# Supplementary material for: Branched-chain amino acid catabolism is a conserved regulator of physiological ageing
Source: Nat Commun. 2015 Dec 1;6:10043. doi: 10.1038/ncomms10043 (PMC4686672; doi:10.1038/ncomms10043)
Supplement: Supplementary Data 1 — Differentially expressed genes C. elegans [file ncomms10043-s2.xls]

## Sheet: Tabelle1
gene symbol	mean RPKM 1d	mean RPKM 10d	mean RPKM 20d
abts-2	1.71817	0.936565	1.03825
acbp-3	33.022	6.92282	7.70492
acbp-6	8.38029	4.20636	4.55507
acdh-1	907.457	235.939	79.4195
acdh-2	64.2841	0.682931	2.74652
acdh-8	2.34504	0.139712	0.173344
acdh-9	86.0955	14.7365	18.7664
acl-2	47.3643	39.5497	39.0608
acn-1	9.45541	4.20718	5.23355
aco-1	71.9474	44.3724	40.2119
acr-25	0.679336	0.184297	0.315539
act-1	133.996	64.8704	53.7756
act-3	197.327	110.887	104.68
act-4	825.842	283.249	379.748
ads-1	89.4276	34.6045	53.0026
ahr-1	1.64649	0.428401	0.917131
alh-10	16.9564	8.42181	9.54128
alh-12	27.1012	10.2146	3.69472
alh-6	48.644	24.12	29.0387
alh-9	105.737	43.5663	29.576
apm-3	14.5083	11.9687	11.1582
aps-1	77.492	61.3024	60.2213
apy-1	69.3367	45.7771	48.2417
aqp-2	133.648	51.4193	75.964
aqp-7	141.389	33.1406	54.8794
aqp-8	98.3268	42.4315	56.3481
arc-1	7.89654	6.4744	7.14244
ard-1	175.715	144.624	155.521
arf-1.2	292.618	245.018	253.277
arf-3	347.361	294.055	281.966
arl-8	164.61	134.031	141.427
art-1	182.197	112.139	109.783
asg-2	244.482	109.534	97.9135
asp-1	1610.9	812.619	229.367
asp-2	405.71	143.497	24.0556
ast-1	2.95602	0.624886	1.16666
atn-1	46.5972	15.7845	16.3895
B0035.12	61.155	54.9492	53.989
B0228.7	37.7833	30.7285	28.7303
B0250.5	88.8584	52.404	39.2324
B0280.17	4.98607	1.32783	2.0199
B0286.3	33.1408	10.7212	6.36546
B0303.11	7.23938	5.09799	5.57697
B0491.7	21.1416	15.1671	14.9239
B0554.7	0.223808	0.0594583	0.0817462
bcmo-1	0.465478	0.250184	0.303189
blmp-1	4.58922	2.54994	3.07903
bre-1	16.8504	8.42526	10.6196
bus-17	1.34094	0.801223	0.916339
C01G10.9	8.64121	4.94317	4.02405
C04C3.3	128.078	82.7659	71.7412
C05C10.3	138.787	76.3705	72.089
C05C8.7	24.9983	15.5157	8.71328
C05D11.5	7.56533	2.26092	2.46252
C05D9.3	14.1955	2.8154	4.14673
C05G5.4	76.715	48.1875	44.9281
C06A8.6	1.36257	0.194213	0.408615
C12C8.2	25.8937	9.6899	1.43228
C14A4.14	49.4269	43.6818	40.2882
C14C10.1	2.74892	0.244392	0.35943
C14H10.1	26.4107	13.137	11.9795
C15C7.7	8.93934	7.43041	7.73919
C15C8.3	29.3327	4.80823	0.405461
C15F1.1	8.38478	2.19085	2.34089
C16A3.5	237.251	188.024	206.644
C18A3.3	113.718	84.5345	94.9406
C18B12.6	10.1498	7.50395	7.70599
C18E9.2	82.2007	65.6455	72.9678
C23G10.2	132.834	102.091	95.1349
C24B5.4	3.97417	2.50792	2.21222
C24G7.4	2.86694	0.943663	0.87574
C25F6.7	2.42436	0.22482	0.427429
C27A7.6	18.525	15.1553	15.3219
C27D6.11	0.640432	0.061082	0.110899
C29F7.3	82.2022	40.9346	28.2605
C31E10.7	119.297	104.616	96.2407
C31H2.4	4.77086	0.786714	1.93077
C32A3.2	17.4692	14.7153	14.3081
C32D5.6	5.31874	3.72566	4.19577
C32E8.9	22.6861	14.468	16.3198
C32F10.8	142.052	103.432	90.9049
C33A12.1	142.743	122.866	115.99
C33F10.12	1.18907	0.227334	0.206402
C34B2.8	230.605	182.371	180.965
C34E10.11	62.9284	52.0535	55.6383
C34F6.1	0.437942	0.104022	0.196366
C35D10.10	74.8027	62.6393	55.57
C35D10.2	8.62376	0.855206	0.924956
C36E6.2	20.237	13.6735	16.7619
C37A2.7	1500.95	818.368	1009.39
C43E11.9	62.0942	45.7219	42.8345
C44B7.7	13.5066	5.66958	6.46893
C44C1.5	15.8815	3.21025	1.51133
C45E5.1	14.0372	6.45667	1.8019
C53B4.3	6.0534	3.15041	4.41253
C56G2.7	189.575	140.267	127.438
cah-5	21.6101	10.4749	4.63615
calu-1	242.406	90.9015	133.395
cav-2	1.82205	1.27008	1.23677
cchl-1	146.095	130.289	133.298
cco-2	502.612	437.331	421.143
cct-2	209.026	168.57	176.758
cct-7	171.199	146.681	144.242
cdc-25.4	0.182664	0.0431323	0.0770899
ced-8	6.12299	5.05231	4.41536
ceh-13	12.3517	6.98282	8.47558
ceh-22	1.92078	0.405079	0.884807
ceh-30	1.78616	0.350171	0.748316
ceh-36	5.96291	0.281648	0.576195
ceh-6	1.76243	0.458993	1.00973
ces-1	1.77063	0.169098	0.603358
chw-1	5.69679	2.70242	2.94659
cif-1	131.61	114.917	113.594
cin-4	18.7238	8.45857	4.95435
clh-5	45.7558	39.3283	37.8352
cln-3.1	7.00987	0.906047	0.445565
cln-3.3	2.56817	0.503768	0.530817
cnd-1	4.32909	1.10864	1.21696
col-121	8.53698	2.84657	3.43397
col-128	0.153494	0.0282859	0.0512815
coq-1	24.219	19.5968	16.9346
coq-5	68.8317	55.4503	45.321
coq-8	45.8518	39.8696	35.6204
cor-1	7.18118	1.90972	3.08223
cpin-1	5.09636	3.52081	3.16575
cpl-1	1080.32	583.822	398.104
cpn-2	4.47334	1.37581	1.97557
cpr-5	199.897	98.129	20.1273
cpz-1	361.306	170.884	170.668
cri-3	192.022	148.175	130.93
csq-1	114.496	29.168	9.356
cts-1	478.279	428.521	394.528
cwn-2	5.40274	1.37605	1.86115
cyb-2.1	83.4558	73.5947	74.014
cyc-1	232.684	215.976	206.959
cyc-2.2	5.76939	0.678472	0.486234
cyn-1	180.461	117.147	94.7676
cyn-2	6.66684	3.96452	5.16078
cyn-3	404.84	338.347	304.753
cyn-6	48.9104	21.0574	19.9507
cyp-14A2	1.15172	0.64491	0.290873
cyp-29A3	3.59748	1.26261	1.09465
cyp-33C9	5.69552	4.13293	3.35809
cyp-34A8	7.34096	4.95889	5.86518
cyp-35A2	34.7737	21.8083	21.1997
cyp-35A3	3.99457	1.69869	2.22887
cyp-35A5	7.19865	1.76944	0.670073
cyp-35C1	35.5946	16.3879	10.0134
cyp-35D1	2.62032	1.35159	0.927948
D1025.2	36.7307	4.64972	1.61456
D2023.4	42.3392	32.7093	29.2748
D2023.5	35.5637	29.3354	27.66
D2024.2	3.08395	1.80998	1.36421
D2030.4	162.605	92.8021	81.2886
D2089.2	0.925581	0.374484	0.554827
dap-3	46.7227	41.0125	40.2178
ddp-1	124.538	89.2814	87.8028
deb-1	27.7769	8.24953	10.2586
dhs-25	122.814	8.48304	10.541
dhs-6	65.9641	54.6955	55.9825
dhs-7	2.34312	0.632303	0.545547
dlc-2	14.0971	5.4015	4.5709
dmd-5	2.16333	0.373959	0.346872
dnj-13	152.976	131.108	124.211
dnj-21	33.3475	25.6276	29.2781
dop-4	2.37907	1.33106	1.39542
dpf-1	1.61515	0.844986	1.17964
dpf-2	8.99756	5.0585	5.20113
dpm-1	52.3371	36.1133	34.5856
dpyd-1	33.0343	8.19464	5.20058
E01A2.10	4.65945	0.693033	0.486243
E01A2.7	8.74026	2.78011	2.5493
E02H9.5	5.1292	2.44511	2.00519
E04F6.15	8.18834	3.28766	2.03196
eat-4	26.8044	5.26936	2.75548
ech-5	45.7709	31.7972	25.9067
ech-6	531.974	132.42	101.583
ech-7	66.3471	14.3996	3.86454
efn-2	7.1657	2.20635	4.26512
efn-3	6.72895	1.20611	1.13459
egl-13	6.2348	3.79902	4.18831
egl-46	12.2436	1.33545	5.79773
eif-3.K	116.619	98.1168	88.4184
elo-3	115.959	103.886	104.142
elo-9	11.1887	4.50369	4.5814
emb-9	75.8012	22.9119	12.0896
emo-1	554.692	321.67	285.355
enol-1	569.024	465.766	388.541
ent-3	0.5844	0.083568	0.0614174
epi-1	22.1655	5.55146	7.98074
exc-9	12.1229	8.35749	8.95896
exos-3	65.8326	57.581	55.9203
F01F1.9	77.9143	70.4967	70.2674
F02A9.4	131.373	82.385	66.3741
F08A8.3	1.92604	0.0604827	0.0650177
F08A8.4	8.29799	2.71001	0.470422
F08F3.4	42.9098	17.1119	16.2169
F09A5.1	1.85333	0.963016	0.474256
F09E5.3	93.5005	66.461	66.9617
F09E5.8	39.1008	33.6678	33.8529
F09F7.4	225.311	90.0163	57.9757
F09G8.3	40.6386	29.9458	27.6784
F11C1.5	37.1091	17.6713	21.235
F13A7.1	2.00713	0.169704	0.286475
F13G3.11	44.9609	34.4115	35.5009
F14B4.1	6.68195	1.97716	2.77089
F14B6.6	1.84175	0.744434	1.26371
F16A11.2	30.6937	24.9961	24.7635
F16B4.6	15.9165	8.88612	10.7716
F17A9.3	1.82931	0.507843	0.838846
F17E5.2	8.64196	7.11364	7.59334
F17H10.1	30.4253	16.8525	14.9992
F21A10.1	2.64452	0.952183	0.777888
F21D5.8	59.2483	45.7532	52.1006
F22F7.1	178.936	90.6618	78.4254
F23C8.5	176.399	117.707	101.945
F25G6.8	117.994	93.0199	104.041
F26D2.3	0.389667	0.13117	0.231072
F26E4.12	26.9538	13.1459	18.2058
F26E4.3	10.585	1.80961	2.4861
F27D4.1	220.698	161.504	137.646
F28C1.1	47.9441	40.4379	41.1528
F28C6.8	62.9824	54.0622	53.4456
F31D5.1	0.535704	0.0527389	0.190153
F32D8.12	53.7167	22.558	19.4192
F32D8.14	64.3536	52.8554	47.8189
F33D4.7	74.4604	57.9357	45.9818
F36A2.10	4.33784	0.657055	1.72993
F36G9.3	1.7354	1.36956	1.1678
F37C12.3	151.492	126.64	117.455
F37F2.2	45.9215	34.7887	27.9607
F38B2.4	36.6874	6.2417	4.95459
F39H11.1	87.0539	80.4574	77.3857
F40G9.2	24.7436	17.4611	17.8733
F41G4.1	1.96422	1.26353	1.04405
F43G6.6	0.202362	0.0285423	0.0355662
F44D12.4	11.3738	0.550971	0.817403
F44D12.9	10.7463	3.69284	2.81993
F44E7.9	112.981	92.859	83.9976
F44G3.2	105.878	48.8902	10.9528
F45G2.8	44.1171	35.4491	38.0537
F46H5.3	878.412	282.67	299.152
F47B10.1	96.2779	66.954	68.0299
F48B9.8	11.4668	8.16296	8.57355
F49H12.5	37.929	20.4055	13.4514
F52A8.5	90.7573	66.1362	68.5344
F52C6.12	4.53388	3.29752	3.33223
F52H2.6	14.9822	3.2603	1.97312
F53E10.6	67.7923	48.7115	55.7046
F53F10.3	108.839	59.9932	80.65
F53H4.6	33.0486	25.4555	24.4175
F53H8.3	4.23422	2.48728	2.32837
F54A3.5	111.272	82.0676	87.8009
F54D5.7	69.8979	46.6312	49.1626
F55E10.6	14.2918	3.44441	0.310765
F56A8.3	91.8851	68.7795	61.8068
F56B3.6	2.40955	1.06276	1.58808
F57C9.1	34.5645	25.2642	22.7745
F57F5.1	669.113	232.547	31.5751
F58A6.1	11.4274	5.02072	7.50707
F58F12.1	329.243	304.597	295.563
F59A3.3	43.9448	27.8595	23.7081
F59D6.3	1.81609	0.113901	0.211691
fat-7	150.232	9.57655	2.06349
fbp-1	114.925	80.6189	54.8388
fce-1	67.6667	56.6744	50.982
fib-1	711.988	483.743	466.618
fkh-2	3.6035	0.341782	0.456317
flr-1	2.57367	1.96221	1.73873
ftn-2	250.945	170.972	111.531
fut-8	5.88313	3.30283	3.69383
gana-1	9.67801	1.69965	2.29161
gas-1	71.9668	36.6939	35.7311
ger-1	11.1081	8.70059	7.55121
gip-2	21.8023	13.5914	12.705
git-1	14.4337	12.7701	12.7629
gln-2	1.90882	0.287073	0.505135
glo-1	9.79415	4.09503	4.61449
glrx-5	47.5796	34.0466	29.0784
gly-12	6.27052	3.58667	3.54533
gly-8	17.2311	9.50988	4.42818
gon-1	4.47394	1.56755	2.45775
gpa-12	4.67199	2.29869	3.25277
gpd-2	100.822	35.3901	35.6766
gpd-3	188.824	76.2573	78.577
gpdh-1	14.5413	4.94649	2.30931
gpn-1	1.74946	0.812836	1.15122
gst-10	23.4476	5.88657	1.02
gst-41	4.34956	2.08076	1.454
gst-42	22.243	7.03944	4.62886
gta-1	177.05	57.1412	45.641
H17B01.1	58.801	31.1691	41.2744
H25K10.1	1.21899	0.755802	0.437361
H41C03.3	5.26069	2.0116	2.55858
haf-4	12.0719	9.12199	6.95103
haf-6	16.8106	10.7253	6.57581
haf-9	13.1664	5.92655	3.22019
hgo-1	43.4074	26.4411	13.8972
hhat-1	2.18876	0.258122	0.384629
hif-1	65.4931	52.2985	56.3036
hil-2	249.4	199.731	212.694
hil-6	1.71572	0.855206	1.21654
hlh-1	7.04474	0.989973	2.04497
hlh-6	0.81525	0.413262	0.437597
hpd-1	168.156	41.185	53.9375
hsp-1	1716.72	1488.71	1372.45
hsp-12.1	8.19625	0.542268	0.437687
hsp-12.2	45.2192	13.0454	21.0644
hsp-12.3	4.15082	1.98107	2.14025
hsp-60	281.329	177.321	97.5528
hst-3.2	3.12637	0.786412	1.72882
hyl-2	40.3351	30.6869	29.2078
icd-1	1452.35	1236.48	1282.67
ifa-1	28.1361	13.1282	10.5783
ifa-3	4.16351	0.829124	0.710992
ifb-1	76.5203	33.7027	27.2846
ifb-2	51.0483	8.69073	7.9339
ifc-1	16.6807	1.2695	0.219229
ifc-2	24.2411	7.78141	8.8803
ifd-1	4.57609	0.992005	0.516329
ife-2	46.1627	41.1381	40.9617
ifp-1	3.79791	0.262262	1.27406
igcm-2	1.3856	0.279175	0.639161
ile-2	37.2354	27.0304	30.5468
inf-1	416.645	301.327	227.623
irx-1	9.87392	2.73624	6.11886
isp-1	243.485	203.474	199.312
ivd-1	130.942	102.749	96.4069
K02D3.2	0.509212	0.160525	0.205392
K05C4.2	141.331	96.4898	105.439
K05F6.11	0.321856	0.127125	0.0301964
K07C11.7	40.879	30.416	28.9186
K07C5.4	368.58	235.091	215.945
K07E1.1	24.0429	13.8825	16.4239
K08D12.3	463.73	394.559	346.697
K08E7.8	3.11979	0.899744	1.9002
K08F8.1	94.8207	45.306	67.4303
K09A9.6	6.64776	2.21529	2.14077
K10H10.7	0.705465	0.0659371	0.1724
K11H12.1	34.8703	25.3654	24.204
K12H4.7	208.846	53.7973	4.36233
kat-1	193.418	82.9913	59.9563
kin-15	6.85486	0.501668	0.426966
kin-16	2.9924	0.691524	0.698245
klp-20	8.37911	6.86563	7.5756
lbp-5	29.6573	13.1522	16.1325
lbp-6	431.529	126.606	161.932
lbp-7	18.0261	6.843	6.0592
ldh-1	98.1781	43.044	51.0269
let-2	100.646	32.977	16.3076
let-268	11.1606	2.39233	4.46537
let-754	135.731	93.6495	76.1392
let-805	9.66326	4.02831	6.58362
lev-11	570.422	113.806	150.569
lim-4	1.07843	0.273869	0.507691
lin-18	4.9836	3.83299	3.86029
lin-31	1.0528	0.37811	0.593208
lin-39	6.43566	4.29446	4.95875
lin-42	3.70788	2.8776	2.88102
lpd-2	59.3096	45.8547	50.5851
lpd-5	161.368	94.7092	90.9518
lpd-8	94.2162	76.0588	74.1073
lsm-1	106.542	95.5803	93.2587
M01F1.3	646.301	477.494	483.608
M01F1.6	30.5881	24.5656	20.3789
M153.2	4.89717	0.110468	0.249503
M176.2	51.8248	42.7974	40.6959
M28.5	719.621	543.913	577.646
mab-10	5.63103	4.48607	4.75431
mai-1	81.5305	28.5236	28.8463
mai-2	325.975	248.354	213.263
mce-1	49.7143	33.8798	24.3514
mdh-1	372.368	231.043	157.648
mec-7	8.74536	3.23306	4.08684
mel-32	425.918	281.934	242.46
mev-1	130.235	99.5897	78.3769
mif-2	60.1591	24.7516	22.2435
misc-1	57.2558	43.8299	39.8159
mlc-1	243.733	37.139	25.1284
mlc-2	560.496	106.561	71.2191
mlc-3	309.636	56.6845	44.497
mlp-1	65.1323	22.2929	42.4227
mls-1	0.508369	0.239076	0.229803
mmaa-1	84.5156	73.3164	67.7
mppa-1	24.7347	16.3257	11.6017
mua-6	38.2146	9.587	4.72582
mup-2	185.065	19.3518	22.3869
mup-4	20.6975	6.7242	6.29854
nac-3	9.15782	3.79408	6.28087
ncx-1	12.4126	7.18802	7.40747
ncx-2	19.6037	8.52215	11.2349
nduf-6	105.653	91.8494	97.1244
nduf-7	131.952	112.868	119.142
ndx-2	4.18072	2.75341	2.98892
ndx-8	3.25408	1.31338	1.69444
nhr-23	32.6714	31.1575	30.4157
nhx-1	2.68674	1.29711	0.886618
nhx-2	22.4227	3.58047	4.2373
nhx-3	2.75714	1.34636	1.58502
nkat-3	23.6085	14.0942	12.6701
nmt-1	101.079	86.3975	78.352
nob-1	4.42602	1.89633	2.85809
nph-4	15.6518	3.32371	2.22535
nucb-1	34.0619	24.3102	27.1664
nud-1	145.892	114.783	110.767
nuo-4	170.67	133.119	119.002
oct-1	1.88139	0.943045	1.21689
odd-2	5.37264	1.73028	1.65316
ost-1	330.289	75.9408	85.5092
pas-3	275.754	241.456	235.412
pat-4	14.1002	7.77199	9.76255
pat-6	31.6909	19.9396	21.3156
pax-3	3.36855	0.492209	1.07516
pcbd-1	43.4388	23.3354	24.4531
pes-9	150.922	98.1422	77.2866
pfd-2	86.5174	72.4206	64.373
pfd-3	73.7343	60.5108	57.9398
pgk-1	133.681	101.242	97.8147
pgp-12	1.04199	0.377049	0.67185
pgp-13	1.32236	0.393407	0.188227
pgp-3	3.53084	2.30076	2.62705
pha-2	1.04977	0.318714	0.394637
phb-1	210.686	176.328	185.592
phb-2	221.937	184.289	173.137
pmp-1	14.445	5.35225	4.45109
pmp-2	15.8249	8.62312	10.0888
pmp-5	89.7352	12.7058	2.72697
ppt-1	6.75371	2.9777	1.17634
pqn-68	16.4824	10.0145	8.62204
prdx-3	180.102	144.469	116.979
pssy-1	20.0578	11.2861	14.2845
ptr-1	1.93864	0.979156	1.03047
ptr-16	1.12763	0.0934214	0.322256
ptr-19	0.51464	0.116045	0.128478
pxn-1	6.51143	2.18662	2.7861
pxn-2	3.44682	0.681679	1.10561
qdpr-1	104.963	65.6207	51.8898
R03G5.5	5.6914	1.74975	0.468243
R04B5.5	4.77254	4.10561	3.75694
R04F11.5	45.0035	37.7956	32.7213
R05D3.2	45.2755	42.0075	41.4154
R05H10.5	91.7953	75.8856	73.5958
R06C7.5	72.7936	59.9516	63.7326
R07B7.10	11.4979	7.32716	6.33792
R07E5.13	118.037	46.3276	47.2225
R07H5.3	26.0924	24.4351	23.272
R09B5.12	0.290806	0.0965025	0.161856
R09H10.3	42.6002	22.4898	7.56921
R102.4	26.751	15.0891	14.6299
R11A5.7	2.37533	0.56572	0.919054
R11A8.5	79.3356	61.2986	55.9346
rack-1	1995.22	1485	1450.38
ran-4	190.918	155.992	136.332
ref-2	3.22636	1.92983	2.05421
ret-1	137.522	111.655	120.812
rgl-1	8.83624	7.73609	7.98966
rhr-1	108.74	40.3241	40.2981
rib-2	17.6146	15.1171	15.9636
rla-1	1534.91	888.744	973.837
rla-2	720.672	438.13	494.118
rpl-1	2022.98	1452.83	1413.19
rpl-10	3135.64	2201.04	2478.24
rpl-11.1	2117.61	1487.8	1547.01
rpl-12	2065.32	1617.03	1807.44
rpl-13	3393.62	2184.95	2538.71
rpl-14	2444.98	1320.96	1474.56
rpl-15	2300.36	1498.51	1607.83
rpl-16	1922.44	1359.45	1351.26
rpl-17	2222.3	1467.5	1502.74
rpl-18	1453.52	1000.13	1112.58
rpl-19	2147.97	1291.08	1461.32
rpl-2	1416.12	1000.51	1073.39
rpl-20	1334.15	1086	1152.16
rpl-21	2477.68	1650.66	1688.39
rpl-22	1774.81	1090.07	1165.09
rpl-23	2568.97	1653.4	1856.51
rpl-24.1	2253.12	1598.42	1842.98
rpl-25.2	2017.41	1542.42	1523.21
rpl-26	1551.41	1033.29	1022.62
rpl-27	2638.3	1593.83	1803.83
rpl-28	1048.58	781.117	801.275
rpl-29	2382.7	1583.03	1600.7
rpl-3	3074.95	2195.7	2166.62
rpl-30	1802.84	1264.01	1221.69
rpl-31	1958.67	1288.75	1283.41
rpl-32	2059.77	1432.45	1516.29
rpl-34	1342.89	944.423	1008.11
rpl-36	1799.07	1134.43	1313.98
rpl-37	540.86	307.633	345.004
rpl-38	2102.03	1463.14	1616.67
rpl-39	2154.69	1569.09	1708.51
rpl-5	2052.52	1578.59	1610.59
rpl-6	2566.9	1709.18	1838.58
rpl-7A	969.407	702.656	693.859
rpl-9	1632.27	1277.36	1161.3
rps-0	2598.53	1722.62	1838.83
rps-1	2648.99	1879.28	1968.75
rps-10	2126.94	1440.73	1660.91
rps-11	2448.18	1656.12	1529.58
rps-12	1738.24	1295.16	1485.64
rps-13	1574.42	1050.89	971.016
rps-14	2687.01	1749.64	1898.1
rps-15	2188.59	1367	1505.39
rps-16	2053.28	1349.9	1538.3
rps-17	2339.35	1368.09	1339.11
rps-18	2458.86	1516.76	1523.07
rps-19	1943.55	1281.79	1450.33
rps-2	1646.35	1290.76	1252.5
rps-20	1438.28	943.171	1069.53
rps-21	1459.52	892.186	1061.08
rps-22	1159.92	763.602	710.383
rps-23	3398.81	2006.63	1840.84
rps-24	2483.12	1419.08	1719.94
rps-26	1433.61	904.897	875.029
rps-3	2514.29	1623.39	1730.15
rps-4	2605.2	1987.02	2022.72
rps-5	1900.22	1274.58	1337.79
rps-7	3750.71	2208.54	2278.53
rps-8	3723.12	2348.19	2398.54
rps-9	2683.67	1714.96	1636.39
rpy-1	3.42881	1.98881	2.43028
sams-1	265.378	51.9272	39.5498
scrm-6	0.503127	0.0382567	0.0295051
sdha-1	58.7327	48.5957	48.7017
sdhd-1	141.884	122.14	125.75
sec-24.1	63.402	59.0014	55.719
sesn-1	14.4698	11.6958	11.2251
sft-4	103.91	77.1614	79.8401
sfxn-1.1	0.508478	0.0930437	0.121876
sfxn-1.3	0.196812	0.0438756	0.0267996
sfxn-1.5	29.8131	21.5085	20.6696
sfxn-5	10.7083	4.79925	5.61897
sgcb-1	4.17662	0.841245	1.1067
sgk-1	10.3659	8.72006	9.45583
sgt-1	158.788	137.489	132.452
sma-2	64.2785	51.3913	57.3698
sod-3	8.13167	2.50951	4.18871
spe-10	0.248751	0.0334529	0.0982721
spon-1	9.50483	6.65903	6.91233
sptl-1	108.745	73.1731	74.7352
sptl-2	18.3261	3.94313	4.10904
sptl-3	46.9792	29.3923	29.0359
srp-3	1.30134	0.330445	0.142677
ssq-1	8.50102	1.68964	1.15622
ssq-2	7.79272	0.35333	0.413154
ssq-3	1.48405	0.0464411	0.0761374
ssq-4	5.45898	0.159107	0.309535
sul-1	1.63835	0.916918	1.10216
sul-3	1.94922	0.467765	0.670187
sur-5	43.3939	13.363	11.1999
syg-2	3.88202	1.17404	1.75988
sym-2	6.24963	3.04614	3.46125
T01D1.4	46.4561	20.5113	28.6212
T01E8.6	87.5947	60.0117	68.0737
T01G5.1	5.43479	0.483402	0.809424
T02G5.4	18.8363	5.10679	4.226
T02G5.7	129.456	79.2542	59.3018
T02H6.1	34.6461	32.1523	30.8971
T03F6.6	3.74323	1.05903	0.670611
T04F3.1	8.80828	4.0161	3.91027
T04F3.4	11.2579	4.17725	4.69003
T04G9.4	11.8724	9.1477	8.35986
T05A1.3	1033.62	106.18	36.389
T05C12.3	0.500544	0.0990465	0.14833
T05F1.8	0.934422	0.417081	0.467886
T05H4.5	155.394	142.432	136.373
T07A5.1	3.36798	0.231573	0.669509
T07D3.4	5.07883	3.42311	3.81438
T07D3.6	0.294902	0.137277	0.101981
T07D4.2	3.70581	2.06307	2.09602
T09A12.2	2.14614	0.936881	1.47682
T09B4.9	48.3088	40.517	41.4867
T09E8.3	75.2215	61.1567	59.1801
T10F2.2	60.5829	55.6766	53.9473
T14B4.2	47.6947	38.8849	35.0568
T14D7.1	18.8716	15.281	14.9332
T15B7.2	180.098	133.737	101.384
T16A9.4	2.17043	1.76798	1.9175
T18D3.9	2.46913	1.19759	1.60715
T20H4.5	133.877	81.172	80.715
T21F4.1	36.4336	26.6548	23.7052
T24B1.1	39.3815	33.5702	35.1034
T25B9.1	13.4468	2.60156	2.14976
T25B9.9	174.485	125.998	112.736
T28D6.7	6.40658	3.75573	4.43224
T28H10.2	5.6841	2.11396	3.68407
tag-174	381.785	320.306	275.254
tag-175	19.3048	17.3287	16.0891
tag-231	35.9066	31.8186	32.6552
tba-4	58.8804	10.9982	17.1245
tba-6	3.00239	1.91766	1.97303
tba-9	9.15161	6.14809	5.13272
tfg-1	77.194	60.0336	55.9871
tin-13	116.324	103.124	98.2689
tni-1	35.8152	4.04596	6.95645
tnt-2	319.843	21.9853	6.6941
tnt-3	52.78	11.8841	21.3877
tnt-4	24.8527	8.43597	16.073
tor-2	0.117685	0.0177209	0.0555186
tpi-1	182.34	162.134	147.698
tpst-1	43.7402	37.7487	39.7662
tram-1	139.313	125.225	117.113
trap-1	439.087	175.966	167.036
trap-2	289.352	121.627	118.981
trap-3	331.156	192.893	165.888
trap-4	413.258	238.229	228.003
tsfm-1	49.6163	43.6587	39.9803
tsp-8	13.6044	3.3151	2.75091
ttyh-1	26.4362	19.8111	20.9251
twk-10	0.606802	0.0540101	0.227989
twk-16	2.56465	0.66999	0.493981
twk-17	1.53089	0.442054	0.90145
twk-18	9.32781	1.86764	1.00368
twk-22	2.77752	1.0805	0.993031
twk-42	3.40833	1.08317	0.615766
twk-46	3.76896	1.9382	2.75346
ubh-4	102.735	90.5933	91.052
ubl-1	1730.01	1090.89	1118.76
ubq-2	2518.63	1764.35	1743.2
ucr-1	229.947	188.137	174.139
ucr-2.1	74.2491	53.6899	61.9809
ucr-2.2	64.6274	28.5691	30.6366
ufd-2	97.5519	86.6897	82.914
unc-119	17.3818	14.8526	14.4554
unc-120	15.1867	2.80418	5.03211
unc-130	5.78104	1.40332	2.92471
unc-25	5.46943	3.35093	2.81144
unc-27	561.181	82.8837	40.6965
unc-29	1.31978	0.434406	0.788484
unc-3	1.27896	0.37208	0.75241
unc-52	26.2045	3.43814	4.93473
unc-6	5.18	1.76722	2.37059
unc-75	1.44631	0.793394	1.07365
vab-15	2.41568	0.865008	0.957619
ver-4	0.577409	0.0731337	0.0716278
vha-1	241.707	174.451	184.227
vha-10	362.948	198.378	226.416
vha-12	219.408	110.855	87.1504
vha-13	243.329	150.946	135.616
vha-14	227.994	146.889	158.289
vha-15	122.777	73.5089	78.3233
vha-16	203.931	145.663	160.919
vha-2	650.507	428.504	433.073
vha-3	68.4306	27.306	28.2456
vha-4	178.703	118.303	136.22
vha-8	310.443	182.972	184.95
vha-9	249.739	206.097	217.301
W01A8.6	2.727	0.906954	1.62009
W01C9.4	0.665379	0.130525	0.277269
W01D2.1	554.827	333.121	373.409
W01F3.1	15.3905	6.70156	6.33691
W02B3.4	1.82589	0.521904	0.550897
W02F12.5	203.255	142.4	131.206
W02H5.8	13.0708	4.04633	4.42881
W03G11.3	5.06826	4.18935	3.62355
W05G11.6	74.6842	36.261	11.2015
W07B8.1	4.22158	1.64833	0.955554
W09C5.8	389.795	344.657	312.917
W10C8.5	14.5617	2.7188	2.3333
wah-1	41.4383	29.2833	29.0301
Y102E9.2	132.498	124.975	124.689
Y105C5B.9	6.99433	1.82704	0.832852
Y105E8B.5	78.702	35.1254	27.1007
Y110A7A.19	35.5891	33.8582	32.5057
Y113G7B.16	25.8565	23.087	21.3403
Y116A8C.27	44.8088	31.2579	28.4262
Y119C1B.4	39.3239	33.9734	32.3285
Y11D7A.3	39.4251	20.6842	16.0728
Y18D10A.22	0.821991	0.216035	0.154927
Y22D7AL.10	209.225	126.509	91.2053
Y22D7AL.11	2.20264	0.400627	0.547077
Y24D9A.8	67.5303	35.5598	34.1192
Y25C1A.13	23.2727	20.4954	21.6101
Y26E6A.3	10.7727	8.26179	8.19506
Y37A1A.2	5.85179	2.68456	2.68434
Y37A1B.5	53.7864	17.4253	12.6591
Y38F1A.6	343.762	72.0306	46.8321
Y38F2AR.9	301.781	149.155	131.479
Y38H8A.4	0.656701	0.134972	0.230762
Y39B6A.27	3.01963	1.6119	1.12809
Y39B6A.39	38.8825	32.6931	30.018
Y39D8A.1	4.71885	0.859951	1.16088
Y42H9AR.2	0.648192	0.285403	0.261292
Y45G5AM.9	165.636	68.8516	62.9842
Y46G5A.19	20.1715	9.60203	13.2658
Y46G5A.2	6.06535	4.88281	4.52437
Y47D3A.22	6.29436	5.31927	4.62892
Y47D7A.16	4.05425	2.21384	2.12732
Y48G1BL.1	3.0804	2.24472	1.9319
Y50D4B.6	1.62125	0.122902	0.312171
Y50D7A.1	72.8059	34.6397	48.3242
Y50D7A.9	30.6797	24.5372	23.7058
Y51H1A.3	122.999	99.7717	101.675
Y51H4A.7	11.2447	6.70519	3.95751
Y53C10A.5	23.4444	13.5252	11.9963
Y53G8AL.2	85.1602	68.8718	68.5283
Y53G8B.1	5.69498	2.33483	1.78366
Y54E10BR.5	160.676	144.106	135.827
Y54F10AM.5	118.651	91.836	97.5707
Y54F10AM.8	28.2947	15.0116	9.12185
Y54G11A.7	13.1663	8.01426	9.3189
Y54G2A.2	87.2178	77.4848	74.3103
Y54G2A.23	164.869	126.768	143.53
Y54G9A.4	2.22778	0.489551	0.643079
Y55F3AR.1	14.8673	11.6841	10.0863
Y55F3C.3	5.96833	2.04439	3.08537
Y56A3A.19	191.952	121.843	108.873
Y57A10A.23	61.6592	26.4165	23.5806
Y57G11C.15	665.138	312.39	243.224
Y58G8A.4	3.79683	1.87817	2.09154
Y62E10A.2	117.13	95.6185	79.0911
Y63D3A.7	90.1521	46.827	45.5822
Y69A2AR.18	559.001	508.983	520.974
Y70C5C.1	0.815992	0.185992	0.427615
Y71A12B.10	1.80287	1.15057	1.23042
Y71D11A.3	6.30391	2.17766	2.80058
Y71F9B.9	3.21088	2.39007	2.03458
Y71H10A.2	26.4092	17.115	10.9673
Y71H10B.1	43.3945	23.1665	26.8963
Y71H2AM.15	2.4013	0.567953	1.18352
Y71H2AM.5	402.827	288.707	266.034
Y71H2AR.1	75.2211	63.7546	65.6895
Y73E7A.3	5.59495	3.40809	4.32547
Y80D3A.9	22.0155	18.4478	18.058
Y94H6A.8	111.497	93.9583	80.8935
ZC477.3	72.1556	62.5918	61.831
ZK1098.7	52.4501	33.2305	30.2094
ZK20.4	43.951	35.7256	37.1083
ZK265.9	62.9785	42.3594	31.6083
ZK550.3	63.0762	51.5531	46.1665
ZK550.5	2.12732	0.456017	0.594696
ZK6.6	2.74254	0.245426	0.137156
ZK669.4	98.381	68.7446	68.9663
ZK822.5	22.3012	7.69051	14.4635
ZK829.4	704.714	445.558	332.993
ZK970.8	0.697713	0.182701	0.199253
zyx-1	60.9834	21.9453	21.8609
abi-1	124.977	135.969	124.885
acdh-3	114.345	131.314	108.908
acl-3	40.1436	49.3396	40.4172
acs-13	224.085	281.46	225.347
add-2	11.499	13.0363	11.8362
air-1	166.861	187.018	178.358
aman-1	6.60146	9.85271	4.32997
aman-2	44.8031	58.0096	51.5027
ani-1	102.193	145.891	126.8
ani-2	80.1782	91.9409	78.7154
aqp-1	22.7255	30.0213	19.7953
asah-1	38.3939	93.2257	11.8202
asp-6	816.126	989.497	664.414
B0035.3	72.0648	80.3507	74.3474
B0303.4	50.3781	54.8473	50.129
B0464.9	44.5585	54.7685	47.2669
B0564.2	17.4266	23.7416	18.787
bath-41	97.3929	132.965	103.739
bcs-1	44.7085	50.3694	46.3065
C05C8.1	39.5245	44.7392	38.3386
C06A8.1	91.8179	104.089	88.9274
C08B11.8	28.9745	37.0641	29.4457
C13B9.2	8.6218	13.7383	11.6474
C14C10.5	63.2862	92.9315	76.8674
C14F11.1	124.115	151.734	138.685
C14H10.3	7.47692	8.8305	7.07114
C17G10.2	40.8425	48.4165	44.4598
C18H9.3	42.9321	62.3148	47.6858
C24G6.8	126.794	151.418	133.134
C25A1.13	52.4725	60.6865	52.2014
C25H3.4	39.2774	47.6438	43.391
C27F2.10	59.929	66.6626	53.653
C28H8.11	27.7491	39.1825	17.1708
C30B5.2	121.108	124.541	122.962
C32D5.3	46.3993	58.6131	50.6643
C43H8.2	32.6519	43.5031	38.9109
C50F4.12	28.7715	34.6285	30.8707
C50F7.10	7.95757	10.648	7.42447
C52E12.1	50.1766	59.2974	51.9594
cash-1	106.992	135.18	110.328
ccf-1	98.0954	126.788	101.425
ced-3	41.4602	55.4402	47.8815
ceh-16	3.68436	5.46444	3.20885
che-13	3.00859	4.46591	3.24251
chtl-1	26.9297	33.8074	25.3357
cic-1	24.1741	29.2278	24.918
cks-1	251.213	318.508	288.739
clp-3	0.508947	0.882016	0.651432
cogc-2	38.2777	42.8923	37.5058
cogc-4	46.8813	58.5766	48.1843
cpb-1	28.429	39.0783	34.0016
cpb-3	80.6802	104.694	84.9851
cpf-1	62.678	72.1507	62.5326
cpr-1	357.526	1389.04	72.5253
cpr-4	145.603	494.2	141.663
csn-1	43.5531	59.7137	48.4011
csn-5	74.3375	78.7264	73.506
cul-1	54.4018	63.9263	56.8573
cyb-1	276.237	435.193	350.74
cyb-3	643.182	881.003	748.542
cyn-11	74.4752	88.7044	70.275
cyp-14A3	0.652278	2.87453	1.47481
cyp-25A1	5.01329	7.33726	2.8561
cyp-29A4	0.342361	4.54716	1.43493
cyp-31A3	48.1993	51.191	45.3273
cyp-33A1	11.7121	19.248	9.97033
cyp-33C1	0.0377648	0.676611	0.276504
cyp-34A2	0.605241	5.74519	1.69126
cyp-35A1	0.192986	1.1853	0.335976
cyp-35B1	1.11235	34.0572	7.87806
cyp-35B2	0.630715	17.5665	0.826071
cyp-35B3	0.0173666	0.50221	0.183557
cyp-36A1	8.42208	27.3054	13.9951
cyp-37A1	9.29037	12.7727	10.22
D1054.14	102.901	112.876	106.452
D1054.3	143.981	162.455	152.91
D2030.8	39.6641	52.4159	44.6381
D2085.6	18.9945	23.0075	19.0228
D2092.5	57.9613	81.2316	67.7013
dab-1	207.641	237.321	196.775
daf-18	193.65	254.953	224.89
daz-1	202.103	247.23	200.227
dcs-1	48.6993	64.3607	54.8944
dhs-11	21.6281	28.0162	21.1837
dhs-2	12.9775	18.1234	8.06118
dhs-26	1.64096	49.1274	9.16309
dic-1	22.1222	27.3778	24.0525
dpl-1	61.4866	82.2552	69.8055
dpy-30	212.557	231.732	213.266
dyf-3	4.83111	10.4854	8.17273
E01A2.1	66.3837	78.8944	72.5758
E01B7.1	15.1074	20.0052	16.3959
eif-3.E	118.571	134.844	109.809
elc-1	69.5276	82.3539	59.7398
elpc-2	23.4619	27.286	21.8522
emb-27	54.3857	70.3292	59.7187
exoc-7	28.8558	31.8527	29.2566
F01G4.3	26.4673	33.3781	29.7888
F07A11.2	213.447	270.158	189.098
F09C12.2	0.055649	0.342059	0.13008
F10C2.4	57.7827	71.532	64.124
F13G3.7	29.6123	31.1113	29.07
F13H10.4	59.074	63.9177	59.294
F14F11.1	4.32985	5.12413	4.64602
F17C11.10	77.1935	106.062	85.238
F18A1.6	37.0342	42.2662	35.5228
F21D5.1	122.413	144.098	114.746
F21D5.2	117.61	132.37	118.069
F22F7.7	6.12662	7.58706	6.45061
F26F2.7	29.0913	41.6662	31.999
F26F4.12	43.3706	52.1931	47.5338
F31C3.2	55.8518	63.1556	53.1758
F33E11.6	21.2679	33.2645	28.186
F33H2.2	47.2023	61.7666	53.668
F33H2.5	35.4482	60.0716	47.168
F36A2.13	50.5927	82.0712	68.6825
F39B2.1	91.6392	128.419	104.635
F41E7.6	0.189893	0.323259	0.123275
F42F12.3	10.1252	12.499	8.22077
F43D2.1	84.5906	96.5209	82.1848
F43G6.5	2.49363	5.74297	3.86793
F43G9.1	141.639	153.177	143.82
F52C12.2	28.6621	31.504	26.0387
F56F11.4	57.7953	68.3001	57.97
F58H1.3	30.1538	36.6335	33.3051
fat-3	86.2046	213.856	79.3712
fat-4	141.811	212.25	164.471
fat-5	58.2663	67.8212	55.5673
fem-1	33.1118	39.7506	35.1691
fmo-2	1.71511	21.0992	4.33562
gck-3	36.9223	37.7871	37.3197
gdi-1	225.62	263.997	246.86
gex-2	18.0774	23.6565	19.8933
gln-5	211.681	260.097	187.868
gln-6	480.525	622.395	526.955
gly-7	57.0101	65.6076	59.8495
H04D03.3	12.1136	13.6693	11.7099
H12D21.4	0.0922773	0.556565	0.291072
H18N23.2	15.6898	18.0953	16.1584
H35B03.2	36.65	44.8803	41.2429
hcp-6	37.5345	60.8403	50.1088
hex-1	19.9426	104.136	35.3942
his-68	22.308	24.8177	21.3544
hlh-13	0.34885	0.710295	0.528878
hmt-1	27.4344	33.8057	28.3554
hpr-17	34.2646	43.9003	38.58
hsf-1	48.5267	72.7898	62.8765
ifg-1	131.668	143.133	122.689
imb-2	106.164	134.671	95.0629
immt-2	58.3958	80.5402	70.354
imp-1	125.192	168.638	145.835
K02C4.3	60.2301	70.864	57.3941
K02F3.2	25.0377	31.4218	26.9954
K04F10.7	45.3181	56.8047	51.6947
K07A12.4	29.5249	32.4267	30.4912
K07H8.1	34.1061	42.9418	39.0446
K08F4.3	99.3114	128.053	89.388
K10B2.4	79.0451	90.0973	70.8908
K11G12.6	16.2123	18.7364	17.3012
let-418	69.4441	94.2965	81.6306
let-711	93.6487	103.753	90.9917
lip-1	48.4193	57.6255	49.9528
lmn-1	184.345	236.883	208.519
lsm-6	62.4624	84.0922	65.2682
M142.8	35.7219	42.8335	39.8062
mat-3	36.5653	43.0495	35.8195
mcm-2	201.451	317.351	240.782
mcm-4	123.292	184.561	155.114
mcm-6	179.462	232.257	197.774
mcm-7	232.291	334.312	263.746
mec-3	0.666443	1.68072	0.738489
mes-6	52.0379	60.313	53.7755
mex-3	302.106	325.328	294.072
mig-14	36.461	46.2125	40.9315
mig-5	61.7701	66.5885	57.2367
mls-2	2.60103	4.11489	2.37795
mrp-7	28.8158	52.8596	37.9166
msh-6	58.0698	73.495	63.3697
mtr-4	45.9801	59.7217	52.9758
mtx-1	68.88	82.1468	75.5628
mut-2	46.2572	65.1494	55.951
nasp-2	568.935	750.905	513.767
ndx-9	38.0075	46.9716	42.0197
npp-10	102.338	121.446	107.87
npp-22	105.002	130.999	107.065
ntl-3	75.192	92.5152	76.1786
ntl-4	62.8541	73.8331	55.0813
nxf-2	37.3871	43.4725	32.8313
pak-2	58.8711	75.9816	63.6165
pam-1	195.687	225.816	206.245
pas-6	221.893	228.815	217.097
pbs-1	233.988	268.158	229.347
pbs-2	167.845	195.959	182.453
pcaf-1	23.0867	31.7177	24.7571
pcca-1	99.3111	113.692	100.624
pccb-1	158.044	190.924	155.646
pch-2	53.7136	68.7475	60.4226
pdhk-2	56.7775	62.482	51.3342
pen-2	36.4273	44.0013	37.2793
pif-1	20.2958	33.27	26.2559
pik-1	11.5793	14.4621	11.8831
pisy-1	72.631	81.8262	75.5503
plk-1	171.804	211.708	172.389
plst-1	43.1275	50.8994	41.0582
pms-2	29.8153	35.2179	32.8714
polh-1	45.7916	55.2708	50.8696
ppp-1	40.607	42.4548	38.9544
pqn-20	77.046	98.4287	88.2104
pqn-59	353.644	470.584	396.81
prdx-2	760.648	899.24	784.401
psa-1	34.3033	52.4299	42.5351
pssy-2	31.5405	39.7187	34.312
ptp-2	53.2239	60.0276	48.4868
ptr-20	2.42269	3.41599	2.03119
pyr-1	21.5598	29.3308	26.0058
R01H10.7	32.2097	47.0119	40.9444
R08D7.4	36.8242	42.001	35.0677
R12E2.11	66.5767	73.9888	65.3292
R151.2	191.037	260.097	224.026
R53.6	93.4368	110.056	89.0853
raga-1	85.3223	104.197	96.5919
rbg-3	92.7126	105.781	91.5619
reps-1	10.2534	17.7876	13.4016
rib-1	27.5954	42.2612	35.5026
rnh-2	53.7635	60.6807	56.5325
rnp-5	98.2248	131.124	107.005
rnr-1	197.268	309.241	220.197
rpb-3	127.167	133.663	123.217
rpb-7	88.448	110.811	93.5573
rpn-1	167.88	208.253	180.195
rpn-2	161.066	211.507	190.377
rpn-3	222.906	228.488	220.264
rpn-5	161.748	202.107	177.845
rpn-7	261.733	326.139	287.552
rpn-9	199.984	207.847	202.153
rpt-1	221.051	268.994	227.74
rpt-3	192.374	228.868	202.462
rsp-1	150.645	157.704	147.714
rsp-6	189.828	211.455	192.907
ruvb-1	109.863	122.341	111.534
secs-1	15.2255	25.2518	20.9635
set-27	9.69112	10.916	9.00004
set-4	51.5972	61.4475	52.781
sip-1	1857.55	4657.16	3466.92
smg-4	57.7894	71.1185	63.5512
snr-6	299.082	357.587	290.282
sqd-1	424.772	465.787	433.932
sqv-6	20.7331	26.7634	22.8413
src-1	38.4207	66.0716	54.9732
sulp-2	3.21125	3.99441	3.62331
sur-2	20.5871	33.1258	26.5678
swp-1	32.0974	36.0217	34.4055
T02C12.2	30.1934	39.8196	35.1132
T03G11.6	24.3712	29.0843	24.5482
T05H10.1	68.6905	75.8412	67.904
T09B4.1	142.508	178.556	162.726
T10B11.2	45.6783	63.1912	54.3526
T15H9.6	1.97391	4.90343	2.92637
T20D3.5	42.5454	46.1697	42.2331
T22B7.7	12.4573	298.729	30.7812
T23B12.4	63.905	70.1163	66.5461
T26C5.3	50.3324	58.8155	55.4244
T27F6.6	19.7413	21.4213	19.2836
taf-6.1	22.7651	37.217	24.8014
tag-135	89.7756	129.455	110.842
tag-144	27.7405	30.3013	27.5751
tag-147	36.2248	40.7925	32.0674
tag-266	29.0918	37.9142	24.0219
tag-30	36.6394	42.9897	39.6474
tag-65	35.8188	38.2559	33.9994
tba-2	848.794	969.759	797.489
tbh-1	106.793	137.654	104.286
tom-1	49.9975	54.5814	51.6236
top-2	109.636	151.518	122.907
uba-1	213.094	225.891	210.948
ubc-7	353.502	388.318	359.794
ubxn-3	121.716	136.712	125.857
ucr-2.3	104.93	127.946	92.7162
unc-122	1.0712	1.48636	1.03302
unc-45	24.8476	28.1307	24.2186
unc-50	63.7207	69.4204	64.2576
ung-1	52.9192	67.9183	60.8439
vps-18	13.9275	18.2894	13.8515
W01A11.1	56.7076	84.1423	61.5763
W02D9.3	18.7495	25.3346	22.0938
W02G9.3	24.7578	27.236	23.6523
W04G3.5	47.4093	56.315	43.542
W06H3.3	59.5232	63.8823	59.8025
wdfy-2	52.03	75.0202	65.3709
xpo-3	45.0223	52.238	46.7028
xrn-2	35.4938	43.8106	37.4687
Y105E8A.14	83.9204	101.676	85.1881
Y106G6H.8	43.7401	54.5903	48.8611
Y110A2AL.12	3.49751	6.19948	4.71633
Y116A8C.9	14.3591	19.389	16.2176
Y18D10A.9	20.063	25.4962	21.3243
Y18H1A.3	18.2287	27.0509	23.1519
Y32H12A.2	36.3581	38.8107	35.8716
Y37D8A.17	37.0014	48.1726	41.6321
Y37D8A.21	220.956	374.169	208.42
Y38A10A.7	70.7829	75.5158	68.8906
Y39A1A.12	67.3044	80.0104	74.7101
Y40B1B.8	25.3429	34.7164	30.0519
Y41D4A.4	58.5586	65.4818	52.9404
Y41D4A.6	21.9768	28.4174	24.0934
Y42H9AR.1	50.9214	55.3316	50.5165
Y46H3C.4	2.05466	2.65367	1.76592
Y47D3A.14	22.0598	26.8523	21.1353
Y48A5A.1	24.3558	35.0985	30.7563
Y48A6C.4	27.6758	38.8984	34.0092
Y48B6A.13	23.0429	26.2454	22.0995
Y48C3A.8	48.5189	58.8108	53.5765
Y48E1B.14	20.1724	28.6245	20.9769
Y48E1B.2	17.9561	20.1308	17.7959
Y48G1A.3	25.46	27.2413	23.7929
Y49A3A.1	74.0483	104.305	84.8964
Y50D4A.4	15.7291	19.6479	16.0415
Y52B11A.3	25.3401	30.7814	25.7392
Y54E10A.6	40.2297	49.7587	40.8818
Y54E10BR.1	14.1302	17.9911	15.4321
Y55F3BR.6	24.3379	26.9003	24.3873
Y56A3A.2	42.7416	66.6465	49.3131
Y57A10A.31	49.3221	59.5466	42.0129
Y63D3A.4	26.2359	34.7627	28.1794
Y65B4A.8	13.0916	14.0453	12.167
Y67D2.2	27.5036	30.93	27.8047
Y67D2.4	12.7575	15.9821	13.3155
Y69A2AR.32	10.8522	19.2685	15.4512
Y71F9AL.1	20.2943	27.304	22.6633
Y71F9B.2	30.1301	32.5	29.5086
Y71H2AM.6	10.3937	12.8929	10.8861
Y71H2AM.9	29.3116	37.9473	34.0884
Y75B8A.31	36.7511	45.1779	39.1278
Y92H12BR.7	11.6653	16.5886	13.0125
ZC116.3	0.688453	1.22093	0.997105
ZC155.4	80.1479	86.3161	75.8456
ZC168.3	62.7613	72.8128	67.2364
ZC376.6	28.4641	33.6176	31.0353
ZC434.8	219.125	268.568	206.096
ZK1248.19	16.9162	21.5675	19.3716
ZK524.4	29.9744	43.1006	34.3998
ZK563.7	2.10601	3.95993	1.97772
ztf-11	12.8219	18.125	15.6345
zyg-12	70.038	82.8604	62.6982
acdh-12	104.454	105.552	97.0681
acl-6	57.8696	58.6093	52.1661
aco-2	354.573	342.851	321.069
acs-1	74.3667	51.5284	19.0458
act-2	640.429	629.49	472.075
add-1	3.08722	2.41563	1.32571
alh-1	146.25	139.994	118.665
alh-8	781.535	573.696	369.342
aps-2	35.3257	29.1295	23.8046
aps-3	70.1774	67.4318	57.0047
asb-1	247.076	250.935	215.072
asp-4	236.375	209.939	78.5846
asp-5	341.817	513.955	59.2824
B0272.3	70.3666	62.4787	54.9598
B0303.3	108.804	104.129	97.0496
B0491.1	27.9059	29.1243	25.566
bcat-1	119.488	84.0265	53.9775
C01G10.10	12.3522	11.1205	7.73006
C01G10.7	33.8605	32.1886	22.839
C04H5.1	37.8816	35.6972	30.6696
C05C8.6	67.1475	71.5587	60.1619
C08B6.8	73.5739	73.9883	66.6115
C11D2.4	51.655	50.6795	46.1134
C11D2.7	58.6882	60.1298	55.0177
C13F10.2	36.5616	38.6441	32.4929
C17D12.1	50.0954	47.9878	43.7192
C17G10.9	101.958	101.537	93.7662
C23G10.7	63.6696	66.3484	56.9526
C34E10.10	34.4847	32.4262	29.5057
C36A4.4	39.5533	38.7589	35.3422
C37E2.1	47.102	42.7908	38.2735
C42C1.10	36.3319	36.3881	31.501
C45G9.2	35.9563	37.7916	33.0552
C48B4.1	26.4636	15.0497	3.28593
C53H9.2	161.939	166.912	155.141
cah-3	28.485	19.2464	7.48919
car-1	980.022	802.24	419.697
CC8.2	17.3751	18.851	13.8204
cct-8	122.13	115.898	103.643
cdc-48.1	373.739	362.015	302.642
cdc-48.2	212.778	196.167	171.413
cdd-2	58.2118	49.0239	34.2312
clp-6	1.71299	1.6679	1.1378
clu-1	79.2768	77.9256	59.7985
cpr-6	747.27	527.079	169.534
cyb-2.2	127.692	117.594	105.096
cyn-7	1032.58	923.324	795.19
cyp-25A2	11.2663	8.9642	5.63427
cyp-44A1	24.8101	26.5441	22.6077
D1069.3	23.134	21.2804	19.3369
D2085.3	32.716	33.6831	30.7523
dad-1	289.066	250.636	210.005
dao-3	43.6082	42.2668	38.2404
dhfr-1	96.9413	100.617	92.7462
dhhc-1	14.1293	12.872	10.9695
dhod-1	56.4926	47.6226	37.6972
dhs-20	10.6481	9.46199	6.18394
dhs-3	190.342	169.901	131.669
dlc-1	525.412	436.731	361.123
E01A2.5	25.0138	25.6869	18.9489
E02H1.2	40.2574	34.2668	21.1896
eat-6	318.655	280.49	248.404
eif-3.C	147.679	139.054	104.767
eif-3.H	84.5345	83.3883	73.142
ets-4	14.6285	11.3069	5.89097
exos-2	38.3058	40.8998	34.8348
exos-4.1	76.7525	68.2414	59.474
F02E9.9	118.457	122.299	110.601
F08A8.2	6.73001	4.71265	1.16029
F08F8.2	39.0242	36.8237	35.004
F09G2.1	5.01932	4.59841	3.6587
F10E9.5	50.338	47.044	42.9778
F22B3.4	366.057	351.931	245.476
F23H11.3	162.157	157.456	143.222
F25E2.3	3.31334	3.14427	2.46952
F25H2.5	2075.05	1601.44	1194.51
F26B1.2	144.978	146.252	115.443
F31D5.2	2.51319	2.20537	1.75707
F32B6.3	37.0155	37.1951	33.9472
F32D8.4	25.5602	28.0257	23.0817
F32H5.1	15.0855	13.5335	7.68708
F35C8.5	21.1565	23.2578	14.9867
F35G12.11	96.2215	85.3765	72.0078
F38E1.9	71.1848	67.8384	57.6488
F42F12.4	10.9222	12.5504	9.17745
F43E2.7	228.544	224.317	174.51
F45H11.5	44.5765	40.6166	35.5673
F46B6.6	34.2051	33.0987	29.1329
F49E8.1	47.7136	53.8845	39.9472
F55G1.9	32.3587	30.801	27.9432
F56D1.3	49.1023	42.2042	34.0729
F56H1.6	48.7423	37.9171	23.5706
fat-6	156.485	132.958	73.6354
fkb-1	80.978	73.8698	67.9052
fkb-2	520.766	503.72	395.867
fkb-8	14.1168	12.2828	10.8
fmo-3	9.02017	10.6778	5.41726
frh-1	23.5524	24.1835	20.6572
fum-1	170.367	173.775	148.794
fut-6	2.34161	2.29906	1.72452
gln-3	68.7145	85.3607	47.5156
glrx-21	47.938	40.6565	34.3906
gna-2	136.083	138.038	106.147
gpd-1	128.297	160.413	93.9094
gpd-4	77.6641	68.0929	36.9629
gpdh-2	135.141	142.436	116.373
gpi-1	118.966	94.9105	70.4259
gst-1	209.788	217.441	157.821
gstk-1	29.9708	34.3457	15.0512
gsy-1	64.5354	59.8995	44.9088
gut-2	70.7639	81.3039	58.5077
H12D21.7	16.0904	14.7962	8.44888
H19N07.1	141.714	119.918	102.039
H24K24.3	72.2615	72.6286	65.3177
H28O16.1	1018.9	955.875	835.788
hke-4.1	53.7796	55.13	49.6677
hsb-1	88.1174	86.4374	75.4671
hsp-17	28.6326	32.2543	23.6622
ife-3	367.735	359.289	246.581
ife-5	14.2317	13.8817	11.2393
ima-2	360.445	378.902	323.119
K01D12.6	46.4247	37.3767	28.9358
K02F3.12	49.6526	49.688	45.1726
K06B9.2	13.8256	15.6	11.3517
K07B1.4	30.3639	29.7634	27.7153
K08E3.5	290.314	269.026	212.083
K08F4.2	238.754	230.686	190.559
K08H10.9	38.8446	38.4076	34.1725
K10C2.3	86.2587	77.6101	2.74228
K10C8.1	15.2522	12.7059	10.58
K11D2.5	12.9232	11.7941	9.13571
klc-1	124.305	106.411	89.6339
klp-15	89.2575	75.5467	60.5738
klp-16	74.1626	68.5838	56.7892
lbp-8	4.46106	2.90306	1.31183
lbp-9	785.376	667.506	407.713
lec-9	93.6004	50.0574	6.70693
LLC1.3	155.709	126.256	100.141
lsm-4	79.7835	76.8671	71.4822
M01E11.1	26.9745	25.5297	19.6539
M04B2.4	30.8727	24.3492	17.1671
mbf-1	153.234	142.359	120.246
mlcd-1	38.5022	36.3193	32.6175
mnat-1	45.9604	32.677	21.7573
mom-2	155.517	153.671	127.224
mrp-4	70.8005	66.3641	48.2186
mrt-2	17.8762	18.6567	14.0299
nduf-2.2	83.2208	76.0017	65.7188
ndx-4	29.8942	32.1649	25.6308
ned-8	156.583	164.985	137.157
nuo-2	101.698	85.0867	70.8483
nuo-3	252.809	241.013	228.159
nuo-5	88.3924	82.8843	74.4143
ooc-5	87.313	77.5952	64.7931
pal-1	125.385	119.485	112.92
pas-1	217.186	201.866	187.158
pas-2	261.695	228.015	172.082
pas-4	226.447	189.791	158.26
pas-5	341.684	287.706	244.159
pash-1	31.8405	30.0696	24.1427
pbs-3	238.59	239.302	202.522
pbs-4	245.274	235.517	210.798
pbs-5	203.641	192.454	168.901
pbs-6	228.522	211.049	195.631
pbs-7	280.809	279.288	225.512
pink-1	34.4514	33.8931	26.5273
plk-3	167.112	175.624	142.555
prg-2	131.849	112.304	47.642
ptc-1	118.401	128.496	105.239
ptc-2	6.64434	7.13275	5.10135
ptr-14	5.16632	3.97546	3.0206
ptr-2	107.283	110.385	94.6589
pyc-1	98.346	93.4105	82.6542
R05G6.7	842.995	695.353	548.26
R07E3.4	16.5298	15.9146	12.0769
R11.1	18.8965	18.2302	13.1169
R11A5.4	529.372	491.794	364.586
R151.10	38.8055	39.5076	32.7224
R17.2	29.4199	30.435	25.8918
R57.1	19.0722	22.67	11.7104
rmd-1	430.957	337.732	242.931
rnp-2	51.1238	49.4334	44.3232
rpb-11	81.8541	81.1534	66.858
rpb-5	176.483	170.209	161.269
rpn-12	171.773	153.632	135.644
rpt-4	248.867	233.751	211.706
rsp-5	134.231	129.159	118.396
ruvb-2	91.9055	96.9289	83.2959
sdha-2	82.7085	75.0286	51.6271
set-29	16.2952	16.0788	13.8877
sft-1	12.5573	12.2742	9.5021
skpt-1	72.9852	76.1387	63.6445
smd-1	95.6655	50.5092	11.5769
smp-2	11.3453	10.9497	4.98298
snr-1	237.114	218.253	192.558
snr-3	227.278	206.774	169.107
snr-4	240.223	253.697	206.402
snr-5	239.74	231.735	170.275
snr-7	130.978	141.154	102.316
sod-2	138.66	128.462	114.112
spe-39	44.3682	42.5968	35.8681
sqrd-1	4.89768	4.79496	2.50207
sqv-4	118.996	129.652	103.902
srf-3	11.8769	11.9783	10.2252
srp-1	7.92524	9.94155	5.37734
T01D3.6	28.4102	19.8321	1.372
T07C12.12	21.3061	19.708	14.5317
T20B12.1	26.6574	27.8087	23.486
T22F3.3	339.057	390.032	244.052
T28D6.6	90.6986	89.6425	75.8307
tag-347	13.7663	11.6048	9.2732
tag-38	3.08205	2.16945	0.784585
tgt-2	38.1856	37.3363	31.7074
toc-1	54.934	56.832	51.5262
try-1	56.9432	55.5377	39.0105
tsn-1	240.796	215.432	161.943
ubc-18	263.577	287.473	204.481
vig-1	1526.9	1334.86	1060.82
vps-33.2	35.6843	35.1276	29.351
vps-54	52.1631	45.68	38.229
W01A11.2	40.7047	41.6698	31.1917
W02B12.10	79.5463	82.172	71.8708
W03F8.4	99.7477	98.1995	86.4207
W03F9.1	57.3484	62.8631	50.4498
W07G4.4	167.752	157.659	147.461
W09C5.7	43.0743	41.2197	30.8618
W09G3.7	7.2073	6.72947	5.6372
Y105E8A.3	55.6325	59.9322	49.5491
Y110A2AL.13	56.9817	55.0725	39.916
Y119C1B.5	16.5594	13.5665	10.6243
Y119D3B.16	31.4123	33.9988	28.0732
Y23H5B.5	35.2021	33.6362	28.2051
Y32F6A.5	80.0778	78.0345	57.7019
Y37D8A.18	44.2348	39.2775	28.3644
Y39G10AR.21	21.9595	21.3347	17.1893
Y39G8B.1	42.5542	41.9607	35.4654
Y43C5B.3	3.12782	1.84302	0.68655
Y43F8C.7	50.7292	47.1869	36.6041
Y45F10A.3	526.42	562.002	471.233
Y45G12B.3	21.1373	17.4519	13.8448
Y45G5AM.2	24.3003	25.0783	20.996
Y47D3A.21	39.1827	40.143	34.6677
Y48G10A.1	59.8952	53.0333	46.8543
Y50D4C.2	3.74267	3.78221	2.38429
Y51H7C.5	25.1222	24.7815	20.51
Y54E10A.3	91.8182	83.6299	63.6995
Y54E10A.7	34.9397	34.7013	28.2598
Y54G11A.3	64.8557	73.0233	53.9619
Y54G2A.12	29.7628	26.689	21.515
Y55F3AM.1	61.3827	43.1466	28.0386
Y57A10A.28	34.7026	38.6814	28.2071
Y59A8A.2	24.7052	25.895	22.37
Y66D12A.9	57.4107	49.9719	42.4832
Y71F9B.6	20.1432	16.9378	13.017
Y75B8A.24	25.6763	25.9802	23.1284
Y92H12BR.8	39.8754	36.1826	31.5282
Y97E10AL.3	67.4494	48.8103	32.681
Y9C9A.16	0.701726	0.954914	0.411369
yop-1	353.06	345.44	282.361
ZK1098.4	31.8259	28.6738	23.2266
ZK1098.5	51.3316	51.6317	40.7964
ZK418.5	126.261	116.409	103.46
ZK512.4	69.537	54.7168	40.145
ZK563.5	15.5785	16.7433	13.5848
ZK686.2	45.9495	41.3441	37.6416
aak-1	20.5087	31.2688	47.7572
aat-2	5.32739	4.26453	7.47397
abcf-2	166.719	239.873	344.355
abl-1	11.1891	11.8809	16.1326
abts-3	3.19196	2.76428	4.71118
abts-4	5.84675	7.42282	12.4532
ace-1	2.36387	2.56102	3.78756
acl-12	7.09562	18.0527	34.0049
acs-17	8.43088	9.3371	14.2402
acs-2	33.5741	58.3331	81.1008
acy-2	0.311516	0.267422	0.607258
acy-4	2.80794	2.81676	4.73157
ags-3	13.499	14.2504	20.278
aip-1	35.5912	35.8771	52.7608
alh-2	0.0315252	0.00453452	0.0798823
alh-4	74.0305	94.1948	116.596
alh-5	3.32499	2.6611	4.16111
amph-1	17.4563	19.2094	28.2517
ant-1.2	0.0868228	0.145746	0.40981
aph-1	36.0473	48.1832	64.7394
apl-1	75.0727	80.884	127.866
apm-1	12.7931	11.541	23.4947
apt-9	0.390951	0.273661	0.606501
aptf-1	0.22123	0.125206	0.344564
aqp-6	0.709681	1.02689	2.15481
arf-1.1	0.953538	3.55004	11.3887
arl-13	0.985277	1.10024	4.43196
arl-3	1.85165	1.23591	3.28579
arl-5	25.9217	38.0888	49.3667
arx-2	81.7146	101.112	123.161
asc-1	36.9892	84.4668	182.716
asna-1	66.4664	89.214	132.937
atf-6	7.84257	11.8053	16.4646
atg-18	105.814	122.89	144.741
attf-1	0.107713	0.0772539	0.302762
B0261.1	42.6195	49.3183	64.9608
B0280.2	0.447779	0.21719	1.1239
B0334.3	63.4526	72.8674	106.362
B0336.11	1.65257	2.10782	2.96647
B0432.13	29.6491	34.9648	41.9704
B0454.6	3.59909	5.99071	11.59
B0507.2	11.4431	18.1513	44.9647
B0513.9	6.94522	9.90937	23.3592
bbs-1	0.292054	0.281379	0.641027
bbs-2	0.318671	0.305754	0.679198
bbs-5	1.27432	2.08074	3.35669
bbs-8	0.463012	0.318999	0.936303
BE0003N10.3	1.10909	1.85761	4.0194
bec-1	25.4392	37.5887	60.4479
bra-1	11.7662	9.09865	18.5257
byn-1	71.002	101.586	203.031
C01A2.4	43.5374	57.6173	94.0972
C01B12.2	9.53731	12.9091	21.2016
C01F1.1	64.9883	84.6084	105.714
C02B10.5	33.126	47.1146	64.2393
C02F5.3	59.8266	76.2203	97.0751
C04F12.8	6.18312	7.98876	10.5301
C05D10.2	1.33571	1.94872	2.78488
C07B5.4	1.5487	1.32004	2.38236
C08H9.16	47.47	61.0028	75.8641
C09F5.3	0.361289	0.715097	1.17168
C10E2.2	1.02418	1.36894	2.23597
C11H1.3	13.134	17.4778	21.6754
C13C4.4	6.45442	9.47062	13.6253
C13F10.7	68.8345	82.8134	96.8114
C14E2.2	0.0489608	0.180831	0.366912
C15C6.4	32.5835	38.8997	44.8265
C15H9.5	8.50438	10.7298	12.8373
C16A3.6	98.4178	149.193	363.164
C16C10.2	61.9351	81.6805	100.547
C16C2.4	89.2419	117.911	163.348
C17C3.3	0.288428	0.143504	0.724769
C18A3.4	7.49333	9.43365	15.7153
C18B12.4	19.6416	29.3019	41.9235
C23H4.6	1.71146	3.86363	12.6101
C24G6.2	4.96305	5.16319	8.18855
C25A1.5	80.4204	98.6114	117.351
C25G4.2	35.6623	66.3519	127.954
C26B9.6	2.84561	3.7133	6.4079
C27H2.2	4.80483	7.03924	10.5178
C27H6.8	104.286	121.685	138.868
C32C4.1	0.618566	0.634482	1.4223
C33A11.1	7.46214	10.0934	21.6235
C33A11.2	8.76696	11.3087	19.0714
C33H5.17	17.9698	21.5171	26.5475
C33H5.18	37.7094	43.7401	51.2606
C34D4.1	0.477395	0.360232	1.25397
C36E8.4	3.1334	3.80784	7.54053
C37A2.6	3.53407	4.84183	6.61405
C37C3.12	2.5141	1.91287	4.87223
C37H5.2	1.61292	2.18673	5.43968
C37H5.3	7.86809	11.5115	20.9452
C37H5.6	129.756	158.91	234.896
C39F7.5	2.97307	5.33924	9.97721
C42C1.2	0.25163	0.394647	0.67528
C43H6.3	14.4831	18.6634	28.4406
C43H8.1	52.8109	86.3824	125.837
C44E4.4	232.532	253.762	347.683
C46F11.6	10.1778	10.5739	15.9047
C47E8.4	63.4422	77.8822	103.899
C47E8.6	0.457925	0.345239	0.906793
C48E7.6	3.01692	4.32226	5.79981
C49H3.6	37.2031	44.4222	55.5881
C50B8.3	25.7429	30.7375	45.8719
C50D2.2	0.849378	1.36084	2.02592
C50F2.8	1.97833	3.10413	4.25652
C50F7.1	0.589986	0.709306	1.23321
C52B9.4	25.0698	29.2708	37.216
C54F6.4	0.0106835	0.0583281	0.146717
C56A3.6	21.696	29.2898	38.0787
C56C10.10	35.3535	40.944	46.7253
C56E6.6	0.622965	0.381079	1.00997
cab-1	33.3329	37.4197	61.7476
cah-2	0.828416	1.19741	2.08807
cap-2	110.776	148.599	185.456
cas-1	29.0019	32.8129	46.05
casy-1	17.2512	19.4912	43.2237
cat-2	0.313039	0.439255	0.955928
cav-1	282.118	457.787	649.236
ccb-2	0.240735	0.221996	0.569422
ccch-1	14.8948	11.6968	19.3743
ccdc-55	67.8201	81.9591	99.101
CD4.3	39.8368	48.6802	64.8725
cdka-1	2.32521	2.32927	8.01805
ceh-1	0.430387	0.568922	0.972007
ceh-43	17.5184	27.4303	41.6022
ceh-7	0.0294111	0.189275	0.336829
cft-1	0.67495	0.501627	0.963314
cfz-2	6.73383	7.34393	15.6672
cgt-1	0.787921	0.661236	1.54426
che-2	0.235286	0.166373	0.40369
cir-1	83.1023	102.851	130.722
cit-1.2	24.7371	25.2762	40.8832
ckb-3	0.0560249	0.0541432	0.271815
ckk-1	1.2641	0.93061	2.49201
ckr-1	0.228747	0.240099	0.665559
ckr-2	0.601972	0.888199	1.35779
clh-1	16.8435	24.5917	52.1198
clp-4	9.05769	13.6283	54.4551
cmk-1	1.81355	1.63904	3.98337
cng-1	1.17287	1.93887	8.88529
col-83	0.674236	0.879648	1.28219
coq-2	23.7987	28.069	36.0065
cps-6	39.9402	52.9051	82.8869
crb-1	4.37018	5.33695	11.1294
cri-1	0.267314	0.567643	1.18941
crm-1	8.16404	15.3277	36.4955
crn-2	16.6679	22.8857	44.8172
crt-1	877.165	1056.54	1267.9
csn-2	79.5342	113.888	155.37
csnk-1	59.7122	72.1672	89.0005
csp-2	0.163329	0.135841	0.293918
cst-1	4.5558	3.91344	9.55786
ctn-1	8.70377	13.9777	24.1906
cul-6	1.51796	1.79817	5.6647
cyd-1	10.2923	14.0897	38.6647
cyl-1	77.708	99.3902	126.489
cyn-5	414.974	366.229	486.468
cyp-14A4	0.195464	0.198209	0.48235
cyp-14A5	8.08054	6.28325	11.9779
cyp-25A4	1.13862	1.63657	2.58518
cyp-33B1	0.0715782	1.56773	8.17869
cyp-33C3	1.04163	1.23885	1.68358
cyp-33C4	0.616258	0.562545	1.59399
cyp-33C6	0.0639511	0.15025	0.67914
cyp-33C7	1.54868	2.09422	7.1809
cyp-33C8	4.27391	12.6145	32.3099
cyp-33E1	3.56111	3.87972	5.73233
cyp-34A3	0.013591	0.00496858	0.0876553
cyp-34A7	0.0599802	0.238907	0.562571
cyp-42A1	2.51014	1.99688	4.34924
D1046.5	4.48057	6.51921	18.0147
D2045.7	3.82309	5.98811	8.56799
daf-12	4.86226	4.19737	8.39566
daf-16	51.0869	70.0521	93.7367
daf-6	0.599609	0.440164	1.1259
daf-7	2.43912	1.56186	4.46673
ddx-23	63.2594	78.1321	99.7709
dep-1	4.77179	4.69864	7.50703
dgk-3	0.159591	0.178126	0.380666
dhs-16	0.564983	0.654508	1.33159
dhs-18	17.645	11.6592	27.0595
dhs-8	1.24612	2.97397	7.69874
djr-1.2	0.162069	0.748214	1.93203
dlg-1	33.0395	36.9777	72.305
dnc-1	40.2034	55.087	75.8667
dnc-2	71.2883	84.7693	103.832
dnj-12	199.451	230.312	301.816
dnj-14	24.5499	35.1064	49.8343
dop-3	0.464815	0.308915	0.665984
dpy-23	28.0505	34.5769	45.5974
dpy-27	16.9679	22.1754	34.4412
drn-1	1.80628	1.39782	2.93282
dro-1	91.8669	106.696	126.853
dsh-1	12.3079	13.0163	22.5779
dyb-1	3.7816	4.46095	6.41722
dyf-1	0.667133	0.813709	1.788
dyf-11	0.77922	1.26047	2.45563
dyf-13	0.212091	0.172123	0.543831
dyf-5	0.675553	0.4628	0.938434
dyrb-1	81.5995	101.44	131.361
dys-1	6.93472	6.49646	13.5453
E02H1.1	27.6718	34.6816	47.7131
E03H4.8	2.93418	5.97389	16.6575
E04F6.2	0.717596	0.319535	1.92415
ebp-1	22.1225	25.8617	30.9439
egl-15	2.06177	3.99537	7.32439
egl-2	0.58321	0.65556	1.85769
egl-23	1.66203	1.76608	2.68295
egl-3	23.1661	30.8107	42.4894
egl-38	1.11595	0.544691	2.14344
egl-44	11.7562	10.3717	16.3308
elks-1	11.8522	16.4525	24.7192
epac-1	0.142094	0.134494	0.410836
evl-20	26.4411	34.2792	44.6899
exc-5	3.96828	4.24716	10.9394
exc-7	5.0693	6.41322	13.1958
exos-7	35.3133	43.1741	57.009
eya-1	7.23162	5.93665	13.196
F07B7.12	0.0744887	0.0832946	0.214448
F07E5.5	36.8122	44.9034	68.9038
F08H9.3	0.959761	0.856425	6.71523
F08H9.4	0.225949	0.421749	1.74272
F09A5.2	0.79713	0.716362	1.73295
F10F2.2	11.9604	9.78327	15.9238
F11C1.4	0.459018	0.519915	1.54773
F13E6.1	63.7313	63.9369	96.7575
F13E6.2	0.324959	0.245078	0.777544
F13H6.1	5.68175	3.85293	9.101
F15D3.7	85.1101	88.9319	157.588
F16H11.1	1.76911	2.86	5.59611
F17H10.3	6.48483	6.22914	10.9713
F18H3.1	13.3635	16.2867	22.687
F19F10.9	76.4231	99.9855	121.631
F19G12.2	0	0.0131086	0.0428886
F21A10.2	22.2078	38.7253	56.6743
F21D5.5	34.1907	40.0021	48.5935
F21F3.3	0.575511	0.367101	2.20202
F21G4.1	2.56812	2.03617	3.40274
F23B12.7	59.8838	71.2129	83.9897
F23B2.3	0.023647	0.0419941	0.164662
F23D12.5	3.33784	3.4467	7.92371
F23F1.6	1.31725	3.18785	8.4525
F25B4.5	49.0748	60.9577	74.1182
F25B4.6	13.8603	12.8852	25.4056
F25H2.2	12.02	13.022	17.6848
F26H9.8	0.264918	1.30692	3.44234
F27C1.2	111.054	160.634	209.881
F27D9.2	2.97628	6.16181	10.0531
F27E11.1	0.542762	0.566409	1.21559
F28A12.1	0.147845	0.163586	0.345583
F29B9.5	15.2862	18.3542	23.5155
F32D1.3	1.62617	0.976771	2.8967
F32D8.1	0.18053	0.119698	0.471924
F35G8.1	0.208549	0.109893	0.388096
F36A2.2	35.8571	49.0045	61.1505
F36G3.3	0.620022	1.49397	7.65706
F37A8.5	1.49323	7.183	14.9661
F38E9.1	6.0512	8.10923	16.4459
F39G3.4	0.0270092	0.220486	1.185
F40B5.2	10.7616	12.465	21.0863
F40F12.7	6.12263	12.2268	29.5823
F40F9.10	0.442037	0.535988	1.87337
F40F9.7	64.4847	74.9704	85.8654
F41E6.5	30.0283	34.9966	42.5936
F41E6.9	146.992	158.669	208.052
F41H10.5	1.12526	0.985636	2.58683
F42G2.5	0.908041	1.66035	2.35307
F42G8.7	2.34104	3.27577	4.37538
F42H10.6	19.8336	24.1909	30.853
F44A2.2	0.410365	0.338675	1.00791
F44A2.5	4.655	5.85485	10.4706
F44D12.1	7.02093	7.41098	14.6733
F44G4.1	78.4493	96.8762	143.404
F45E10.2	3.05562	3.14912	4.99982
F45E4.3	0.893064	1.09164	6.121
F45H11.6	2.50079	2.63114	5.39421
F47A4.5	7.23994	12.9478	19.5143
F47B8.10	0.251817	0.457441	12.1954
F47E1.2	1.37448	8.19145	20.6934
F47E1.4	0.651856	0.270729	1.1834
F47G9.4	2.57294	2.08387	3.87206
F49C12.11	385.674	462.517	549.656
F49E2.1	3.92585	3.34353	4.6587
F49H6.5	0.274957	0.435063	2.12218
F53A10.2	7.08677	8.38113	11.0577
F53B3.2	0.065806	0.0661899	0.240514
F53F10.1	2.93515	2.41705	5.80247
F53F4.14	50.7222	84.3546	120.308
F54A3.4	0.247381	0.994999	2.13283
F54B11.5	12.3514	18.4218	38.9556
F54C9.11	2.64998	2.00366	4.83173
F54E7.9	29.864	37.3755	45.275
F54H12.2	0.14842	0.147414	0.538628
F55A12.8	28.0778	37.6844	47.3395
F55A3.6	0.506866	0.544849	1.92578
F55C12.1	18.2906	20.4467	41.3741
F55C5.2	0.388971	0.880413	11.239
F55H12.3	1.83792	1.78688	2.98231
F56C11.3	18.4347	23.6112	37.7257
F56D2.5	1.94345	3.90308	15.3662
F56G4.4	49.2688	64.5982	78.9719
F57B10.9	13.448	25.3414	38.6709
F57B9.3	0.168507	0.807653	3.96008
F57C12.2	0.749561	1.10473	2.4074
F58A4.14	0.626316	1.11021	1.90595
F58F9.1	0.0664492	0.151622	0.51227
F59C6.12	7.19674	9.02487	11.4819
F59D12.1	0.922152	1.2879	2.0588
fer-1	0.257936	0.505901	1.06603
ferl-1	0.0333301	0.122137	0.333352
fkh-7	8.41715	12.6472	20.85
fkh-8	1.05457	1.4876	5.89675
fmo-4	15.2841	12.1214	24.9977
fos-1	8.3471	12.8125	34.2609
frm-1	16.4685	19.1395	30.0728
frm-10	41.516	56.5067	88.2204
frm-2	12.2736	13.9052	23.3308
frm-3	1.44169	1.14322	2.20246
gab-1	0.319942	0.281822	0.667335
gap-1	1.89869	1.38678	2.69469
gap-2	16.4312	19.6339	24.1111
gar-1	0.573414	0.540215	1.5791
gbh-2	5.40075	10.0428	17.1242
gck-2	38.5504	47.5822	57.1577
gcl-1	4.49517	5.28227	8.86641
gei-1	5.21233	4.40247	9.7829
glr-1	0.229307	0.217053	0.571531
glr-2	0.510985	0.494011	0.938099
gly-11	3.44009	4.17499	5.07485
gmd-2	0	0.0216344	0.0673912
goa-1	90.1482	106.765	128.677
gpb-1	109.235	126.979	159.742
gpb-2	10.4889	9.4375	15.7625
gst-43	9.65598	11.5435	17.861
gtl-1	6.65359	6.35959	12.6473
H01G02.2	0.352237	0.144488	0.63673
H23L24.2	0.12184	0.161206	1.09097
H24G06.1	6.9172	6.19813	9.6448
haf-7	4.38023	5.81748	8.72024
haf-8	0	0.0038479	0.0317186
hda-4	8.83796	10.1776	16.8975
hhat-2	1.65295	1.27088	2.84795
hil-3	76.8742	81.7258	151.874
hil-5	328.101	443.17	592.384
his-3	0.972587	0.940826	4.13001
his-35	68.7146	82.9238	121.348
his-4	0.34236	0.302286	1.11353
his-41	59.4682	97.5813	142.873
his-48	0.700319	0.835712	3.38368
his-61	4.36018	6.85578	10.0341
his-62	7.33962	7.71006	32.477
hke-4.2	59.2898	66.9178	87.658
hlh-30	16.3028	20.0461	32.8301
hpk-1	16.1262	21.1054	28.2984
hsp-12.6	1.2944	5.85104	29.5165
hsp-16.2	0.858726	4.78871	20.2516
hsp-16.41	0.695455	3.72802	16.5584
hsp-43	33.9182	43.1202	55.7117
hum-2	49.4217	63.6917	85.2519
hum-5	13.9967	12.6704	19.6732
hum-8	7.20336	5.96086	10.1866
ifd-2	11.9669	5.99554	19.3241
ift-81	0.634349	0.421613	1.53771
ifta-1	1.02525	0.907732	1.97764
ifta-2	0.457856	0.378863	0.948798
ina-1	15.537	16.6989	23.7512
itr-1	9.03846	9.93974	13.3266
JC8.2	74.0182	86.5753	118.003
jkk-1	0.604976	0.437751	0.934128
K01A11.2	21.9078	27.9622	37.0968
K01G5.10	6.36127	9.23384	13.7387
K01G5.8	95.1489	107.275	145.256
K02A11.3	10.1981	13.9826	31.5086
K03E6.7	8.63677	7.0504	11.4416
K03H1.10	4.08533	8.75453	13.3594
K03H1.13	3.49809	4.68338	6.00897
K07A12.1	59.7662	78.2709	107.364
K07F5.15	137.472	143.483	237.672
K09F6.9	2.31453	3.6503	15.957
K10B3.6	2.78018	2.74964	7.26125
K10B4.3	6.26017	6.54289	12.6613
K10C8.3	78.0845	109.492	153.081
K11H12.8	59.8485	69.2042	111.271
kin-1	26.7514	20.7308	39.4319
kin-10	201.922	245.674	292.017
kin-23	0.0755418	0.0478881	0.238439
kin-3	179.26	225.141	270.728
kin-9	0.766228	0.822136	2.20228
klc-2	25.5905	36.9529	67.0564
klf-1	6.03493	8.01489	15.1453
klp-11	3.33819	2.43863	5.88657
kpc-1	10.7997	8.50491	14.185
kqt-1	4.86541	13.5151	28.4392
ksr-1	6.72134	9.11072	12.5415
lad-2	0.824034	0.828094	4.5704
ldb-1	16.7765	18.3951	28.7394
let-19	11.6194	14.3469	17.2754
let-23	3.61005	3.97788	6.24902
let-607	68.1407	87.6642	110.232
lgg-1	418.93	611.005	931.284
lim-6	2.32029	2.06026	5.76252
lim-7	5.79848	5.1704	8.88877
lim-8	5.65329	3.83758	9.30917
lin-48	0.653467	0.822437	3.59166
lin-59	20.7757	24.39	35.8189
lin-61	38.6467	44.8251	50.5257
lpd-7	140.617	207.949	336.251
lrp-1	6.73239	8.41376	14.936
lrp-2	7.41764	8.71712	14.5507
lst-2	9.92203	12.6356	17.4193
M03C11.7	54.7661	73.4782	92.0982
M04F3.4	36.2207	40.917	59.3825
M116.2	8.612	8.66334	13.6672
mab-5	2.19284	1.4926	5.28173
mac-1	21.1838	25.6165	29.9782
magi-1	18.5126	25.3079	34.7035
mak-2	17.9578	27.415	49.0097
max-1	1.59374	2.26091	6.21958
mbk-1	15.6418	24.1411	36.0655
mdl-1	9.68544	22.2161	52.1783
mdt-19	67.5112	82.2269	100.133
mec-2	1.68873	1.18889	2.48946
mef-2	4.98674	5.68814	12.304
mel-46	20.4487	28.7879	46.3633
mfb-1	4.23025	11.254	21.39
mgl-1	0.281846	0.225947	0.524706
mgl-3	0.251282	0.262511	0.666207
mif-1	25.0143	38.1811	60.0051
mig-10	14.1095	13.8713	25.4342
mig-15	12.5527	16.2017	26.2085
moc-2	10.8419	13.2529	22.9977
mod-5	1.35317	1.71152	2.34474
mpz-1	1.9076	1.47296	3.71584
mrp-2	3.38833	4.82862	18.9792
mrp-5	22.3839	37.1004	62.6858
mrp-6	2.67237	3.24618	4.18298
msi-1	20.9273	20.6939	32.6915
mtm-5	5.8255	7.62543	9.84575
nas-39	2.86564	2.89478	4.67404
nca-2	0.420702	0.574081	1.10919
nck-1	24.3266	37.2568	55.635
ncs-2	84.975	69.4028	118.024
ncx-4	1.01649	0.754089	1.49395
ncx-5	0.0364544	0.105377	0.226849
ndc-80	80.6521	95.2168	117.86
ndx-1	3.40869	2.56584	5.94521
nex-1	120.278	216.901	313.722
nex-3	12.8342	27.6825	64.1871
nfm-1	6.73944	9.9641	21.711
nft-1	25.3313	32.1218	40.844
ngp-1	68.7536	89.4201	153.556
nhr-35	7.30225	9.37851	15.7372
nhr-38	0.179068	0.0762515	0.333615
nhr-41	1.86396	1.78831	3.5932
nhr-48	10.0778	11.6984	14.0144
nhr-49	56.6516	72.4639	93.4282
nhr-6	0.740065	1.70855	3.63089
nhr-67	1.40236	1.37068	6.2287
nhx-5	7.3705	12.6858	23.669
nipi-3	11.734	20.8245	67.618
nlg-1	2.29008	1.69787	3.06251
nmr-2	0.184756	0.231993	0.401529
nmy-1	37.8985	27.9651	54.8492
nnt-1	2.22676	2.95275	5.04084
npr-2	0.5411	0.547163	1.14708
npr-3	0.435428	0.520111	0.918853
npr-9	0.0763378	0.0230156	0.21258
nsf-1	40.5709	46.5806	53.8266
nst-1	127.71	151.574	204.21
nud-2	80.1682	87.6628	136.287
ocr-1	0.0753721	0.0739694	0.167998
ocr-2	0.257237	0.270805	0.722463
ocr-4	0.042412	0.0485006	0.177665
old-1	0.440998	0.214236	0.728617
old-2	0.00398819	0.0166052	0.114751
osm-1	2.66453	2.72551	4.16087
osm-12	0.764956	0.83123	1.3098
osm-5	0.497618	0.495778	1.28961
osm-6	0.501806	1.25703	1.97604
osm-9	0.164699	0.306241	0.996004
paf-2	6.05835	8.23882	18.1478
pak-1	20.162	29.4597	37.93
par-1	36.5332	42.6954	50.8103
pax-2	0.0359191	0.0789846	0.162849
pdcd-2	42.7477	51.4295	77.2432
pde-5	0.192199	0.117961	0.455541
pdi-3	506.738	592.311	747.063
pdl-1	2.58419	1.4076	4.17353
pef-1	0.81049	0.85682	1.41924
pes-7	5.19594	4.32887	7.28015
pgp-1	4.38714	13.2816	21.9281
pgp-11	1.87622	3.34373	4.83082
pgp-4	2.17815	4.71592	8.74007
pgp-6	1.19113	0.830913	2.18696
pgp-7	0.0370149	0.207927	0.444581
pgp-8	0.344176	0.596878	4.11734
pis-1	30.3275	36.0176	42.3913
pkd-2	0.0406165	0.0807343	0.404295
plc-1	2.78989	2.51653	5.18783
plc-3	3.90134	3.19485	5.32615
pld-1	26.8255	31.7928	36.5806
pmk-1	15.0872	15.5126	22.5525
pmk-2	5.60858	6.27729	14.7604
pmk-3	8.22081	11.3171	21.167
pmp-4	6.33159	5.88731	12.0416
pqn-34	12.398	15.9633	24.5156
pqn-44	23.2998	28.3393	41.3682
pqn-55	11.2985	12.7119	16.5776
prk-1	8.64225	9.4231	12.694
prk-2	2.98657	1.91065	5.23269
prl-1	11.4399	9.4778	16.547
pro-1	22.5461	29.8987	39.9039
pro-3	11.2726	15.9043	20.5083
ptd-2	0.116736	0.143107	0.268914
ptp-1	3.59415	3.21261	9.29052
ptp-3	14.7778	18.8172	23.008
ptr-10	0.880178	0.591282	1.99429
ptr-17	0.144733	0.243851	0.97814
ptr-21	9.93998	12.7858	15.8623
ptr-22	1.10771	7.76189	24.7297
ptr-3	0.709396	1.03187	1.3685
ptr-5	1.78885	1.37369	2.56133
ptr-6	1.19458	1.2325	2.95475
ptr-8	3.36869	6.01815	15.1329
ptr-9	0.0758678	0.0309162	0.212071
puf-4	0.227888	0.360167	0.497754
pxd-1	11.7611	11.9686	18.6351
R01B10.4	7.52746	14.7456	22.4687
R02D3.3	33.7016	41.1575	50.5334
R02E12.4	0.337849	0.345854	0.712519
R05G6.10	4.14123	5.0442	16.1405
R06A10.4	3.04014	3.11591	5.09541
R06F6.6	3.53502	3.18321	7.70177
R07C3.3	0.00845055	0.0217451	0.127691
R07G3.8	2.86529	2.41318	6.40505
R08E3.3	15.0248	19.6197	24.9926
R09D1.12	0.197801	0.50815	1.03912
R09D1.13	0	0	0.0516955
R10F2.5	0.144056	0.247037	0.480484
R119.5	5.71439	6.65375	13.6188
R12E2.1	28.6724	38.9874	49.4393
R12E2.13	98.1799	117.097	166.809
R13A5.9	2.00879	1.74665	5.84449
R186.1	1.12166	0.856892	2.22712
rab-10	149.075	190.514	241.247
rab-11.2	0.303201	0.161692	0.518187
rab-14	29.4733	35.1411	62.9977
rab-37	0.641032	0.596394	1.08764
rab-39	26.4588	37.6378	54.6489
ral-1	35.0136	41.3621	51.9047
rap-2	56.1499	66.2106	86.1548
rbf-1	1.51527	1.72038	4.59273
rbg-1	9.55665	15.8818	23.4719
rcn-1	11.1295	14.6984	35.6084
rfl-1	37.915	50.4703	64.3655
rgef-1	0.927868	0.691471	1.98036
rgs-1	2.91121	6.10477	10.9494
rgs-6	1.67277	2.01481	4.42529
rha-2	9.14346	10.2604	14.8078
rlbp-1	31.8763	40.6534	56.0631
rnh-1.3	8.54212	13.2633	25.1566
rnt-1	0.744685	1.08622	2.33266
rom-1	9.70069	14.9621	25.9876
rom-2	0.325156	0.33099	0.796311
rom-3	0.0682097	0.0752418	0.319343
rop-1	76.3206	92.8243	130.043
rpl-24.2	122.223	142.753	235.254
sax-1	12.3724	18.2898	28.8361
sbp-1	7.92558	11.7635	15.9101
sbt-1	35.2793	41.287	79.8149
scd-2	0.62687	0.874947	9.12266
scpl-3	12.8811	15.5767	33.6691
scrm-1	8.03002	12.1318	18.4689
scrm-4	3.34207	6.00543	13.1157
sdpn-1	9.47123	10.3501	16.3406
sdz-35	0.131906	0.628856	3.76706
sek-1	17.5374	16.0685	28.887
sem-4	4.16243	2.90833	6.44373
ser-1	1.16386	0.891002	2.27801
set-1	135.425	162.912	188.821
set-11	0.173082	0.394926	0.727374
set-30	6.95644	4.12327	10.6198
shc-1	6.07384	6.87592	9.05303
shn-1	4.43226	3.28975	6.33079
siah-1	16.1914	24.7567	80.4281
sir-2.2	8.05254	7.00056	9.81829
sli-1	21.2324	25.8944	30.9819
slo-1	1.81951	1.17213	2.63439
sma-1	18.1075	27.1758	37.4362
sma-5	6.27662	6.58109	13.6841
smr-1	73.4903	93.4529	114.491
snap-1	88.7964	109.64	128.641
snf-11	2.53383	2.20141	5.86322
snn-1	1.2443	1.81947	2.34671
snt-1	3.20256	3.06384	5.37832
snt-3	1.48839	2.00102	3.74034
snt-4	10.1589	10.9065	20.7446
snt-6	1.44128	1.68166	3.00575
soc-2	9.55516	8.87777	13.953
sod-4	9.2188	20.0852	55.1092
spc-1	28.8492	38.7507	52.409
spe-15	3.058	4.16233	5.47834
sph-1	11.46	10.4607	16.4583
spr-2	160.451	214.522	276.819
sptf-2	1.13583	0.750299	1.9376
srp-6	4.99088	6.86296	8.74558
srp-8	0.680996	0.738506	2.31276
ssu-2	0.888681	0.645327	1.93734
sta-1	2.28257	2.40114	4.67954
stc-1	42.1514	37.5273	49.2812
stip-1	35.4924	49.0373	61.9775
stn-2	2.52805	1.30541	5.13065
sto-1	30.6368	31.7459	62.7825
sto-4	15.7706	18.7919	26.935
sul-2	0.792037	1.03176	2.16595
sulp-3	0.544857	0.470145	1.03988
sulp-4	1.08701	1.65348	3.14085
sulp-8	2.4919	4.23919	11.6103
swan-2	20.5537	23.4611	32.2742
T01B7.5	95.4369	117.18	141.328
T01D3.7	0.271882	0.518981	3.46595
T01G9.2	41.9599	50.2293	66.1797
T03G11.3	0.564849	0.507281	2.04013
T05A8.5	0.235186	0.318103	1.0144
T05H4.3	0.0432408	0.0761149	0.14415
T05H4.4	0.52941	0.644612	2.34602
T06E6.1	42.6854	42.9856	60.6928
T07A9.9	141.643	255.982	452.196
T07C4.10	23.0446	27.327	35.5947
T07C4.11	12.9224	15.5402	20.3003
T07D10.2	0.0720169	0.254027	0.475299
T07F12.1	4.47458	3.97433	6.68683
T09B9.3	0.389797	0.328841	1.02533
T09E11.9	0	0.0168758	0.0409563
T09F5.1	1.25581	1.02442	4.59773
T13C5.6	10.1116	15.0064	21.0039
T13F2.2	134.457	162.71	203.905
T14E8.1	10.9238	16.3521	25.479
T14G8.3	29.5489	27.7272	41.9145
T18D3.7	4.59436	5.31505	11.878
T19C3.4	14.9484	20.3497	31.649
T19D12.6	18.5509	24.5287	46.8766
T20B12.3	31.5756	35.3147	45.8866
T20F7.3	0.627762	0.66452	1.73319
T20G5.9	51.3675	53.5449	79.1186
T21B4.4	0.179237	0.12667	0.38314
T22B7.4	6.0855	4.98657	7.92711
T22D1.3	87.4197	87.1666	87.8734
T22H9.1	29.8159	34.8653	48.1879
T23D8.3	90.5053	130.499	211.554
T23G7.3	105.377	174.04	364.59
T24F1.3	8.92597	10.3236	17.245
[truncated: 1,609 more rows]
