# Supplementary material for: Branched-chain amino acid catabolism is a conserved regulator of physiological ageing
Source: Nat Commun. 2015 Dec 1;6:10043. doi: 10.1038/ncomms10043 (PMC4686672; doi:10.1038/ncomms10043)
Supplement: Supplementary Data 2 — Differentially expressed genes D. rerio [file ncomms10043-s3.xls]

## Sheet: Tabelle1
gene symbol	mean RPKM 5m	mean RPKM 24m	mean RPKM 42m
aacs	114.113	49.4351	50.4057
aadacl4	0.591761	0.24151	0.125922
abcd3a	31.6898	17.4328	18.1363
abhd11	6.30406	3.13228	4.03699
aco1	13.6568	9.62683	7.6874
acp1	24.6725	16.1027	15.5673
acsf2	24.557	12.1121	13.7953
acsm3	0.718975	0.231843	0.427578
acta1b	82.011	45.5412	46.7417
actc1b	4661.63	2416.57	2058.93
actl6a	20.6756	12.6312	11.6555
adsl	33.6354	23.1006	23.2236
agr2	213.104	57.3547	50.7414
agtpbp1	4.47261	3.08369	2.97828
agxtb	5.02217	1.4704	0.666617
akr1b1	11.9631	5.22304	3.12714
aldh18a1	8.32867	4.11941	4.61993
aldh1a2	15.7345	9.70848	11.1512
aldh2a	14.2411	8.56947	11.083
aldh4a1	14.0421	7.8659	9.73502
aldoab	147.717	86.2318	92.7747
alg2	8.21201	4.03404	3.03359
alg6	11.9931	6.47729	5.79831
alg9	6.42273	3.6873	3.83081
ankrd49	3.97081	1.98789	2.31732
apex1	23.9727	15.5184	14.1632
apip	8.95243	0.486504	3.84736
arf1	39.9992	26.137	23.8378
arf5	83.477	56.5262	44.0507
arpc5a	57.5036	24.9872	30.2077
asf1ba	1.37029	0.424384	0.615696
asf1bb	14.1601	7.05147	7.65001
asna1	19.7093	15.0152	12.9767
asns	12.1412	4.61852	3.78692
atp13a	15.8429	10.8659	8.27906
atp1a1a.3	4.53406	1.88298	1.81198
atp1a1a.4	2.87107	0.642128	0.368771
atp1b2a	5.86441	2.56067	1.80707
aurka	3.40603	1.34187	1.56673
aurkb	12.1524	4.47378	4.37127
b3galnt2	4.50427	3.05938	2.41946
b4galt7	4.18809	2.54482	2.07801
bcat1	2.31028	0.482812	0.472009
bcat2	48.7	26.1617	35.5962
bcl7ba	10.4039	6.261	6.35204
bcs1l	6.04388	3.17417	2.92734
bmp2a	4.18152	1.92745	2.56506
brip1	2.63422	1.18849	1.56996
ca4b	0.449521	0.0251443	0.0229473
cacnb1	3.05124	0.956671	1.60117
cahz	9.32548	4.38884	3.4712
calrl	37.2795	20.4158	16.4632
calrl2	19.4448	11.7233	10.7573
calua	34.9442	9.42397	8.76622
cant1b	3.55306	2.36541	1.67151
canx	130.31	92.9929	79.8636
cars	12.5116	7.9222	5.51807
cbsa	5.21866	2.2252	1.27525
ccnb1	16.1075	4.68226	4.74084
ccnb2	2.08636	0.736222	1.00244
ccne2	5.04901	2.03496	2.16739
ccnk	6.08141	4.15365	4.03994
cdc45	3.91944	1.37805	1.78345
cdc7	2.60588	0.943178	1.24726
cdipt	24.9131	11.4781	16.8088
cdk1	23.991	5.69583	8.73358
cdk2	10.6014	3.4173	3.62948
cebp1	33.1578	13.7413	21.9468
chad	17.0614	7.43444	6.68051
chaf1a	17.1299	6.42683	7.11181
chaf1b	13.0074	2.93094	5.35284
chek2	5.60147	3.24874	3.96154
chia.4	1.74181	0.2157	0.39597
chtf18	3.16218	0.952263	1.15154
cisd2	13.1195	4.88727	6.8376
ckba	55.646	43.796	35.3915
ckbb	35.622	19.2391	17.1345
clcn1a	2.3607	1.1654	1.41068
clta	47.5644	33.7791	30.6704
cltcb	22.1893	16.2982	13.4003
cnih	25.9146	10.1079	10.1934
cnpy1	24.2264	13.735	17.3957
cnpy2	2.99508	0.792642	0.86625
col4a5	9.34125	5.23305	5.46275
col9a2	1.98191	0.407045	0.864599
copb1	54.3074	35.4858	29.4575
copb2	64.9156	43.3804	38.6774
copz2	24.1738	10.9438	10.5155
cox10	14.2522	8.81605	9.78024
cpsf1	10.0059	7.14358	7.13044
crabp1b	12.7897	5.19638	6.08089
cse1l	18.113	12.7015	10.7265
cstf1	12.0392	7.12742	8.43194
cth	12.4601	6.59572	4.4562
ctnnbl1	10.3278	7.99555	6.24521
cyb5b	83.2574	36.7749	27.9996
cyb5r2	119.727	49.5844	81.8967
cyp17a1	0.388315	0.153361	0.074259
cyp4v7	2.78766	0.0967878	0.214994
dad1	98.6983	62.7398	63.724
dbt	23.8355	12.475	13.8295
dctd	8.60473	2.45854	3.41862
ddost	91.0974	36.7311	45.0852
ddt	35.8982	18.898	25.0438
ddx19	18.4902	13.5904	10.31
ddx39b	55.6137	41.9508	31.241
dera	8.17086	5.65541	4.47852
derl3	7.81748	3.9194	3.77752
dgat2	24.3031	3.89299	3.57349
dhcr24	161.807	94.3119	93.1336
dhfr	10.1151	2.6664	3.44095
dhx9	18.041	12.5495	11.0224
dimt1l	5.54559	3.91255	2.89453
dlgap5	6.00572	2.03348	2.31631
dlx1a	0.329228	0.022725	0.0737952
dnajb11	30.9907	19.0461	11.2846
dnd	0.170467	0.0433804	0.0169503
dpp3	29.0866	14.4488	19.2326
dscc1	8.00391	3.8092	1.85284
dtl	2.65822	0.702454	1.14261
dtymk	6.11527	2.8469	3.14571
dut	24.2014	9.7536	10.2454
dynll2a	2.65924	1.17331	0.936969
dyrk2	5.62051	3.16777	4.22503
e2f7	1.21011	0.461977	0.676739
ect2	1.85657	0.52217	0.82663
eftud2	21.6595	14.1479	10.3751
egr2a	4.27599	1.75463	1.53161
ehd1	40.0446	27.4208	21.7123
ela2l	4.90001	1.12242	2.03054
elavl1	38.9207	24.3162	20.5226
elna	19.2979	11.9114	7.023
emx1	0.381979	0	0.0925968
emx2	1.62102	0.599514	0.585037
eno1	87.8274	60.9423	54.7635
entpd4	9.01268	5.60703	4.40109
erg	11.3966	4.12824	4.05391
extl3	3.6512	1.95407	2.32005
ezh2	5.30351	2.48287	2.42135
fabp2	3.20808	1.11448	0.853072
fads2	74.5024	37.4075	54.6504
fam3c	15.9745	9.36957	12.5022
fam46c	3.31143	1.0631	0.697654
fancd2	4.4589	1.99506	1.94687
fanci	4.03785	1.40605	1.91965
farsb	25.4322	18.3333	16.9996
fdps	520.994	179.788	187.925
fev	6.90244	2.24877	3.51466
fhl	7.03609	3.88874	3.38919
fhl2a	20.0718	11.5792	11.1524
fhl2b	5.96875	1.64618	3.20001
fkbp10	26.8867	8.14814	7.33133
fkbp14	15.8044	2.81715	4.01835
fkbp1b	11.6892	5.10567	6.33933
fkbp7	37.6817	15.7866	12.6857
fkbp9	55.9501	21.2106	12.1878
fn1	15.6007	13.0148	12.1039
fndc3ba	4.25373	2.81199	2.86263
fosl1	4.96982	3.10087	1.87856
fosl2	27.6138	19.1586	17.0245
foxm1	3.53646	1.371	1.35297
frem1a	0.503597	0.334942	0.267789
frem3	1.61623	0.63543	0.896201
fzd7a	4.28013	2.11583	2.68269
fzd9b	1.63158	0.464048	0.427757
g3bp2	3.03608	2.09528	1.77964
gale	29.2069	18.8014	13.0369
gapdhs	340.598	233.169	220.669
gcat	22.4056	14.8001	14.5842
gclm	4.11783	2.38156	1.68577
gdi1	8.42708	6.10158	5.6785
gem	1.27078	0.128869	0.339208
gins1	5.89434	2.12124	3.17997
gins2	7.26587	1.3366	2.31337
gk5	8.13912	3.8475	3.35895
glceb	5.76528	3.07587	3.72054
gmfb	50.5931	25.2678	33.7039
gmppab	14.0455	9.342	6.4711
gmppb	34.4165	25.5557	19.9711
gmpr2	23.9962	16.7803	16.478
golt1b	10.7582	5.55509	3.4342
gpd1b	39.1397	20.3867	17.0698
gpt2	21.2572	13.4955	11.5102
gpt2l	6.78821	4.68811	3.02519
gsc	0.563149	0.0162199	0.183892
gtf2h4	13.5613	7.3609	9.01263
gtpbp1	13.3455	9.73763	8.09647
h2afvl	176.643	111.963	99.41
hand2	0.853662	0.0464325	0.204006
hccs	15.405	11.6867	9.9198
hmgcra	166.699	101.477	64.764
hmgcs1	925.473	408.147	350.055
hmmr	4.35266	1.71229	2.05582
hnrnpl2	57.0139	39.6001	32.9165
hnrpl	59.4317	33.5692	30.9616
hoxa13b	3.63799	0.794396	0.661951
hoxb13a	0.866203	0.0351662	0.355121
hprt1	8.72061	5.61218	5.34042
hs3st3b1b	1.76417	0.935475	0.816312
hsp90a.1	37.8751	14.6049	22.0848
idi1	145.828	50.8881	62.6127
ift20	21.6933	9.69293	10.271
igf2bp1	0.692834	0.0918366	0.332834
igf2bp3	2.59241	0.691156	1.01954
ilf2	90.199	52.1814	52.3956
itgb1b.2	7.37279	2.71135	1.58339
itgb5	13.0337	7.08183	8.49268
itgbl1	26.4449	17.3214	12.4951
jagn1b	13.9537	7.80111	10.4113
kcnj1	5.28391	2.7641	1.86627
kdelr2	95.5637	31.0201	36.3891
kdelr2l	80.9545	46.171	41.8417
kdelr3	21.9916	7.51557	8.0497
kif11	9.73239	2.68379	3.95149
kif23	7.63932	2.25576	3.27611
kif2c	5.66003	1.63344	3.13196
kifc1	9.10585	2.63504	4.63046
klf11a	24.237	7.09704	5.76827
klf4a	36.6302	15.3	3.62317
kpna2	34.0391	8.62424	12.1514
lamb1a	27.5544	19.1095	20.2934
lctlb	0.695468	0.173242	0.345166
ldb3a	31.532	21.7379	19.9566
lhx2a	0.282186	0.0681655	0.0400172
lmnb1	16.5847	9.62712	8.94594
lmnb2	30.7298	18.1903	11.975
LOC325449	10.4743	2.81179	4.30173
LOC561143	8.39873	2.34061	4.18277
LOC564685	2.38196	1.26997	0.778569
LOC567396	0.388379	0.0244675	0.101778
LOC567547	7.75103	5.3956	4.66446
LOC569466	1.33147	0.657987	0.39269
LOC796384	168.814	109.779	63.444
LOC797250	2.39648	0.907577	0.781336
lrpap1	20.8426	16.3943	13.8057
lrrc20	14.9509	4.05823	5.29806
lsm7	40.1561	27.7165	25.2159
lta4h	11.8496	5.21291	7.78975
mad2l1	8.82652	2.19034	3.97257
magoh	33.6824	23.5927	22.4305
manf	47.0449	20.4986	9.53955
mapre1	47.6542	32.1936	23.9537
mcfd2	12.6599	6.87428	5.5445
mcm10	1.76116	0.524937	0.700483
mcm3	13.125	4.01898	4.99375
mcm4	34.4051	9.63369	10.277
mcm5	30.3076	9.33646	10.2318
mcm6	33.1723	11.4982	12.4272
mcm7	42.5632	31.0952	24.7251
med23	12.4262	9.43045	7.87304
melk	2.24926	0.495063	0.859011
memo1	11.3556	6.2797	7.00643
mettl2a	7.19545	4.71752	3.19934
mettl8	3.2292	1.71946	1.73026
mknk1	10.4305	6.45175	6.73059
mlec	11.4977	6.03204	6.04643
mogs	11.1658	4.53727	4.40938
mpdu1b	15.9258	7.40092	9.23411
mpp5b	10.0972	6.35229	5.16336
mpv17l2	3.89205	1.72371	1.72584
msh2	12.1989	5.6343	4.68944
msh6	11.1683	6.06978	4.64541
msrb2	0.933347	0.188742	0.42722
mtx1b	3.83195	2.71467	2.06519
mvk	22.9934	10.0063	12.1774
mybl2	4.9378	1.31926	1.78613
myf5	1.95923	0.496251	0.983997
myl1	258.492	146	104.214
myl6	18.4479	12.63	10.143
mylz3	1354.34	788.893	817.168
myog	2.76433	0.62619	1.28353
naprt1	8.01295	6.14802	4.9341
nasp	15.1837	9.72433	8.48218
nav3	3.91937	2.15023	2.29315
ncapd2	9.40061	2.65832	3.91695
ncapd3	4.46778	1.90017	2.25131
ncapg2	5.23681	1.64957	2.85253
ncaph2	6.16864	3.80233	4.86668
ncl1	31.061	16.4325	14.743
ndc80	4.92286	1.87903	2.26116
ndrg3b	36.3649	25.8469	21.8497
nedd8l	16.7719	8.48638	10.5952
nhp2l1	33.1963	16.5855	13.2524
nkx6.2	0.225057	0.0683636	0.0537212
nme4	1.66907	0.870274	0.604351
nmt1a	33.6322	19.7749	23.7093
nnt	52.0309	19.5025	28.397
noc4l	7.44935	5.3418	4.64749
nop10	27.6236	20.2657	17.3512
nr4a1	28.5809	15.0346	11.4147
nsmce4a	6.60589	4.80068	4.06476
ntn1b	4.51579	2.78033	1.76954
nuf2	6.8241	2.0524	3.19751
nutf2	14.0537	9.36522	7.73802
obfc2aa	18.4469	13.507	10.1707
orc1	3.74864	1.21903	1.4464
orc5	7.26344	2.44615	2.94128
p4hb	116.493	67.1966	57.7414
pah	12.284	5.35946	3.00783
pank1a	33.5013	12.4623	19.1971
pank1b	24.7221	14.1507	12.5543
parp1	10.3258	4.94329	5.49116
pcbd1	11.0272	4.43986	4.10968
pcgf6	3.36194	1.73311	1.01707
pck2	14.9244	6.04664	6.87628
pcna	134.55	47.3885	48.6712
pdia4	43.3257	23.847	19.9229
pelo	19.349	9.42374	6.5712
pgd	139.081	76.4132	72.9857
pgls	6.52731	2.3781	3.52346
pgm2	18.5561	7.79494	8.25524
pgm3	6.61594	2.89578	3.22126
phb	75.1771	44.2402	35.5219
phf5a	14.1312	6.24962	7.19769
pitx1	1.04848	0.109265	0.0127149
piwil1	1.48771	0.322353	0.221417
plaa	10.222	7.48563	6.58073
plekhh1	1.41315	0.455716	0.710033
plk1	12.5178	2.6029	4.10499
plod1a	11.1945	7.23765	5.50237
plod2	3.58027	2.10548	1.34049
pmm2	15.7699	7.07919	5.98617
pofut2	4.80428	2.97124	2.5916
pola2	8.34516	2.65037	3.97328
pold1	15.6455	7.09138	5.8462
pold2	8.04332	2.58405	3.68188
pole	4.72009	1.3861	1.56027
pole2	7.60268	4.42768	2.81553
postn	847.155	310.294	281.559
ppa1	52.7914	38.7433	30.235
ppm1lb	4.61863	2.23606	3.17966
ppp2r1b	45.7272	31.2163	30.6148
praf2	9.88498	4.1158	4.93103
prc1b	3.99645	1.41988	1.95117
prdx2	125.128	80.2509	99.9551
prim1	10.2427	3.97237	4.44414
prkcsh	47.4516	32.7219	28.4158
prmt1	62.513	37.6719	33.8889
prmt5	11.5877	7.88168	7.18798
prp19	35.3279	22.7995	19.5814
prrc1	21.9008	11.0228	9.13213
psat1	19.6344	6.52221	4.70494
psma5	72.8479	39.4591	48.5017
psmb3	81.6689	45.1035	52.4992
psmb5	61.9837	42.2133	34.7772
psmb7	32.4633	15.663	13.9955
psmc4	67.0445	48.1111	42.0276
psmd1	62.893	47.1684	40.861
psmd10	11.2484	6.35301	6.16587
psmd11b	20.3414	12.8617	9.93521
psmd3	66.6021	43.408	37.6697
psme3	23.1258	14.5994	11.7846
ptpmt1	10.5212	7.83118	5.69711
rab8a	42.2355	23.4481	24.8998
rabif	6.88933	4.51568	4.63855
racgap1	5.10712	1.75698	1.98321
rad1	7.66989	3.9971	5.72669
rad51c	2.21725	1.02615	1.26638
rad54l	2.76664	1.15645	1.30421
rae1	17.2015	10.357	13.2981
rb1	16.4158	9.53474	11.5869
rbb4	37.3945	18.4912	11.5561
rbb4l	27.9998	19.845	17.6824
rbl1	7.02137	3.96562	4.78847
rbm4.2	29.175	21.6497	18.7535
rbm46	0.390833	0.0683369	0.0268811
rcn3	36.9193	11.03	7.15802
rer1	25.9367	15.4817	14.3215
rergl	4.65051	2.49462	2.14958
rfc2	14.6886	8.28649	10.421
rfc3	11.702	6.61616	7.60248
rfc4	35.024	18.2794	17.4134
rfc5	21.241	12.5628	14.2618
rhbg	15.3163	4.95871	6.14376
rhcgb	0.608149	0.20669	0.0955363
rmi1	2.84787	1.64193	1.45652
rnaseh2a	13.3037	7.4501	8.6427
rnps1	33.2597	24.5424	19.1443
rpa1	30.8781	17.3918	16.8045
rpn1	94.2597	58.6376	54.6593
rpn2	98.0356	55.637	63.0953
rrm1	32.6353	15.3959	14.565
rrm2	38.1499	10.5478	13.3856
rtkn2	2.1053	0.568005	1.1367
sae1	12.8025	4.89566	3.34393
sall1a	0.52156	0.174713	0.136553
sars	48.3506	36.0619	26.8038
scd	111.578	33.8485	27.9212
sdf2	7.38422	3.34076	2.94921
sdf2l1	19.445	8.58418	5.94081
sec11a	43.3577	23.074	22.1382
sec23a	21.9444	11.1594	9.95622
sec24d	34.276	19.2666	11.0827
sec31a	19.0296	9.01014	6.90152
sec61al2	27.3334	16.7668	13.6198
sema6d	3.45168	1.84063	2.24963
sephs1	10.3101	4.58432	6.45765
setd3	13.1107	8.71973	8.68324
sf3b4	22.0702	17.4437	14.7981
sfrp1a	44.3096	27.1307	34.6596
sfxn1	1.28844	0.366516	0.699784
sfxn2	13.418	7.96567	10.1789
sgk1	62.2387	27.5815	21.3676
sgk2a	3.02083	0.772281	0.45329
shmt2	15.2507	8.8311	8.30697
si:ch211-197n10.2	12.2292	2.49709	4.49672
si:ch211-244h7.4	0.262462	0.0332956	0.0177218
si:dkey-110k5.6	10.0205	5.98666	5.50032
si:dkey-121j17.1	2244.72	668.622	347.027
si:dkey-149j18.2	5.76838	3.97437	3.26965
si:dkey-208b23.1	2.11688	0.78878	1.21717
si:dkey-239i20.4	2.19356	1.07109	1.50158
si:dkey-45m5.4	2.62752	1.20144	0.86041
si:dkeyp-35b8.5	12.791	6.60184	6.2205
sipa1l1	2.48198	1.80531	1.6219
slc25a32b	6.53271	3.81764	3.35059
slc31a1	9.96465	3.76209	4.98022
slc37a4b	5.99597	2.96354	2.63472
slc39a13	12.8096	6.78779	7.61745
slc39a7	29.34	10.4834	13.4276
slc4a1a	2.60519	1.52684	1.02922
slc9a3.2	1.42444	0.36767	0.542999
smc2	10.8806	4.11247	4.62244
smc4	9.08085	4.90666	4.0744
smx5	16.5017	6.94689	9.55089
snrpa	29.3717	18.6469	23.2849
snrpa1	35.8123	20.3674	21.5683
snrpc	16.6992	10.0277	12.6016
snrpd1	46.6718	20.5614	20.3591
snrpe	33.1045	19.2158	22.7118
sparc	1257.12	421.265	299.164
spcs1	49.868	27.1685	35.4265
spns3	4.37797	2.21481	2.48742
sps2	44.3381	24.7514	28.5067
sptb	1.55322	1.07279	1.04843
srd5a3	6.9317	2.89132	4.28866
srm	14.5189	8.20122	8.60561
srp14	20.5458	15.3347	12.3557
ssr3	19.7589	13.6695	10.4957
ssr4	139.8	101.249	80.7347
stt3b	76.1792	58.2022	45.4102
sult2st1	32.9956	22.6898	18.1566
sult2st2	35.6918	26.6605	22.4361
sumo3b	27.6921	12.5132	12.6241
surf4l	21.973	11.5997	9.03843
suv39h1b	3.94496	1.65928	2.67591
tagln3b	2.45141	0.696235	1.07739
tat	13.0497	5.06306	3.71494
tdo2a	3.17702	0.725027	1.49815
tfg	88.157	66.243	58.1851
tgfbi	33.206	22.6996	21.0774
timm13	18.9136	11.6768	13.2889
tk1	3.90353	1.11032	1.65757
tm7sf2	209.84	112.786	138.331
tmco1	15.8909	9.61151	7.63599
tmed5	14.3095	9.93475	8.0356
tmed9	101.732	49.3565	52.4755
tmem135	15.8616	8.45243	11.4833
tmem161a	5.83633	3.09357	2.87772
tmem165	35.1353	24.326	22.1304
tmem38a	40.3474	23.1896	24.8075
tmem41b	3.95626	2.74652	2.07919
tmem48	14.7374	10.2289	9.82218
tmtc4	4.94475	2.56592	3.52219
tmx2a	2.71612	0.704683	1.52505
tmx2b	16.0006	9.02713	9.86896
tnni2a.3	269.275	176.633	173.008
tnpo2	21.2316	16.7903	13.3639
tomm40l	11.0718	5.0045	3.47449
tp53rk	12.9366	7.87116	7.46206
tpm1	336.384	188.944	139.891
tprkb	6.69105	2.95209	4.2815
tram1	38.8065	18.0748	12.512
tram2	17.6915	8.23216	8.12343
trap1	3.89475	2.31083	2.23924
trip13	3.14756	0.82528	0.9443
trmt61a	3.83381	2.3554	2.1951
ttc4	6.26737	4.89232	4.05282
tuba1	10.2715	2.5541	3.15998
tuba8l	342.734	154.932	142.705
tubb5	7.44709	2.93597	1.99846
tube1	1.27523	0.273975	0.747393
tyms	23.4032	6.95693	7.54858
ubr7	17.3491	13.2931	10.8664
uchl3	31.4243	12.4352	13.7929
uchl5	18.8564	10.4876	6.19944
ufsp2	14.2006	8.66391	8.406
ugcg	8.84117	4.71815	4.80179
ugdh	10.5281	7.02609	4.60261
umps	6.20745	4.00112	3.79073
unc45b	6.27312	3.3845	4.58543
use1	5.8388	2.87273	3.5125
usp14	19.1105	13.0081	11.5122
wdhd1	5.93895	2.29129	2.37863
wdr18	9.66547	6.12155	5.91542
wdr36	8.53111	6.6985	5.26344
wee1	9.55008	5.86812	3.58868
whsc1	5.37464	2.81499	2.80182
wipi1	33.9231	15.5022	18.6803
xbp1	150.674	92.7398	46.9881
xpnpep3	9.72784	5.76728	5.60648
xpo4	7.75053	4.88778	5.80684
yipf5	28.1054	14.511	17.0004
zdhhc8b	3.09417	1.94037	2.24466
zgc:100817	7.11112	2.72313	2.30091
zgc:100824	143.635	55.849	65.7059
zgc:100864	20.6522	12.7584	14.8094
zgc:100957	82.6395	40.7463	29.7108
zgc:101026	9.28731	2.17828	3.75715
zgc:101030	13.9432	6.45472	6.35533
zgc:101071	19.6521	10.6572	12.2148
zgc:101581	17.1975	10.8438	7.49245
zgc:101633	0.969894	0.480063	0.380328
zgc:101848	3.57147	1.40358	2.39211
zgc:103688	29.5331	16.5996	18.2507
zgc:110020	7.70146	4.71557	3.93105
zgc:110269	6.6124	2.87633	2.69509
zgc:110289	7.44332	3.77845	3.64753
zgc:110527	9.31595	2.60904	3.69215
zgc:110652	14.7506	8.34288	10.7086
zgc:110680	14.2625	6.40847	7.44086
zgc:110727	8.44366	3.17111	4.20246
zgc:110801	40.4998	27.4625	28.497
zgc:112054	1.69514	0.815825	0.428722
zgc:112176	16.0525	11.1977	10.5766
zgc:112352	19.2052	11.8175	12.8084
zgc:112425	748.884	410.495	461.616
zgc:113183	7.71194	4.40328	3.06358
zgc:114162	3.96649	1.65448	1.44825
zgc:123194	205.895	63.2083	70.3258
zgc:136652	6.82295	3.96873	3.97596
zgc:136872	1.59657	0.797493	0.629249
zgc:136878	56.1131	30.2244	35.1191
zgc:152873	16.8989	11.991	9.65886
zgc:152896	11.1877	7.61968	7.06035
zgc:152927	9.80674	5.62533	5.88595
zgc:153119	1.64057	0.285102	0.829447
zgc:153290	4.58227	3.08834	2.29611
zgc:154024	3.55196	0.946849	1.1965
zgc:154071	19.6037	11.6183	11.6016
zgc:158296	3.54902	1.14465	1.55851
zgc:158328	1.35168	0.246306	0.54604
zgc:158429	6.30913	4.09162	3.56588
zgc:162208	1.67883	0.24098	0.375825
zgc:162619	9.88676	4.71783	4.6215
zgc:162701	22.3247	9.25298	11.5624
zgc:165423	4.02168	2.18113	0.994588
zgc:171719	294.455	171.921	125.1
zgc:171978	3.06423	0.908461	0.834655
zgc:173994	8.0585	2.44106	2.69861
zgc:174160	2.30082	1.23572	1.49224
zgc:175128	0.117954	0.0346936	0.0235548
zgc:175221	9.92281	6.00641	4.27604
zgc:194658	27.1586	16.2641	12.2378
zgc:195050	2.14478	0.989022	0.909315
zgc:195062	3.50448	1.68777	1.1805
zgc:55461	9.38296	5.0207	3.28049
zgc:55521	1.42334	0.577982	0.422006
zgc:55536	11.9345	6.64204	6.16766
zgc:56066	10.2348	3.52895	5.75959
zgc:56676	44.7581	35.6574	28.5705
zgc:63734	5.7538	1.98461	1.87836
zgc:64119	5.53677	1.66255	2.39469
zgc:73136	24.9322	14.0985	12.7366
zgc:73210	47.972	22.3076	32.8685
zgc:77165	1.79662	0.782264	0.568859
zgc:77650	25.9435	18.5041	13.213
zgc:77734	112.119	55.6643	75.6455
zgc:77767	90.176	51.4956	58.4026
zgc:85909	11.1532	6.79325	6.95834
zgc:85936	4.37512	3.00906	2.17463
zgc:91852	3.42424	1.32828	2.0968
zgc:92020	5.23716	2.23228	1.34173
zgc:92115	1.69394	0.445181	0.414527
zgc:92139	15.0391	8.47724	5.7173
zgc:92162	2.89373	1.77114	0.985213
zgc:92321	2.01169	0.233474	0.563111
zgc:92375	2.72109	0.873452	1.74112
zgc:92411	21.5725	11.051	10.4646
zgc:92416	17.8408	10.5482	9.40779
zgc:92429	4.75898	2.16013	3.31459
zgc:92480	61.616	17.3497	22.9417
zgc:92648	15.6961	9.44206	8.56398
zgc:92655	15.1791	10.0383	9.89345
zgc:92739	17.0561	7.11637	7.00584
zgc:92851	98.0209	60.9123	48.3146
zic2b	0.188922	0.00747424	0
zic3	0.204812	0.0582135	0.039117
zmpste24	17.8578	11.135	10.0381
abcc4	16.0023	22.3123	14.1797
abhd4	6.84891	12.9043	9.32948
abl2	28.6747	41.8054	20.6112
acadsb	69.2213	104.245	78.8271
adam10b	36.647	48.742	38.236
adh8a	245.576	784.632	476.205
adipor2	41.1282	67.2156	43.5796
adrb2a	6.03511	13.4626	10.4815
aftpha	9.89477	14.2171	12.2264
aggf1	4.9416	7.8252	5.89117
ahsa1	0.340336	0.946783	0.705543
akap12b	14.051	24.1577	19.5869
aktip	37.8177	49.1441	44.6096
aldh9a1a	117.761	177.957	108.97
amd1	71.7609	99.9216	72.3344
ap1m2	33.7828	43.3662	27.9062
aqp3b	82.5819	171.756	107.678
aqp8a.1	66.0812	84.5697	49.8578
arfgap3	18.623	27.2166	15.5322
arid4a	9.5392	14.0174	9.49513
arnt	4.94932	7.76868	5.39635
arrdc2	41.1696	76.0887	52.7834
atp1b1b	3.60144	5.02483	3.88294
atpif1	41.5767	78.0018	52.2112
bbox1	2.23161	4.99713	2.11081
bmi1b	18.302	25.789	16.7146
bpnt1	191.054	278.464	159.724
ca5	25.2715	41.1228	18.5208
camsap1b	6.60568	9.99392	6.46072
camsap1l1	1.53917	2.3364	1.00505
caskb	6.85189	8.90304	5.44533
ccdc104	9.23997	19.6527	11.9632
ccdc55	8.19927	11.8841	7.16506
ccdc85b	3.44967	5.39378	3.98362
cct2	380.751	544.693	339.372
cct6a	127.003	213.556	158.203
cdc42bpb	18.9755	28.9763	19.0494
cdc5l	18.4584	31.5085	24.111
cep97	3.61002	5.83582	3.78481
chka	6.84839	11.0047	8.11444
chkb	4.52131	6.42115	3.14333
chmp4c	15.8555	26.0477	19.2423
chmp5	57.7285	75.7803	68.5991
clstn1	5.53498	7.47598	4.14131
cnih2	0.0601829	0.358766	0.108983
coq10b	32.9387	49.7623	25.1413
cox17	59.9389	113.434	69.5587
cpsf2	10.4257	13.457	7.66299
cpt1b	6.51622	15.8728	8.73122
crnkl1	9.59187	13.6152	10.5274
csnk1db	35.1516	50.9969	32.8784
csnk1g2a	16.0826	25.8064	18.3435
csnk1g2b	12.5463	18.6196	12.551
ctdspla	13.9451	21.4823	17.7669
cwf19l2	4.65117	8.09011	4.92162
cybrd1	6.23676	15.2468	10.3994
cyp24a1	2.22779	13.5031	3.96121
dars	32.6844	52.9525	43.5017
ddx41	8.71655	16.3938	9.68088
ddx46	19.4329	35.8937	21.3229
ddx54	8.34547	11.517	5.22913
dgcr14	7.13095	10.591	8.20219
dhodh	6.14008	10.1071	7.41509
dll4	5.98145	8.42606	5.11018
dnaja1l	5.1823	7.32654	3.24644
dnaja2	59.7714	98.5083	81.9491
dnaja3a	11.581	17.5254	13.7442
dnajb1b	15.618	18.7949	13.8819
dnttip2	10.1288	14.3038	8.53415
dohh	14.6977	22.174	15.8915
dusp6	57.259	102.276	41.4975
dvl2	5.49216	7.87045	3.9123
dvl3	7.28088	11.3341	8.59317
eef1db	119.841	288.156	183.066
egln1	9.87128	17.7238	11.243
eif2s1	78.8107	121.033	81.5786
eif2s3	106.222	180.356	126.536
eif3c	103.21	245.892	134.56
eif3d	124.995	206.87	142.606
eif3g	102.97	215.569	126.154
eif3m	119.014	222.688	159.395
eif3s10	86.3501	173.357	109.765
eif3s2	137.592	284.698	224.915
eif4bb	41.1099	60.6156	35.5637
entpd3	2.82934	11.9511	1.64282
epha2	4.66178	8.27259	5.8174
esf1	8.30208	17.0634	8.1025
ewsr1b	83.9873	119.368	88.3327
exosc1	68.8345	153.875	114.351
exosc2	8.01244	11.7901	6.22815
exosc3	12.8677	25.3653	17.6476
eya2	4.38098	6.47347	4.66595
ezr	72.739	97.7028	57.9567
fam43b	1.22306	4.58041	1.85085
fam46a	4.9468	7.15868	3.3784
fam50a	12.971	24.0614	19.1255
fbxl2	7.21411	11.0529	9.20857
fbxo42	9.9497	14.0503	8.756
fem1a	14.4815	22.9089	15.9621
fem1c	19.9996	30.676	21.5562
fgd	6.11398	10.8644	8.69483
fkbp5	111.601	363.075	66.8644
fnbp1l	13.2604	21.4424	18.1908
foxo1a	7.67912	14.5211	6.83026
gas8	4.52971	6.73707	5.34108
gfm1	36.2603	73.7343	56.5597
gfpt2	7.10725	15.7821	8.94345
glt25d2	1.34027	3.87662	1.37697
glula	33.3394	94.5993	24.7418
gnl3l	10.8843	15.8723	10.9579
golga2	12.4732	18.3113	10.8368
grhl2b	6.94791	10.214	8.3183
grin1a	2.1307	8.60791	4.60929
grwd1	10.8065	17.891	7.98088
gtpbp4	79.0554	301.576	165.13
hdac9b	4.16222	7.51495	5.59308
hif1al	30.9288	73.5452	32.6556
hlfa	17.8077	36.2614	23.3854
hnrnpab	199.588	268.566	153.847
hnrpr	64.7616	119.674	60.0195
hrasb	2.27272	5.48616	3.19547
hs3st1	4.82222	8.19834	6.78171
hsp70	0.515109	1.01698	0.149265
hsp90a.2	3.72231	7.90891	3.37311
hsp90ab1	809.542	1473.26	1079.42
htatsf1	11.9617	17.7421	12.3268
ift172	2.89874	4.18214	3.33366
ik	23.1796	36.3453	28.8788
impdh1a	6.19378	11.3775	6.70825
ip6k2	22.0152	37.5853	21.1441
irf2bp1	18.4882	26.7563	18.9561
irx1a	34.0665	56.575	46.0853
irx6a	0.364146	0.634354	0.146932
itga6b	273.159	471.479	262.76
itgb4	216.271	345.585	197.186
ivns1abpb	32.9027	72.3188	23.1895
kdm6al	6.29103	11.2794	7.63077
kdr	3.32752	6.24784	4.85693
klf11b	35.2438	53.5872	24.1674
klf13	7.56844	10.514	6.37465
klf9	13.1594	59.2826	13.619
kri1l	8.38783	10.9502	5.98603
lats1	4.7862	7.72958	4.25099
lmna	56.6324	84.3219	54.6921
LOC557270	171.528	302.598	209.873
LOC557882	2.57215	4.80261	1.61077
LOC798487	4.18221	7.92952	5.41979
lrrc47	5.71459	7.63835	4.44924
lrrfip2	16.2296	25.3119	21.4968
ltv1	11.4351	16.4027	11.5887
mafk	2.06744	3.21089	1.20879
metap1	32.6449	66.0371	44.794
metap2	2.01325	4.108	2.60096
mfap1	17.0837	26.8258	19.6813
mfn2	10.4129	20.1815	12.6097
mknk2b	58.6329	104.29	62.0104
mta3	16.0329	27.0154	18.6733
mybbp1a	15.3168	22.296	12.8971
myo3a	0.682003	4.69894	1.27614
myo5aa	1.8143	2.96773	2.06953
myo6a	16.7912	31.5161	17.6335
myoc	8.30676	14.4702	10.8914
myst1	8.95831	16.1674	11.7709
naa15b	9.67244	14.4907	10.0141
ncl	142.177	237.371	134.894
ndel1a	7.81909	12.3251	9.40331
net1	35.9266	55.4995	30.0148
nfkbiab	118.133	180.98	82.4853
nfyba	17.5406	26.4781	21.344
nipal3	14.3595	23.4107	18.6609
nipblb	6.58555	8.81882	5.34364
nkapl	17.9625	26.2368	19.1815
nme2b.1	785.349	1260.22	777.593
noc3l	6.71102	10.4103	6.16606
nox1	2.10649	5.17741	2.53368
nr1d2a	58.9804	111.015	39.2292
nsa2	127.866	379.202	239.236
nt5dc2	40.7669	56.8608	31.8656
numb	7.05946	12.4409	7.02611
ola1	69.8649	130.794	98.9548
pacsin2	42.4428	65.8801	45.0761
papss2a	137.682	243.284	166.599
papss2b	17.4081	21.7387	13.8482
pard3	8.39232	12.3677	10.6545
pde8a	8.02514	11.0507	5.96111
pdk2	45.5658	133.264	18.1255
per2	6.11206	24.3158	7.05549
pfkfb3	6.07784	8.54673	4.23243
pgrmc2	25.3809	38.3597	32.1081
pin1	55.9293	80.5584	65.4325
pinx1	16.442	35.2435	21.1577
pkp3	166.742	264.774	194.562
pmpcb	19.884	25.7263	15.5335
pnn	23.0281	40.4486	24.1741
pno1	57.9006	113.15	75.3975
polr2f	26.5178	42.3211	29.8403
polr3e	7.45634	15.7994	7.90523
ppan	6.45286	9.11585	5.13016
ppif	4.65814	12.1729	6.77641
pppde2a	6.71464	9.23375	6.02339
pptc7	18.9138	37.914	18.9273
prkar1b	3.94156	8.40975	4.175
prpf38b	16.1541	23.6217	13.7546
prrx1a	11.3029	19.3968	13.8067
ptp4a3	30.3404	39.6645	25.0441
ptpn23b	7.60221	10.7418	9.0411
pus7	9.36376	12.4711	6.61401
rab11fip4b	25.2132	33.618	29.665
ralbb	19.2395	37.236	20.9782
ranbp9	13.5685	19.5553	17.0182
rap2b	24.2149	33.907	24.6822
rasgef1ba	12.7057	28.8462	11.3661
rasgef1bb	13.2053	19.5523	15.9454
rbbp5	11.3312	17.83	13.5391
rbm17	7.50076	13.3252	9.05876
rbm25	25.0763	34.6157	22.9141
rbm8a	59.5579	88.157	55.9189
rbmx2	4.56107	10.9148	4.44073
rdbp	11.9981	19.2793	15.5509
rhcga	0.312756	1.85652	0.580074
rhoab	48.6173	66.8501	57.976
rilpl2	7.16267	10.5057	7.15401
rpl11	793.857	1332.53	995.96
rpl14	603.445	967.731	786.858
rpl30	812.605	1402.87	1067.77
rpl5a	607.8	972.857	755.749
rpl5b	573.419	1005.02	782.192
rpl6	1389.61	2308.25	1700.97
rps15	910.31	1378.78	1025.04
rrp15	10.659	22.8215	10.6404
rsl24d1	158.95	484.356	334.591
rsrc2	26.091	35.9264	31.7118
safb	43.3827	66.7784	46.433
sbds	14.869	19.698	14.942
sbno1	17.2642	25.5222	18.2472
scamp2	34.7036	47.5442	32.375
sec61g	140.195	223.997	164.624
sec62	19.1643	29.5941	20.4779
selrc1	10.9226	19.2399	7.83063
serbp1	101.422	223.244	124.657
serpine1	40.4243	65.3884	24.1504
serpine2	28.0581	48.2692	33.9868
serpine3	0.517986	1.03901	0.294914
sfrp1b	63.3952	129.127	82.6002
sfrs18	32.9213	58.9228	43.8427
sfrs3a	48.8632	82.308	43.4616
shc2	1.80368	3.7066	1.72883
si:ch211-15i6.4	6.94899	14.5703	7.14475
si:ch211-175f11.2	17.2476	26.6315	16.4856
si:ch211-217k17.7	15.6971	44.2192	24.1839
si:ch211-237l4.5	80.3815	130.746	84.7578
si:ch211-245h7.5	6.39548	11.7166	6.14703
si:ch211-39h10.1	3.61035	5.87658	4.5862
si:dkey-103i16.1	4.02338	5.43507	3.2644
si:dkey-12o15.1	6.08867	8.67423	6.47333
si:dkey-181m9.9	42.3061	69.9095	57.27
si:dkey-206d17.12	5.91392	11.9269	5.40187
si:dkey-236e20.6	6.40761	9.84658	4.52183
si:dkey-25e12.3	3.08109	4.27996	3.21335
si:dkey-265o13.4	5.26666	8.45109	5.19077
si:dkeyp-39e9.2	5.11168	8.4206	5.76949
si:dkeyp-72h1.2	12.0492	23.921	17.8439
si:rp71-45k5.9	4.98304	7.53835	4.60532
slc25a39	12.3506	22.2141	6.47846
slc27a1b	46.0138	65.1686	46.2008
slc30a6	9.62228	15.537	6.0214
slc7a6os	17.2049	31.3273	21.5092
slco2a1	7.19915	10.7819	9.14466
sltm	25.0576	35.1343	29.3161
smyd1a	55.0762	84.3098	59.2156
socs1	11.1376	23.7485	17.0569
socs3b	10.7647	17.1861	11.7559
spryd3	9.92895	15.3928	10.5698
srrm2	12.1937	18.1355	13.1968
srsf11	87.4011	125.195	105.912
ssbp3a	10.344	14.8645	7.86784
st13	39.3829	61.9077	51.2318
stat3	22.8122	35.8842	26.1791
stat4	4.35784	16.4359	9.60602
stk10	15.0596	27.3083	17.9575
stk24a	0.0540804	0.402121	0.127064
stub1	17.7539	26.5026	18.0159
surf6	7.05502	11.6987	5.62519
syf2	35.0867	68.0191	53.1023
synj1	3.96431	5.95557	4.01443
tagap	7.70348	12.6877	6.01075
tagln2	238.529	384.434	265.672
tbk1	53.3817	76.9791	63.8078
tgfb1a	12.9426	23.8971	16.9913
tgfb3	53.7519	80.9751	54.4345
tie2	4.78557	7.34805	5.38183
tjp2b	25.7281	37.322	32.6219
tnni2a.1	0.472528	2.39578	0.275376
tomm20b	54.4443	90.3078	65.9987
tph1b	0.451331	2.60354	0.735871
tpk1	33.1878	54.5709	42.6847
tppp3	26.919	49.4722	28.0438
trpv4	6.98372	12.849	7.876
tsc22d3	131.475	189.106	78.9338
tsr2	10.8024	15.9289	8.36099
txndc9	30.2101	49.5133	33.6643
uba52	1105.94	2491.81	1583.52
ube2q1	8.27579	16.7091	11.58
usp25	15.9109	23.6579	17.7865
vapa	178.586	257.38	180.328
vps54	3.87392	6.15233	4.41825
wdr45l	18.8725	31.3371	25.0344
xpc	3.04737	8.99298	4.80346
ybx1	1016.9	1731.98	931.452
zc3h15	15.8555	21.1978	13.5205
zdhhc16	5.24945	8.21052	4.51207
zgc:100868	18.6852	102.358	40.0878
zgc:100869	19.0925	31.4111	26.5155
zgc:101121	6.81872	10.4829	6.6866
zgc:109957	34.2715	59.4168	46.5501
zgc:110091	16.1594	32.0536	21.3826
zgc:110298	7.60543	12.9815	10.2533
zgc:110331	10.8949	25.8854	13.8847
zgc:110726	102.728	150.065	124.831
zgc:111944	9.87098	14.7348	11.9391
zgc:112095	7.7831	11.7349	7.66351
zgc:112255	10.8881	24.1197	10.5082
zgc:112414	39.8081	60.9595	44.837
zgc:113028	6.64112	9.49925	3.9314
zgc:114188	506.065	1190.7	708.756
zgc:123178	51.3704	162.189	108.288
zgc:123295	2.70812	6.55604	4.95941
zgc:136474	104.977	191.559	145.795
zgc:136569	0.121683	0.506142	0.321203
zgc:136866	22.2498	32.8789	16.8113
zgc:136896	308.235	460.803	361.824
zgc:153020	2.68842	4.74386	3.66907
zgc:153176	30.4529	52.1414	37.8402
zgc:153384	12.5601	20.2628	9.30471
zgc:153452	10.2753	15.213	10.6775
zgc:153505	0.765953	2.30819	1.613
zgc:153723	0.845677	2.11013	1.46896
zgc:153997	168.226	291.251	98.8837
zgc:154045	88.2697	131.291	110.141
zgc:154097	15.795	25.3997	20.4609
zgc:158267	24.9239	34.3138	27.4731
zgc:158292	68.483	91.5324	51.8769
zgc:158376	2.98691	5.0252	3.12481
zgc:158411	3.32189	5.67909	4.53764
zgc:158620	14.0961	30.0256	15.8313
zgc:158643	0.929687	1.82926	0.417822
zgc:158803	20.1814	36.4346	24.3682
zgc:158863	4.53467	7.73188	6.0978
zgc:162184	30.3902	48.0076	37.5498
zgc:162560	24.5869	39.7731	24.7533
zgc:171553	17.9719	27.5779	16.2704
zgc:174006	0.11065	0.473242	0.150318
zgc:175142	6.85361	11.1896	7.56895
zgc:55781	5.01214	7.44601	3.91771
zgc:56116	63.7576	98.9452	55.3761
zgc:56292	5.68903	9.22051	7.46264
zgc:56304	36.6539	49.3326	28.4592
zgc:63480	169.228	232.592	132.043
zgc:66260	10.5119	17.8244	14.1646
zgc:66419	11.0975	15.5539	12.4789
zgc:77057	19.0462	29.7025	18.9371
zgc:77101	32.7112	50.8908	43.6429
zgc:77221	7.58865	10.928	6.3023
zgc:77390	13.6465	21.983	12.1421
zgc:85644	5.05538	10.1724	3.02856
zgc:85727	11.309	27.0969	19.049
zgc:85816	0	0.0424164	0.0125348
zgc:85939	25.6339	59.1952	33.4082
zgc:85947	20.7866	26.2573	17.1721
zgc:91930	212.013	414.797	311.29
zgc:92046	36.1714	68.1897	31.0415
zgc:92087	15.5074	34.5173	22.5251
zgc:92127	8.62261	18.4396	12.153
zgc:92335	7.93775	12.9001	9.56963
zgc:92723	1.83321	3.73348	2.59765
zswim5	4.79977	7.0078	4.52409
zswim6	3.41288	5.04016	4.08867
zyg11	16.9856	34.9245	12.2443
abcb6	3.86186	3.95278	1.94795
abce1	48.7376	33.8961	17.3401
abcf1	32.4916	29.5123	15.0551
abcf2	23.1844	19.6166	6.23546
acp6	10.4389	8.41606	4.78078
acsbg2	21.6238	17.9043	13.6022
acsl4a	13.128	13.3104	6.15383
acta1a	65.0154	63.3927	42.3048
actl6b	9.14097	6.69531	4.28775
actn3a	61.5369	44.6338	24.2774
adrb2b	1.13855	0.95464	0.535319
agps	8.77539	8.50575	4.9111
anxa1b	89.3141	67.5997	44.5766
arf6	28.3417	23.8686	17.781
arfgap2	24.0363	25.7521	15.4154
arl5c	31.4423	32.7298	9.35262
arnt2	50.8481	44.3379	33.0747
atad3b	16.5647	17.4362	6.64401
atf3	6.21794	4.77213	2.47267
atf6	17.7072	16.6362	10.7188
atp1a3a	1.48691	1.15815	0.508092
atp1a3b	113.756	95.636	52.6111
atp2a2b	36.8691	30.755	15.8397
bco2a	5.12533	8.89157	0.974751
bmp1a	24.1729	19.0114	14.1964
bmp1b	2.36629	2.4639	1.49163
bms1l	7.3586	7.25851	4.21014
bop1	13.8063	11.959	8.23005
bub3	19.7013	19.5829	12.6966
bxdc2	17.7008	19.3316	12.1046
bysl	30.1866	38.0987	20.3255
c20orf24	21.1503	17.0666	12.771
ca2	15.9222	11.2215	5.23657
cad	19.9288	16.6889	11.6816
cav1	133.122	157.735	85.8382
ccnl1	26.8203	22.5367	14.4537
cdkrap3	12.609	10.4728	6.99061
cebpb	99.0856	114.53	68.1935
cebpd	354.526	531.497	146.86
chac2	5.24429	3.72954	2.11705
clpp	22.7105	21.8222	12.2503
cltca	52.383	46.6093	34.9292
cmpk	52.5826	44.3265	33.8122
copa	74.832	63.3656	48.6042
crtap	33.9208	28.8943	24.0168
ctps	8.65489	8.02559	4.59129
dcaf13	14.2331	13.9272	9.91725
ddx18	18.0154	20.6057	12.8467
ddx27	10.4558	13.2037	7.20041
ddx5	240.985	268.176	138.317
ddx56	8.57589	7.99412	4.812
dennd4a	2.48672	2.65995	1.43633
dkc1	16.2454	16.5785	7.4161
dnajb1a	4.74915	5.39411	2.9062
dnajc10	8.67986	8.75094	4.96964
dnajc2	6.20751	7.50478	3.29007
dnajc21	4.46821	4.99211	1.79494
dnajc3	18.4415	18.6692	10.834
dph5	2.15262	1.58217	1.10018
drg1	21.0728	17.5269	12.5323
dusp7	35.0112	39.6655	26.3117
dye	19.9754	16.1656	11.4089
eaf2	14.1234	10.5946	7.26111
ecsit	8.61642	7.15237	5.12128
egr2b	3.48253	3.13218	1.81069
eif2c3	2.02893	1.60419	0.671276
eif4a1a	96.2435	100.74	26.3695
eif4g2a	35.016	30.2955	19.0197
entpd8	91.6536	124.709	49.8645
etf1	55.6311	48.0062	25.7615
ewsr1a	33.954	33.4025	19.7365
fah	116.571	91.2503	58.967
fam203a	10.8317	8.91173	5.31211
fam46ba	5.52129	4.821	2.92591
fam46bb	12.2221	11.5661	8.14285
farsa	24.1214	27.8422	11.0766
fbl	48.229	53.7241	26.1215
flvcr1	14.1363	10.2826	6.04889
fos	337.638	344.01	220.854
fosb	16.5495	11.9231	1.13272
foxd3	4.29891	4.06587	2.7427
foxo1b	1.48081	1.56439	0.690529
g3bp1	54.0327	71.3968	26.5631
gfpt1	37.6033	29.4851	22.5477
ggct	2.04212	1.28417	0.621793
glulb	578.496	603.147	241.165
gnl2	6.40954	7.56231	4.40425
gnl3	18.7106	19.0307	10.4604
gnpnat1	14.1184	10.4506	6.2035
gss	3.71318	3.29438	1.16498
hars	29.497	30.2431	17.5534
heatr1	2.89824	2.58707	1.63001
hk2	23.298	19.7725	9.80485
hkdc1	0.245206	0.135383	0.0338147
hlfb	6.84362	4.98802	1.09496
hm13	48.328	30.8308	16.4653
hnrnpa0	156.602	142.197	75.0828
hnrnpu	43.0399	48.3303	30.1283
hpdb	48.3558	35.1375	14.6281
hsp90b1	125.915	95.5761	51.5808
hspa13	6.30154	5.01152	3.3246
hspa4a	21.4645	21.5573	6.17188
hspa9	48.4426	52.887	31.2039
hspd1	41.8806	29.4027	17.3824
hyou1	29.5878	18.879	8.07265
iars	19.4784	17.2023	12.7795
impdh2	10.2827	8.19242	5.91275
irf2bp2a	55.0539	51.3906	29.7718
itgb1a	20.0554	21.7908	14.702
ivns1abpa	99.5029	103.005	63.97
kars	91.4538	80.7401	61.1932
kpna3	19.8104	22.3858	13.4404
kpnb3	40.9007	34.3006	19.4507
ldlr	34.5333	25.4199	18.1447
LOC100006238	6.73426	5.79012	3.63664
LOC792049	8.85887	5.81584	2.12522
LOC792835	0.987323	0.729178	0.398426
LOC796505	3.3218	3.09269	1.4794
mars	19.2522	23.955	14.1317
mat2a	183.492	149.114	93.8738
me2	7.11257	5.96024	3.99469
minal	9.51226	10.1387	4.97855
mmd	36.2167	31.3033	20.7554
naa50	32.5898	27.7214	18.8848
napg	19.1967	13.8759	6.63848
nat10	9.63607	7.83734	6.06946
nip7	13.0758	11.9173	7.87858
nmd3	16.1661	13.9783	8.8624
nme2b.2	3121.76	3008.3	1805.76
nol6	6.82935	5.32969	3.47531
nola1	21.7055	31.1478	11.6904
nop58	25.4749	30.9682	13.6515
nr4a2b	3.04378	2.51228	1.94737
nr4a3	4.02246	2.94398	0.685823
nup133	13.2204	10.3544	6.52583
nup155	16.6395	15.13	11.562
nup205	12.4273	10.4832	8.84172
nup50	25.7408	22.1768	10.4439
odc1	26.4697	15.556	4.31858
pa2g4a	56.644	50.935	35.388
pa2g4b	46.6626	43.7014	33.3556
pck1	1.16804	1.2069	0.382569
pcolce2b	9.34288	6.24021	2.79299
pcyt2	9.54531	9.94999	4.29268
pdcd11	10.1007	10.661	7.20601
pdip5	48.0909	33.0246	17.2434
pdss1	9.27176	7.59017	3.39625
pes	20.2297	22.2703	12.7344
pfkfb4l	20.3806	20.7773	9.92659
phex	7.48104	5.98755	3.90215
phyhd1	8.14197	9.79727	4.63039
pkp2	10.8741	12.6933	5.34419
polr3h	11.1726	14.0718	5.9954
por	14.6174	12.9342	7.28147
ppp4cb	33.6642	25.7129	14.9126
prmt7	5.17361	4.23532	3.38516
prps1a	19.4873	17.493	12.3206
psmc1a	36.0288	29.9266	22.1623
psmd8	49.4846	47.627	28.9298
pwp1	12.0914	14.9733	8.91449
pwp2h	9.28838	7.21513	4.74147
pycrl	1.61816	0.89454	0.283582
qars	30.9706	24.422	14.9742
qdpra	5.96467	5.37039	2.94058
rangap1	8.14496	7.6792	4.53652
rars	17.9716	17.4429	10.7512
rbm34	8.17424	9.68197	5.41601
rbm4.1	11.0605	8.42962	5.92947
rcc1	11.0357	11.1441	5.66943
rfx1a	1.22954	0.930137	0.487095
rhoua	4.47709	3.03563	1.80993
rpia	11.291	10.9223	6.7446
rrp12	16.1833	16.3678	10.4964
rrp9	6.04325	7.12555	4.14639
rrs1	9.07049	9.67746	3.95065
ruvbl1	16.3157	13.4695	9.87481
ruvbl2	11.1207	9.43103	5.29737
samm50	23.1701	20.3747	14.847
sara2	154.495	119.908	77.7143
sdf4	39.7161	32.3916	23.2178
sec13	43.259	38.3126	20.2526
sec23b	37.9212	36.3131	14.0725
sec23ip	15.3278	12.578	10.0233
sesn2	11.3343	9.15097	4.35325
shmt1	29.5413	24.8048	13.9251
si:ch211-51m24.3	15.357	18.0478	11.2556
si:dkey-190l1.1	5.62047	5.39605	3.4787
slc17a9b	5.77735	4.79593	3.06432
slc24a5	4.04598	4.54003	2.04066
slc25a15a	7.14565	9.15145	4.21416
slc25a25b	1.64169	1.05307	0.476624
slc25a33	22.9136	20.7782	13.488
slc27a4	2.34064	1.82193	1.0821
slc33a1	8.45914	7.40568	3.87522
slc35b1	6.44716	5.07339	3.05651
slc35b2	9.40628	7.76238	6.2182
slc35c1	14.9852	15.5743	8.93057
slc7a3	17.9191	24.7962	8.28138
slmo2	58.5818	60.7364	16.0657
smarca4	24.9821	25.5236	16.4621
smarca5	22.3491	20.4676	11.3061
snrnp40	10.3543	8.09412	5.57886
snrpd2	38.257	32.8115	22.4658
socs3a	120.122	163.49	66.4485
sox11b	2.60068	2.78474	1.58332
spam1	0.764974	0.430768	0.133475
srd5a2a	223.78	282.234	148.143
srpk1b	8.79605	10.4163	5.72004
ssb	22.5102	21.2933	15.0738
ssr1	164.247	145.818	90.6468
ssrp1a	14.7975	12.9468	7.9717
stm	3.10547	3.19889	1.0182
sulf1	15.2992	12.5839	9.0918
syncrip	78.4731	81.3373	53.0797
syncripl	36.9936	32.2456	17.2147
taf5	5.6535	4.86169	3.35707
taldo1	64.0418	63.8002	42.798
tars	34.8894	25.5554	14.821
tbl3	10.4899	10.3865	6.10254
timm10	12.1003	11.9165	7.44451
timm17a	39.0828	46.6785	26.3629
timm50	8.75868	8.1896	5.72065
tlcd2	9.47908	12.3249	6.50726
tmed2	115.977	99.5252	76.2594
tmem189	14.9513	16.9294	8.63356
tmem41ab	10.0519	7.34265	3.4849
tnni2b.2	433.126	430.118	247.562
tnnt3a	24.2276	31.5515	14.0805
tnrc5	10.8175	8.51553	5.14656
tomm20a	43.8956	56.3914	28.867
tomm22	28.5216	24.7045	19.1875
trib3	24.4824	20.9108	12.851
tsr1	17.6258	20.223	11.1441
ttc27	7.05777	5.9324	3.67047
ttc36	8.78545	5.76764	2.1076
tubb2c	365.854	293.306	233.215
txnrd1	43.6222	46.2666	27.9014
ubin	37.1194	34.1098	24.5741
vmp1	14.9525	12.8307	9.65769
wasf3	4.96509	5.92435	3.46448
wdr55	3.56397	3.18735	2.19771
xpot	14.1928	11.9225	5.99251
yars	22.5415	17.4016	10.5651
zgc:101798	8.80913	12.1319	4.9486
zgc:103652	87.6053	66.6834	49.6981
zgc:109995	5.0436	4.36924	2.41886
zgc:110343	34.4348	26.0828	11.4127
zgc:110388	15.929	16.977	8.69389
zgc:112403	25.5541	29.78	11.0249
zgc:123268	0.694318	0.556818	0.038216
zgc:136449	6.74662	8.73574	4.20416
zgc:153444	24.9196	13.789	4.46424
zgc:158350	2.39577	1.93861	1.44458
zgc:158450	33.9	29.2517	14.8405
zgc:158642	6.30737	4.81707	3.60557
zgc:171639	0.234455	0.144073	0.0411817
zgc:171765	0.95984	0.973746	0.304152
zgc:172216	6.19515	7.47831	4.13706
zgc:175125	3.32853	3.80682	2.13955
zgc:194993	14.0176	12.5358	9.30937
zgc:55558	33.84	25.2334	16.1179
zgc:55813	32.0217	45.8979	11.4975
zgc:63611	11.4404	9.80238	8.1315
zgc:63759	124.059	144.119	66.2516
zgc:65781	26.0459	20.1742	12.1262
zgc:73290	6.88134	5.24871	3.77087
zgc:76871	24.4961	27.2329	14.0438
zgc:77052	79.0787	90.9202	41.2406
zgc:85752	11.0827	10.2158	6.57147
znf598	9.8179	12.0647	7.24753
abcb9	3.00467	3.56663	4.7623
acbd4	1.06538	1.9123	2.7025
acp5a	2.74886	3.78751	5.62698
agxt2	2.04019	2.16951	4.1224
ampd3	27.2909	29.5844	49.9262
anxa1c	67.055	73.7069	158.309
arglu1a	59.9706	75.0597	91.7612
arhgap4a	3.63726	3.61177	5.33751
arhgef7b	15.6703	18.8909	25.1128
asb15b	0.0517299	0.319378	0.656837
atp2a1	317.757	249.492	465.618
bcas3	4.63017	5.31078	7.18533
becn1	8.60251	11.5392	14.7092
bmi1	4.46671	6.16417	9.46908
braf	6.33511	7.19124	10.5905
ca10a	3.56861	3.27906	6.66572
ca4a	0.707247	0.954816	1.74943
calhm2	5.30844	4.58365	9.46049
caspb	4.80344	4.15239	9.00011
cd9a	9.8396	14.4845	19.8341
celf4	0.908058	1.19338	2.03901
chd	0.268552	0.373828	0.74064
chia.3	0.0101585	0	0.0832606
chl1a	14.984	17.0817	23.837
chrdl2	4.67916	5.03019	7.41231
cox4i2	9.99394	11.7157	17.0701
cpa4	0.703443	0.57688	2.66111
crbn	6.7496	6.90954	12.2418
csk	6.01353	7.48347	9.49272
ctsba	133.632	156.649	196.932
ctsd	47.0575	47.13	73.5942
ctssb.2	39.7491	57.8107	88.8366
ctsz	45.1355	57.552	79.7909
cyb5r4	4.49466	4.47126	6.89208
dbp2	10.0881	8.0653	19.8037
dlx3b	59.4054	61.3336	85.6494
dram1	4.48517	4.76197	12.3605
dusp22b	6.45983	8.91871	13.3023
ehf	14.7208	15.0213	26.0706
entpd2a.1	23.8182	20.1402	32.8414
fam160b2	7.08762	6.07098	10.6238
fam26e	4.31596	4.83792	8.08113
fbp1a	33.5753	37.2182	51.3604
fbxo25	14.8195	21.5968	45.0354
foxa3	3.38854	3.29446	5.63593
foxb1.1	2.63878	2.90353	4.50371
foxq1b	10.3982	5.42263	24.3697
frem2b	2.71975	2.14895	3.52094
fuca2	39.2448	53.5034	73.4329
gad2	0.282592	0.622865	1.11184
galm	8.21815	5.84956	11.8878
gata3	29.7078	38.4225	50.0658
gli1	2.99332	4.05538	5.23427
gria3b	0.431857	0.414913	0.975037
grna	26.2278	37.4095	50.1921
gyg1	17.6782	22.0899	27.4991
h1fx	95.0756	102.208	167.741
heca	5.4846	7.58655	9.83246
hesx1	0.13643	0.129986	1.10886
hoxc11a	6.00555	3.1304	14.7534
hoxc9a	12.764	13.2023	17.9961
hoxd12a	0.843582	0.309254	2.29067
hs3st4	1.7245	2.21922	3.42822
hspb8	6.99785	5.3757	9.8155
hspc049l	3.73495	5.02584	8.79154
htatip2	24.9757	33.6842	42.4079
irx3a	33.7592	37.6979	50.6624
irx4a	12.0322	13.365	17.7488
itga3b	2.98573	4.55936	6.09764
kcnc3b	0.542652	0.894316	1.61816
kcnf1a	2.99396	2.39926	6.69667
kcnma1a	2.85784	2.66342	6.66032
lgals3bpb	11.8887	8.15257	20.6112
lhx8a	1.7116	2.07535	4.56254
LOC555344	1.47685	1.80352	3.89499
LOC559803	9.46509	13.2993	17.7275
LOC563200	4.28156	4.79096	7.99234
LOC798846	0.517712	0.933597	2.24265
map1lc3a	27.6851	31.3657	46.6395
map1lc3b	47.1264	52.3551	68.1978
mapkapk2b	0.150714	0.0205953	0.34574
mbnl1	131.856	109.903	186.547
mlck2	0.98844	0.521703	1.64335
mtx3	0.934734	0.578362	1.45932
mxc	6.26217	4.822	16.2098
ncam2	0.997605	0.918795	1.84886
ndrg1l	0.23007	0.223085	0.811467
ndrg4	2.43192	3.48125	5.18737
nr1d1	21.576	20.3462	32.5413
nr2f6b	2.29228	2.04493	4.24784
odz4	0.695684	0.712859	1.13196
olig2	0.00810513	0.00769321	0.0673119
onecut1	0.394979	0.584149	1.22102
ophn1	20.5353	20.063	29.6691
osr1	42.6657	58.6187	82.7847
ostf1	0.0859447	0.850144	5.28809
otpb	0.116883	0.252598	0.619541
ovol1	8.97185	11.9012	16.7751
pc	0.924549	1.04982	1.81868
pcmtd1	13.9014	16.873	23.9762
per1a	3.46628	4.66152	6.73739
pkz	8.16651	10.4495	15.4349
plekha3	6.65704	7.79654	14.9817
pou1f1	0.0875329	0.198124	0.416259
ppp1r3da	4.46272	5.95561	7.75097
psmb9a	40.6916	41.0271	60.2037
ptk2bb	23.2782	30.4932	42.2148
ptpn4b	3.49371	2.68928	5.1068
ptpn6	23.0023	23.5462	37.2271
rab18a	8.66534	10.5885	13.0122
rab20	3.23262	4.52057	6.40516
rab6b	1.80651	3.83178	5.86702
rab7	43.483	52.1615	60.3769
rbfox2	61.5496	71.8066	89.6658
rbpms2	2.24331	2.4705	5.17494
rhov	26.6986	31.0098	57.6663
rnaset2	24.2311	16.9397	36.1357
rpl38	181.389	218.739	373.888
sdr16c5a	10.3534	8.66158	17.1915
sgk3	12.8716	14.2822	19.0795
si:ch211-107m8.2	2.05374	1.49475	3.3288
si:ch211-282j22.4	2.20733	2.70593	4.79591
si:dkey-12h9.13	11.1965	12.2376	17.7624
slc17a6b	0.0243018	0.0143885	0.171081
slc25a32a	5.18063	3.42949	8.82359
slc25a36a	8.7143	6.86989	15.8273
slc39a1	4.21147	4.78237	7.1975
slc4a1b	0.0841727	0.0235312	0.229591
slc9a2	6.55031	5.9937	11.3647
stat1b	18.5039	17.349	31.6944
thap4	10.0206	8.29593	16.6019
tnika	8.97757	10.2852	14.8763
tnni2a.4	56.4589	31.1507	96.7551
tpst2	4.55788	4.08035	7.41175
traf1	1.73798	1.82006	3.37454
twf2	2.83963	3.46158	4.78949
ubxn6	13.2744	17.4883	24.1728
vrk2	6.63528	6.07424	12.9068
wdfy2	10.9828	13.2655	19.469
ypel3	15.5303	23.4344	32.94
zgc:101827	3.46391	3.75575	7.43675
zgc:103585	4.53267	5.3757	9.81373
zgc:110283	16.1067	18.8166	30.9173
zgc:112084	7.57023	5.29791	11.234
zgc:112356	22.1408	25.4045	31.6611
zgc:114137	4.94647	4.30935	9.06694
zgc:123271	3.02239	4.33325	5.52986
zgc:123333	28.3936	40.5195	54.1979
zgc:136963	27.7023	27.9774	39.2425
zgc:152845	9.67418	11.0742	15.0722
zgc:153628	20.5345	22.2152	28.9204
zgc:154018	5.17209	7.41967	10.0427
zgc:162738	5.21399	5.96186	8.82935
zgc:163079	46.0555	58.0998	106.099
zgc:171538	1.67737	2.5121	4.10091
zgc:171731	3.16461	3.08353	9.43839
zgc:175175	0.45705	0.751757	1.42122
zgc:194119	0.294434	0.426072	1.51369
zgc:194342	3.16899	2.62911	5.56784
zgc:55891	5.92357	6.09397	9.1111
zgc:56194	10.3275	14.2812	18.8971
zgc:64051	7.43991	6.23938	12.1
zgc:64130	27.9326	23.9551	39.775
zgc:66299	12.3683	14.1067	22.953
zgc:73254	9.28874	12.0507	15.3781
zgc:77713	22.1873	29.3306	37.385
zgc:92578	25.0763	36.2324	52.6558
zgc:92689	8.31291	10.6568	15.6759
zgc:92765	15.2062	12.834	22.1548
zgc:92868	345.049	386.551	557.711
znf410	16.3088	18.9007	27.527
ache	6.52644	3.65825	6.33386
actr2b	61.2127	36.9344	59.638
adal	1.13934	0.499304	1.82753
adck1	5.74316	2.88475	6.76326
adhfe1	3.44662	1.60125	3.96592
agxta	2.19998	0.504361	1.72907
ahrrb	1.23492	0.354903	1.51621
aldh1a3	6.42021	3.56366	6.63648
aldh3d1	12.7497	7.4729	11.3703
ank2	6.25691	2.93026	6.13862
ap1s2	16.5831	10.278	14.1581
ap3m1	12.8951	7.95172	10.5563
aprt	8.96096	4.74492	7.922
arpp19a	27.739	16.8293	23.7723
atp1b3a	9.64547	5.11719	10.213
atpaf2	8.69329	5.06638	7.6891
auh	19.8122	12.8481	16.8642
cacna1sb	7.06267	4.55907	5.761
cand1	30.4815	19.8273	25.3605
cap2	10.0825	5.7917	8.41897
cdc25	8.56723	4.10628	11.5414
cdon	12.2684	8.31678	11.7006
chpt1	17.481	10.0631	16.5933
col17a1a	2.8993	0.418508	1.89462
coro6	21.964	9.53583	18.8073
cpa2	2.76926	1.11075	3.0691
ddx43	2.63584	0.756436	2.2781
dusp14	1.39859	0.405326	0.933672
flj11011l	4.28476	2.64246	5.25071
fras1	1.82581	1.02877	2.05474
fxn	3.2785	2.02657	2.94639
gins3	3.44584	1.38322	2.49269
git2a	18.4994	12.4951	21.6412
git2b	3.71294	2.30637	3.99623
got2a	68.1776	46.9422	80.9603
gstm3	17.3478	7.39858	14.9318
hibadha	9.78445	5.2654	10.2913
hoxa13a	1.15306	0.266219	1.60091
hoxc12b	0.900834	0.188518	1.33226
hoxc13a	1.31558	0.451192	2.33
jarid2b	1.63952	1.00179	2.02754
lmf2a	7.15811	4.91938	6.96019
lnpb	9.78644	5.94151	9.04533
LOC100004428	7.94958	3.71255	6.00275
LOC569861	0.390983	0.0749189	0.445574
LOC796577	1.88325	0.804891	1.71268
lsm6	35.017	18.6353	26.8636
ltk	4.17615	2.36958	3.88702
mafl	1.22129	0.329771	1.37776
mat1a	11.2383	5.47867	15.4772
mcee	7.45843	4.10732	7.04117
mfsd8	6.58015	3.27758	6.02858
mif	47.543	23.892	36.8449
mocs1	7.17619	4.81699	9.33869
mrps18a	21.2252	13.6062	19.8902
mtch2	46.5227	29.8882	38.0804
mus81	3.90717	1.85419	3.55734
myl2	5.63262	2.47215	5.35802
nr2f2	3.2011	1.61163	3.62876
pard6gb	14.3344	9.95636	16.7275
pcmt	18.2716	11.2843	15.259
pdlim5	18.9892	9.39169	20.3663
pdxka	7.21585	3.64613	5.65807
phyhipla	0.0897552	0.00406128	0.12466
pitx2	3.12107	1.57758	2.82513
pla2g6	4.4642	2.71231	4.64616
prkcba	24.0644	17.3783	28.5302
psmb8	66.1239	40.6745	64.2669
pygmb	11.5965	7.55481	11.4697
rapgef1	13.5305	9.69433	17.375
rbm38	15.4189	10.3791	17.9849
rgl1	4.40564	2.89886	3.96662
rgma	19.2145	14.4192	24.3495
samm50l	32.1083	24.6416	41.0719
sar1a	10.4689	5.40912	9.556
scamp4	14.9129	9.03977	13.4441
sfrp2	5.61091	1.41691	4.50592
sfrp5	4.56979	1.71244	4.21465
sgcd	7.27823	4.1586	6.41938
si:dkey-18f7.1	12.5603	6.25264	9.63956
skp2	2.67142	0.901637	1.89583
smarcb1b	8.11659	4.92376	7.51629
snx6	6.1044	2.61731	7.03761
sox11a	2.9804	1.69446	3.13641
srd5a1	5.47539	2.24155	4.16925
ssbp4	20.3336	9.8992	22.8979
sumo3a	54.5764	35.5202	49.2792
syk	2.88973	1.64122	3.14314
tfr1b	5.37999	3.30473	5.20074
tgfb2	13.6905	7.09089	13.6069
tmem26b	4.88382	1.48198	3.8072
ufm1	27.4051	14.6909	21.0878
ung	6.5049	2.73068	4.78605
xrcc5	10.0716	3.9541	6.89477
zcchc24	8.17368	5.93971	8.60671
zdhhc15b	7.99834	5.29789	10.1088
zgc:101847	24.9708	16.0384	28.5522
zgc:103678	3.19411	0.813065	2.1688
zgc:110843	10.9416	7.54615	14.3649
zgc:112202	5.9452	3.41497	4.76328
zgc:136551	27.8134	18.5852	24.5815
zgc:153284	94.9141	57.0814	124.763
zgc:153369	4.99561	1.67101	3.32864
zgc:153623	29.4304	17.4183	24.662
zgc:154029	7.77887	4.39442	6.13201
zgc:158420	6.02015	2.88531	5.14287
zgc:158604	6.37693	3.25225	4.75387
zgc:163073	2.04882	0.288574	1.83693
zgc:172248	35.9923	15.8775	36.8107
zgc:56719	12.5285	4.13912	9.22402
zgc:63569	26.552	16.3724	33.4553
zgc:66125	4.37799	2.2126	3.6746
zgc:73269	136.298	72.0583	106.974
abcb3l1	10.9095	20.3855	26.8718
abcc2	1.49679	3.57046	3.96643
abcc5	37.0861	53.8354	54.0831
acadm	89.898	146.281	133.805
acsl3a	3.55949	6.15661	5.47574
adcy7	2.06508	4.01558	4.0384
anxa1a	998.462	1847.33	1830.18
arglu1b	23.9558	39.6288	39.3825
arhgap12a	9.873	12.402	13.7509
asah1b	27.7582	45.704	52.6639
atp1b1a	150.021	252.447	226.367
b3gnt7	1.51322	3.0088	2.41625
bsdc1	32.054	56.5104	48.1375
btbd2	7.24055	9.98189	10.8525
capn2l	1.02139	17.1783	17.2631
cask	11.135	14.9111	17.8716
cat	16.0834	21.2411	24.2373
ccdc102a	3.5435	5.38111	5.76806
ccdc124	24.3724	36.3196	34.9572
ccdc6a	27.045	63.3637	52.3014
cd2bp2	11.4224	18.1616	15.7404
cd63	152.677	219.77	203.391
ch25h	5.00799	8.27437	8.77443
clcn7	5.57445	7.27062	8.24435
clica	32.0626	47.7601	46.7498
col9a1	1.18298	5.14392	3.77505
csnk1e	5.12678	8.78628	7.63412
ctsa	63.4606	98.1605	100.238
ctsh	19.4581	40.0109	39.557
ctsk	76.3595	134.918	135.487
cul4b	17.9366	28.4095	26.7877
cwc25	12.9272	22.0689	18.5162
dcaf11	17.9105	27.5492	31.6217
dennd2d	5.11235	7.29149	8.16172
dhrs1	28.8031	55.6327	51.0444
dlc	3.51487	5.94477	5.00953
echdc2	9.85187	18.2952	16.0376
eef1da	270.899	510.713	416.691
egln3	1.57285	2.20825	2.60495
eif4a2	20.1294	36.8397	31.6965
eml1	3.00502	4.45543	4.84896
ergic3	54.1812	113.408	93.3361
esrp1	46.7754	83.7516	71.5298
exoc7	19.7901	26.5247	27.5958
ezh1	4.65619	16.4304	11.863
ezrl	2.55765	4.6645	5.18268
fbxo32	3.84009	15.797	16.2211
flcn	4.51531	7.64759	8.31422
foxp2	7.2237	11.4392	11.1384
fuca1	23.5698	74.9178	87.0866
fus	19.7825	30.1578	29.1122
fzd10	24.0411	38.869	39.3229
gapdh	687.024	1054.19	1220.73
gnsa	10.1841	14.3643	15.1524
gpd1a	7.16013	12.3037	14.6981
gpib	30.212	53.5813	51.8638
gpx4a	13.6656	27.0248	32.5946
gria3a	0.823941	1.53542	2.10319
hspb6	31.5475	55.1527	58.7734
iqgap2	3.02258	4.02165	4.60349
irak4	8.77928	12.7801	11.4036
irx2a	11.2221	19.9315	20.5299
irx5a	19.23	27.3097	32.9112
itgb1b.1	14.0012	18.7098	20.921
itm2ba	226.833	444.818	374.96
itm2bb	273.899	389.222	388.232
klf3	17.0851	29.6876	25.9781
klhl8	8.29341	13.6807	14.054
limch1	9.05787	14.3976	15.655
lnx1	20.4369	31.0599	29.8062
LOC100002020	0.248664	3.84588	5.75677
LOC561028	0.00239842	0.178926	0.172324
LOC565106	1.15318	2.31503	3.16992
LOC567180	10.6664	16.0483	20.2965
LOC791982	78.6421	138.76	139.402
map2k1	11.4654	18.5099	22.404
map4k2l	3.20107	4.88202	4.30341
mapk11	1.89403	3.02182	3.50769
mkrn1	12.4952	17.6267	21.5388
mpx	2.14842	3.51905	2.99169
msxd	18.5828	24.1117	26.459
mylipa	4.21578	7.08977	8.83105
mylk3	1.8686	4.23789	3.6029
nt5c2b	24.3416	35.0361	34.7548
nudcd3	18.1038	26.0794	28.7711
otof	0.323874	0.617641	0.673341
papss1	8.18055	16.3654	18.0607
park2	7.14146	11.9256	14.8283
pcf11	13.529	18.5773	16.6076
pcmtd2	1.60207	4.45966	6.02619
pepd	23.8748	31.226	36.3005
picalm	8.65904	13.0566	11.3263
pim1	9.44585	25.0518	22.6159
pink1	11.9232	16.4007	18.2458
plbd1	13.3537	20.2024	20.9601
ppp1r13b	13.2853	23.6346	22.0281
ppt1	29.9361	43.2703	47.9429
prkcd	20.7384	27.4031	33.2442
prkchb	2.59243	4.7684	4.88025
ptpn22	6.07043	8.88076	9.0765
ptpn4a	8.53033	11.6702	12.5884
pus3	2.15864	3.90213	3.2449
rab32a	13.9578	21.0233	18.4219
rpl22l1	175.335	245.426	262.974
rpl35	737.568	1127.13	1032.43
rps8b	7.5556	15.6039	16.6336
rtf1	20.6802	32.1268	28.9187
sat1a	70.0266	121.986	109.146
sat1b	15.6936	24.7687	22.0044
sdad1	13.0798	24.5917	21.0215
sdha	64.2563	124.552	100.997
sept9b	19.9414	28.1435	29.9086
serinc2	64.8582	89.4685	106.768
sesn1	54.5295	76.8495	85.4313
sfswap	27.684	43.2102	40.0921
sh3gl1a	22.2739	35.2841	37.9574
si:ch211-150a22.1	3.52002	5.99754	5.61703
si:ch211-15d5.5	145.684	192.555	199.999
si:ch211-191d15.2	33.7079	46.572	49.7967
si:ch73-190m4.3	7.16108	9.80811	11.6486
si:dkeyp-110c7.1	21.6833	34.5296	32.76
si:dkeyp-44b8.8	25.5103	54.1949	49.4872
slc25a5	1774.25	3338.3	3179.5
slc30a4	19.9865	32.2952	33.2738
slc3a2	3.81423	7.34983	6.76064
slc6a4a	2.55747	4.47851	4.47627
slc9a8	6.52399	10.7503	9.74963
slu7	13.0552	21.7001	19.1056
smtnl1	3.25538	6.05456	8.57381
sos1	8.20984	13.8661	11.6439
spsb4b	7.08426	12.4496	12.5849
srrm1	49.1645	72.1657	72.8856
sumo2	62.3861	103.462	102.128
svil	8.63324	15.1333	13.1909
svopl	3.75604	5.41683	6.27407
synm	7.71221	13.0111	13.0988
tbxas1	5.86804	10.382	13.5501
tdh	129.968	265.585	283.794
tefa	80.2061	130.813	129.921
tefb	20.5643	31.3094	27.5677
tfap2a	32.9532	41.916	47.6452
thsd7a	0.507963	1.41995	1.08428
tinagl1	5.34491	8.87295	9.14552
tmem144a	4.02013	6.97339	7.76079
tnni2a.2	9.47043	11.3819	12.7926
tp53bp2	27.8819	61.8324	49.7036
txnipa	185.114	252.096	301.032
ulk1a	5.18028	7.579	8.68406
upf3b	13.733	22.7382	19.6329
uqcrb	104.973	158.777	185.523
vasn	0.311202	1.51786	1.52015
wasb	7.5072	16.0446	13.5496
wif1	6.67166	13.9162	13.4281
wnt7aa	18.9172	29.5752	27.2742
wu:fb25h12	40.5423	56.5042	66.7259
ythdc1	20.3946	28.838	26.2869
zap70	2.07966	6.26968	5.34025
zgc:100997	5.60081	9.81447	13.0283
zgc:103433	41.0749	63.0811	61.0768
zgc:103539	7.34172	10.3364	12.3012
zgc:103594	164.02	291.984	334.408
zgc:110815	16.7009	23.4461	24.753
zgc:111974	10.994	17.5662	16.3776
zgc:112148	18.6016	26.3887	25.6062
zgc:112435	42.7395	86.6326	84.9812
zgc:112492	1.92625	3.62183	3.87289
zgc:123327	365.999	661.708	621.186
zgc:136861	14.2607	19.2327	20.0117
zgc:153779	2.3678	4.40322	3.99824
zgc:153795	100.97	180.519	174.489
zgc:153957	4.14461	5.44305	6.53088
zgc:154085	8.94388	15.0639	16.1231
zgc:158234	15.1961	20.9279	21.1436
zgc:158262	25.6601	35.2745	36.6241
zgc:158276	15.4154	23.3737	21.5237
zgc:162183	4.06552	7.0087	6.24682
zgc:162913	4.883	9.2019	11.8959
zgc:165653	48.6099	90.4405	74.4997
zgc:172059	4.25144	7.14084	6.16954
zgc:174637	11.811	17.0246	21.6909
zgc:175140	5.61653	7.72268	8.724
zgc:194409	5.33843	9.32727	12.7493
zgc:194780	1.74571	2.88277	3.618
zgc:55573	22.1897	39.5965	34.8726
zgc:56072	37.6186	54.7806	49.9323
zgc:63566	7.25199	11.6126	10.2664
zgc:63779	6.76609	10.2762	9.00592
zgc:63850	3.49225	5.74888	7.71165
zgc:73070	20.5816	35.7011	30.4447
zgc:73107	76.9246	145.309	121.703
zgc:73345	83.5562	202.248	166.449
zgc:77513	5.45785	10.1039	10.0973
zgc:77775	7.88574	12.4998	12.8199
zgc:77820	69.0074	106.222	102.444
zgc:91835	38.6868	60.4479	55.1035
zgc:92151	26.8729	41.0185	43.8222
zgc:92606	30.404	47.4163	47.4555
zgc:92763	30.8511	46.1446	52.8631
znf296	20.4612	26.2402	29.1915
zranb1b	8.52294	15.195	15.0763
