# Supplementary material for: Branched-chain amino acid catabolism is a conserved regulator of physiological ageing
Source: Nat Commun. 2015 Dec 1;6:10043. doi: 10.1038/ncomms10043 (PMC4686672; doi:10.1038/ncomms10043)
Supplement: Supplementary Data 3 — Differentially expressed genes M. musculus [file ncomms10043-s4.xls]

## Sheet: Tabelle1
gene symbol	mean RPKM 2m	mean RPKM 15m	mean RPKM 30m
9430007A20Rik	0.528975	0.246316	0.105502
Acta1	6514.18	5410.44	5182.17
Actc1	23.9682	14.433	9.2606
Adh6a	12.6064	5.679	6.02288
Bcat1	1.16694	0.451316	0.247611
Bmp1	36.338	26.1448	20.32
Camk1d	13.4926	6.88905	7.81289
Car14	32.1411	18.3746	21.2485
Cdk8	128.151	31.8462	37.3515
Ckmt2	230.735	139.885	113.298
Copz2	53.5304	35.0012	30.0131
Creb3l3	4.12721	0.527838	0.483689
Ctsk	121.696	57.8078	58.0216
Drd4	0.320323	0.0702221	0.0265257
Dusp18	10.9851	6.51486	8.51212
Eln	39.756	21.5115	20.3177
Engase	7.8876	5.6495	4.02191
Fam69c	2.04143	0.909947	1.35439
Fgfr4	4.26892	1.44694	1.4477
Fhl1	998.187	761.578	641.674
Filip1l	53.6521	25.6927	27.1492
Fkbp10	16.2675	7.28738	5.75952
Fkbp14	7.64939	4.50989	3.90949
Fn1	69.0696	47.2011	35.8526
Frem1	0.985199	0.372715	0.303288
Gm436	1.23794	0.292869	0.561029
Gng13	5.70626	1.98815	1.60888
Gria2	0.962034	0.658063	0.439695
Gria3	3.13597	1.90477	1.52531
Jarid2	22.316	13.8857	12.5682
Kdelr3	21.8014	8.259	6.00176
Ndrg4	10.7251	5.35677	3.88145
Nrcam	2.29709	1.43401	0.996403
Osr2	15.2486	7.73612	11.2608
Pcolce	109.823	60.6383	41.8279
Rcn3	61.6834	27.1165	22.5958
Sall3	0.0259434	0.0109409	0.00377467
Scd3	17.0019	8.06733	8.26212
Sfrp2	6.74211	2.44767	2.31642
Slc17a9	6.86337	3.39205	4.67977
Sox11	0.339433	0.127605	0.0978054
Sparc	1667.64	511.955	213.543
Spon2	12.9208	5.87608	3.64345
Tfrc	39.6617	19.7944	13.2509
App	149.015	164.921	142.517
Aqp3	36.9867	102.817	23.5955
Atf3	6.7807	16.4851	9.92144
Blcap	25.582	70.6666	20.9586
Ccdc85b	3.78412	5.86206	4.06778
Enah	11.6193	16.8896	9.12307
Fads3	20.7613	34.6674	12.6366
Fgfrl1	7.87415	15.1929	8.54936
Folh1	0.165899	1.79941	0.675309
Fosl1	2.52939	8.92107	2.67739
Gsta4	3.34445	11.3348	7.95773
Lctl	1.78917	4.64818	1.43598
Lpgat1	8.99875	17.1822	9.0423
Mmd	22.9673	48.3149	37.7731
Mogat2	0.135136	0.781529	0.216048
Pkp2	2.99126	7.72839	3.64021
Ppp1r3b	4.12319	5.9116	2.88941
Prss22	2.80422	5.65522	2.23872
Prss27	2.65754	4.69184	1.33532
Rgs7	0.889763	2.52289	1.64662
Rrad	3.24555	10.3778	2.14937
Serpine1	1.30373	12.9344	2.25187
Srd5a2	0.226107	0.818155	0.53005
Veph1	0.659678	1.28192	0.398816
Acsl3	24.4546	23.0797	13.7574
Adcy1	3.98976	3.05247	2.27671
Adora1	6.19801	5.54045	3.42256
Aldh18a1	12.1403	9.83528	5.35206
Ankle1	2.99956	2.08325	1.08836
AU018091	4.8152	5.89179	1.29661
Birc5	5.51639	4.79014	2.86081
Bmp2	10.7204	8.46166	5.60865
Bmp8a	3.8047	3.69125	0.615866
C330005M16Rik	30.7965	27.4168	13.3637
Cad	7.46305	7.6869	4.01495
Capn12	27.4385	25.1029	11.1767
Ccnb1	6.01153	5.60403	2.69473
Col15a1	25.4044	18.7525	9.99295
Cpa5	0.102617	0.0770277	0.00731532
Cpm	44.0624	44.8479	15.7373
Cpt1a	24.8312	30.7806	16.8164
Crip3	6.46347	5.13923	2.99334
Ctps	42.0549	38.4347	14.9206
Cybrd1	6.7256	5.6956	1.0369
Dclk2	3.22458	2.92914	1.72232
Dctd	3.98311	4.97742	2.58779
Dlx1	2.38003	2.48373	0.558557
Dlx3	55.792	49.9903	13.8557
Dnajb13	12.8332	19.2595	5.01037
Dusp14	68.7097	62.332	20.1455
Dusp6	15.5129	19.18	9.54414
E2f3	5.83645	5.83862	3.13456
Eaf1	21.2024	23.0977	13.4909
Ect2	4.00792	3.42868	2.30389
Efnb1	21.1807	21.8247	12.754
Endou	23.4028	23.6311	10.0487
Etv4	6.87848	9.14144	4.03942
Fads2	9.19328	12.0932	5.7679
Fam26e	11.2005	13.1978	6.35681
Fam46b	36.8634	34.2119	14.0465
Fam49a	19.2182	18.2152	8.20593
Fblim1	6.36557	6.97976	3.77286
Fbp1	25.5111	21.6463	5.81286
Foxm1	4.76223	3.82855	2.24166
Fzd5	5.13724	5.6112	2.52234
Galnt14	2.68324	2.86854	1.07669
Gcat	27.1472	21.4434	11.4644
Ggt1	8.42465	7.63733	1.78024
Gli1	10.071	9.11736	4.31259
Gm98	0.382957	0.538193	0.175238
Golga7b	11.6823	11.1653	2.7983
Gyltl1b	14.5669	15.1708	8.53183
Hes2	1.43795	1.25873	0.222178
Hoxc13	23.3906	22.2132	5.2998
Idi2	0.962256	0.671	0.101894
Kcnh1	3.04481	2.58545	0.916301
Kif11	6.15418	5.52226	3.05967
Lap3	84.3273	85.1181	34.8511
Lef1	11.012	9.0066	2.03545
Lhx2	21.6037	21.8769	11.7907
Lmnb1	18.8025	18.2924	9.93665
Lrp2	0.0706727	0.0551983	0.0139954
Melk	2.8512	2.19047	1.22335
Msi1	3.61271	3.26638	0.700082
Msx1	6.48516	5.63566	2.36155
Msx2	24.5826	21.6877	4.96547
Mybl2	2.79752	2.49713	1.18166
Nme1	46.2312	49.4248	26.8022
Nphs1	0.094431	0.05786	0.0234074
Nt5dc2	16.9156	14.7511	7.62606
Odc1	29.9678	33.7446	19.7374
Pdk4	184.481	199.713	88.2908
Pgm1	22.0234	21.1433	9.60366
Pik3r3	6.89336	7.70696	4.25829
Plk1	5.02333	4.08386	1.97247
Ppif	52.721	50.5719	28.7728
Prss53	22.0778	20.0081	7.33235
Ptch2	8.02367	7.05579	1.74631
Rab15	9.10982	11.1809	5.56922
Rasgef1b	15.7501	14.6541	7.63615
Rcc2	37.7205	37.0056	22.1173
Ret	3.67542	4.36996	2.08903
Rhog	38.3607	35.5197	20.9794
Rps4y2	16.1619	11.2446	4.6789
Rtkn2	1.78165	1.69446	0.58001
Runx1	6.43852	7.66407	4.53701
Serinc2	52.8864	53.9655	19.9911
Serinc5	23.9894	24.5779	13.4373
Slc10a4	0.163969	0.170311	0.0116131
Slc24a4	1.84984	1.49618	0.287821
Slc30a1	22.9414	24.2502	13.2018
Slc30a3	0.981786	0.681336	0.228242
Slc39a10	26.67	31.4297	11.9864
Slc39a6	27.5223	31.5988	16.3244
Slc5a5	1.28067	1.505	0.478556
Slc9a2	7.24979	5.10829	3.04391
Smad6	4.40636	4.34872	1.85415
Sox9	13.3131	16.0988	8.84705
Sp6	32.7227	29.5831	17.457
Spsb4	2.34609	1.43405	0.70698
Srm	16.6954	21.0514	10.7994
Syn1	2.80354	3.6986	1.69865
Syt4	1.61333	1.08336	0.316219
Tagln3	13.1938	11.1709	2.65528
Tdh	2.03365	1.66601	0.32352
Trpm1	6.64505	4.84907	0.699174
Ttyh3	22.6497	20.2657	10.3468
Tuba8	75.7382	61.7604	43.8063
Tubb2a	34.4947	29.9225	14.3115
Unc5b	15.5113	14.5367	5.83274
Upp1	16.4387	14.9686	5.97468
Wif1	9.09292	8.62882	3.48841
Zdhhc21	11.1999	12.0733	7.20254
2810007J24Rik	0.00298607	0.00203688	0.322646
5730469M10Rik	27.8311	37.9042	51.2926
6330403A02Rik	0.808663	1.34708	1.86883
Abcb1a	1.37519	1.92241	3.31881
Abcc2	0.0522659	0.0604453	0.148892
Acss2	16.6252	14.5442	31.7178
Actn3	168.727	283.149	483.421
Adh1	27.9997	21.6888	37.0396
Adh4	0.0329654	0.0858968	0.213127
Agxt2l1	0.169116	0.158929	0.532324
Aldh1l1	6.59436	8.2251	16.8276
Aldh6a1	27.2972	38.371	65.4566
Aldh8a1	0.0871198	0.0863057	0.246778
Aldob	0.0827997	0.238247	2.47229
Ambp	0.0219059	0.275818	3.19193
Anxa13	0.0759002	0.127629	0.300162
Aqp8	0.0356433	0.0498184	0.242492
Arhgap17	18.8119	19.7512	23.9904
Arrdc2	8.76889	8.73267	23.268
Atp6v1g3	0.132372	0.325479	0.932851
C4bp	0.0629479	0.104784	0.597005
Car5b	3.87951	5.95879	11.0315
Cd53	5.96431	9.18185	13.734
Chpt1	44.892	62.8737	93.6054
Cirbp	33.9779	40.4617	69.3576
Clmn	2.12667	2.29495	3.89616
Ctss	36.7567	31.632	73.8834
Cybb	3.58291	3.21401	8.03518
Cyp27a1	25.5796	22.6879	37.6818
Cyp4f18	2.65854	2.83725	8.08312
D16H22S680E	19.8116	18.8337	43.5593
Dbp	6.92305	19.8958	31.8445
Derl3	0.520768	0.596354	1.7617
Dhtkd1	1.59403	2.22446	3.70711
Dpyd	1.71299	2.73907	6.88886
Drd3	0.0327172	0.0649625	0.259631
Drp2	2.88631	2.9566	5.98649
Egf	4.93845	6.26666	9.43605
Egln3	37.7818	42.5451	76.5419
Eomes	0.0239868	0.0440061	0.21618
Fbxo32	28.4451	30.6073	154.045
Fkbp5	16.3067	16.0033	73.1621
Flt1	5.30996	7.90735	10.4007
Fmo1	13.2569	15.2842	27.6029
Fmo2	8.75843	8.3593	21.7847
Fmo3	0.036044	0.060744	0.194983
Fmo4	0.234718	0.315289	1.1164
Fmo5	4.55796	5.92769	8.68838
Foxa1	0.00173327	0.0702883	0.227031
Foxa2	0	0	0.033261
Foxp2	0.358023	0.481434	0.927174
Gabarapl1	33.3261	42.9712	66.1427
Gata2	1.67453	2.23838	3.81009
Gda	10.6937	16.1052	23.0691
Glul	63.2438	91.6911	238.577
Gm4956	0.0792279	0.192657	0.487784
Gpat2	0.307932	0.251464	0.758122
Gpt2	15.8621	21.2492	30.394
Grap	4.65388	4.31225	9.25033
Gsta3	5.11296	10.9086	18.0976
Gstm1	45.9957	61.0403	91.0013
Gyg	69.5921	66.9504	107.588
Gys2	0.0810536	0.267496	0.813287
Hcrtr2	0.0424026	0.0284786	0.131799
Hgd	0.142466	0.140589	0.680367
Hif3a	0.422981	0.347245	1.41634
Hlf	5.26332	7.99645	12.5452
Hnf4a	0.00627618	0.0196584	0.20742
Hpd	0.0967985	0.269924	3.86416
Kcnc4	1.2692	1.73527	4.57934
Kcnk3	0.584371	1.02133	3.95921
Klf15	8.47216	11.2059	35.6502
Klf9	17.5588	20.703	38.5834
Lmod2	32.1794	52.7057	105.156
Lrrc30	8.25579	8.24214	25.1365
Mat1a	0	0.123379	1.54528
Mettl11b	0.0368038	0.128433	0.2275
Mocs1	10.5425	11.6275	22.7919
Mug1	0.00136063	0.0421462	0.547268
Mug2	0.0278276	0.0872971	0.196237
Mylk2	72.4559	73.8251	214.744
Myoc	14.2708	28.6719	42.7236
Napb	3.1161	3.06826	7.30722
Nckap1l	5.00086	4.38196	8.21191
Nnt	17.9838	21.275	34.7108
Npy1r	2.17595	1.64188	3.54689
Nr1d2	11.1359	19.2035	28.214
Nr2f2	4.00023	4.94528	8.09343
Ovgp1	1.85397	2.06086	4.26361
Pah	0.0173862	0.0520802	0.878485
Parvg	1.1691	1.24897	3.27075
Pax5	0.158837	0.354092	2.90683
Pbld1	0.54075	0.738656	2.21168
Pcx	20.8743	23.336	44.2507
Per1	10.3975	11.8461	22.9496
Per2	0.904614	2.17159	4.3581
Per3	3.83653	7.34519	12.1551
Pfkfb3	11.3761	14.8648	29.054
Phyhd1	17.2816	15.3835	28.2617
Plcxd3	0.47914	0.769537	1.97029
Plscr1	1.48256	2.07873	3.49555
Plscr2	1.60765	2.39263	4.83367
Plscr4	11.1302	11.9769	19.8712
Pnpla7	7.2945	6.76256	14.8703
Ppm1k	2.84473	2.77838	5.2922
Ptpn18	5.01397	3.83245	8.12021
Ptpn22	2.01721	2.37629	8.35054
Pxmp2	10.3768	14.0306	23.9104
Pzp	0.120463	0.258504	2.06989
Rac2	3.27163	3.61471	10.9962
Rilpl1	20.405	21.4249	43.9914
Serpinc1	0.994773	1.03819	2.28208
Sesn1	25.2163	23.8757	55.5496
Slc13a1	0	0.00977822	0.0333615
Slc22a1	0.0365727	0.0355433	0.291228
Slc25a33	3.11091	3.54015	7.45329
Slc28a2	1.978	1.72146	3.90835
Slc2a2	0.0287473	0.0429915	0.14097
Slc2a3	1.37128	2.38082	3.5729
Slc39a4	0.272059	0.410226	0.868248
Slc6a4	8.2887	7.47758	17.581
Slc7a2	5.79514	5.47954	10.0723
Slc8a3	4.38119	4.54685	7.98873
Slco1b2	0.0128907	0.0135598	0.313944
Slco2b1	19.8351	16.788	30.4384
Socs2	3.31598	3.00366	6.78265
Sorbs3	22.3305	23.3694	49.6853
Spam1	0	0	0.0103144
Spnb1	12.5251	13.6326	25.6586
Spsb1	4.19163	5.15879	11.8251
Sqrdl	11.8288	16.695	21.3976
Stab2	0.268179	0.30466	0.670347
Tat	0	0.0834287	1.168
Tdo2	3.2184	1.87057	6.6912
Tef	24.6586	43.5188	77.0795
Tfdp2	6.13049	6.23935	18.5566
Tnnt2	12.5838	15.4186	26.8021
Tph1	0.45613	0.935545	1.46425
Trpm5	0.00683568	0.00327257	0.419035
Tsc22d3	33.1331	39.6731	92.3461
Ttc36	0.234471	0.261905	1.70658
Ttr	1.94013	2.02447	9.0251
Upp2	0.0519166	0.0605042	0.225407
Uroc1	0.0737272	0.0651482	0.239577
Zranb1	21.6318	23.5999	29.7292
Dnm3	4.97986	3.81876	6.21577
Pon1	6.69855	1.94553	7.3245
Acbd7	0.0972344	0.327712	0.436795
Amy1	10.1618	27.7755	37.8794
Car4	1.70575	4.15424	5.08513
Casp1	18.7401	27.2839	34.7373
Casp4	17.5542	26.033	33.3353
Ccdc85a	0.906954	2.39769	2.61826
Cd36	65.241	142.927	114.784
Cyp4f14	0.0594082	0.126865	0.187101
Dmrt2	1.64671	4.45	3.68271
Mstn	25.3806	48.1962	52.7885
Nr4a1	7.87277	14.2558	17.619
Pacrg	3.24013	5.38792	7.25889
Rbm46	0.309554	0.905511	1.0144
Sfrp5	4.66202	12.3026	12.3332
Tshr	1.48613	3.30437	2.81074
