# Supplementary material for: Branched-chain amino acid catabolism is a conserved regulator of physiological ageing
Source: Nat Commun. 2015 Dec 1;6:10043. doi: 10.1038/ncomms10043 (PMC4686672; doi:10.1038/ncomms10043)
Supplement: Supplementary Data 4 — Differentially expressed genes: control RNAi versus bcat-1 RNAi [file ncomms10043-s5.xls]

## Sheet: DEG
ensembl_gene_id	external_gene_id	description	gene_biotype	1404_13	1404_15	1404_17	1404_14	1404_16	1404_18	Mean RPKM Control_5d	Mean RPKM bcat-1_5d	log2FC	FDR.DESeq	FDR.edgeR
R08B4.5	R08B4.5	Protein R08B4.5 [Source:RefSeq peptide;Acc:NP_001024845]	protein_coding	0.943189	1.10666	0.822027	111.947	109.326	82.7254	0.957291	101.333	6.72593	3.4323e-135	3.07729e-116
ZK867.2	ZK867.2	Protein ZK867.2 [Source:RefSeq peptide;Acc:NP_509212]	protein_coding	0.0211613	0	0	0.58018	0.788412	0.811925	0.00705376	0.726839	6.6871	2.36239e-08	9.47252e-17
F49A5.8	srw-23	Protein SRW-23 [Source:RefSeq peptide;Acc:NP_507264]	protein_coding	0.0177482	0	0	0.673757	0.40023	0.68097	0.00591606	0.584986	6.62762	6.07087e-08	1.30601e-14
F07C6.8	F07C6.8		ncRNA	0	0	0.0269427	0.570478	0.378871	1.27915	0.0089809	0.742832	6.37003	3.84099e-06	2.05724e-09
F59A1.14	str-93	Protein STR-93 [Source:RefSeq peptide;Acc:NP_001023998]	protein_coding	0.0217591	0	0	0.481844	0.469343	0.687533	0.00725302	0.54624	6.23481	5.29517e-06	1.67158e-12
Y73C8C.4	Y73C8C.4	Protein Y73C8C.4 [Source:RefSeq peptide;Acc:NP_503848]	protein_coding	0.0215762	0	0	0.63706	0.592326	0.365226	0.00719207	0.531537	6.20762	5.0203e-06	5.08423e-11
F41D3.3	nhr-265	Protein NHR-265 [Source:RefSeq peptide;Acc:NP_493092]	protein_coding	0.0220708	0	0	0.535295	0.843937	0.249065	0.00735693	0.542766	6.20508	1.86614e-05	2.22955e-08
C30A5.10	C30A5.10	Uncharacterized protein C30A5.10 [Source:UniProtKB/Swiss-Prot;Acc:P34352]	protein_coding	0.115758	0.0477493	0.0832322	5.10391	4.52562	7.28266	0.0822464	5.6374	6.09893	5.28162e-66	5.39397e-77
Y54E2A.9	Y54E2A.9	Protein Y54E2A.9 [Source:RefSeq peptide;Acc:NP_497065]	protein_coding	0.174007	0	0.036397	4.62396	3.44624	4.75201	0.0701346	4.27407	5.92934	1.78493e-07	4.23848e-35
C52E12.10	linc-73		ncRNA	0.062286	0	0	1.24793	1.1603	1.33549	0.020762	1.24791	5.90942	8.48623e-05	2.31349e-10
C24A3.1	C24A3.1	Protein C24A3.1 [Source:RefSeq peptide;Acc:NP_509521]	protein_coding	0.0241086	0.0159115	0	0.775389	0.673667	0.816186	0.01334	0.755081	5.8228	1.73682e-13	7.00747e-25
F49C5.12	F49C5.12	Protein F49C5.12 [Source:RefSeq peptide;Acc:NP_001254348]	protein_coding	0	0	0.0386064	0.778516	0.542887	0.833135	0.0128688	0.718179	5.8024	0.000124672	1.51041e-09
R03H4.8	R03H4.8		pseudogene	0.248474	0	0	4.97832	3.08583	5.70145	0.0828248	4.58853	5.79183	0.000280788	3.8628e-19
ZC504.2	acr-8	Protein ACR-8 [Source:RefSeq peptide;Acc:NP_509745]	protein_coding	0.184024	0.173506	0.109978	8.62151	10.0137	7.17937	0.155836	8.60486	5.78705	1.65717e-71	5.70151e-70
F40H7.12	F40H7.12	Protein F40H7.12 [Source:RefSeq peptide;Acc:NP_001022151]	protein_coding	0.0867639	0	0.0604946	3.38523	1.89985	2.67625	0.0490862	2.65378	5.75659	9.0676e-14	9.91829e-25
ZK892.4	ZK892.4	CaiB/baiF CoA-transferase family protein ZK892.4 [Source:UniProtKB/Swiss-Prot;Acc:Q09618]	protein_coding	0.0210456	0.0277798	0	0.976478	0.639664	0.68874	0.0162752	0.768294	5.56091	3.41271e-08	2.06664e-14
F10F2.5	clec-154		pseudogene	0.0270587	0	0.0141496	0.613469	0.649981	0.641241	0.0137361	0.634897	5.53048	5.63898e-10	1.40511e-19
C30A5.16	C30A5.16	Protein C30A5.16 [Source:RefSeq peptide;Acc:NP_001254956]	protein_coding	0.147185	0.388564	0.0769669	9.39005	8.44206	9.46749	0.204239	9.09987	5.47752	6.70842e-11	1.17675e-36
C05E7.3	C05E7.3	Protein C05E7.3 [Source:RefSeq peptide;Acc:NP_510153]	protein_coding	4.12119	1.8133	1.94983	113.146	96.3982	137.694	2.62811	115.746	5.4608	8.87037e-25	2.01953e-76
C35B8.1	col-175	Protein COL-175 [Source:UniProtKB/TrEMBL;Acc:Q18480]	protein_coding	0.0503994	0.0665262	0.0263551	1.0895	3.18722	1.93375	0.0477602	2.07016	5.43779	1.32413e-13	7.7289e-17
F38B7.7	srx-86	Protein SRX-86 [Source:RefSeq peptide;Acc:NP_001023896]	protein_coding	0.023062	0.0304414	0	0.68093	0.746171	0.884853	0.0178345	0.770651	5.43334	2.06318e-07	5.31273e-15
C32E8.6	C32E8.6	Protein C32E8.6, isoform a [Source:RefSeq peptide;Acc:NP_740831]	protein_coding	0.256599	0.150536	0.164	8.31293	8.17646	7.93092	0.190378	8.1401	5.41811	1.3349e-65	5.98187e-75
C25B8.5	aexr-1	Protein AEXR-1 [Source:RefSeq peptide;Acc:NP_509115]	protein_coding	0.694506	0.277798	0.220106	19.6183	14.2583	16.1735	0.39747	16.6834	5.39142	6.15862e-14	2.7382e-55
F32E10.7	F32E10.7	Protein F32E10.7 [Source:UniProtKB/TrEMBL;Acc:Q9N542]	protein_coding	0.0261109	0	0	0.330408	0.409609	0.353588	0.00870362	0.364535	5.3883	0.00223991	3.94528e-07
F41E7.9	F41E7.9	Protein F41E7.9 [Source:RefSeq peptide;Acc:NP_001024652]	protein_coding	0.0292879	0.0193297	0.0306307	1.25081	1.22041	0.826272	0.0264161	1.09916	5.37884	1.10719e-14	1.0743e-22
C50H2.6	ceh-75	Protein CEH-75 [Source:RefSeq peptide;Acc:NP_505554]	protein_coding	0.0323191	0	0	0.443047	0.253499	0.620016	0.010773	0.438854	5.34825	0.00323025	7.91268e-07
ZK1025.3	ZK1025.3	Protein ZK1025.3 [Source:RefSeq peptide;Acc:NP_492928]	protein_coding	0.122157	0.0268742	0.021293	1.99664	3.07409	1.86101	0.0567749	2.31058	5.34686	1.85199e-06	1.03238e-25
K08E5.5	K08E5.5	Protein K08E5.5 [Source:RefSeq peptide;Acc:NP_001129838]	protein_coding	0	0	0.0618097	0.685532	0.695339	1.13379	0.0206032	0.83822	5.34639	0.00225808	6.77837e-07
Y37E11AL.4	Y37E11AL.4	Protein Y37E11AL.4 [Source:RefSeq peptide;Acc:NP_500394]	protein_coding	0.0794094	0	0	1.42353	1.24572	0.537673	0.0264698	1.06897	5.33574	0.00260887	1.66927e-06
Y2C2A.1	tag-80	Protein TAG-80 [Source:RefSeq peptide;Acc:NP_501235]	protein_coding	0.0188599	0.0124474	0.0213683	0.780597	0.550116	0.752003	0.0175585	0.694239	5.30519	6.15182e-55	2.09911e-58
F49A5.10	F49A5.10	Protein F49A5.10 [Source:RefSeq peptide;Acc:NP_001023949]	protein_coding	0	0.137398	0	2.08551	1.53084	1.76197	0.0457992	1.79277	5.29073	0.00195821	1.21298e-08
C27D6.1	C27D6.1	Uncharacterized protein C27D6.1 [Source:UniProtKB/Swiss-Prot;Acc:Q10030]	protein_coding	0.0276413	0.012162	0.0192724	0.923014	0.740762	0.623855	0.0196919	0.762543	5.27515	7.47988e-16	1.48334e-24
T24A6.7	T24A6.7	Protein T24A6.7 [Source:RefSeq peptide;Acc:NP_503984]	protein_coding	0.54019	0.316907	0.313865	17.532	16.5069	11.1759	0.390321	15.0716	5.27103	1.08261e-53	2.7988e-49
T13F3.2	nhr-218	Nuclear hormone receptor family member nhr-218 [Source:UniProtKB/Swiss-Prot;Acc:O18086]	protein_coding	0.0373918	0	0.0391061	0.709735	0.934854	1.30808	0.0254993	0.984222	5.27045	1.61051e-10	1.40491e-18
C53A5.9	C53A5.9	Protein C53A5.9 [Source:RefSeq peptide;Acc:NP_506605]	protein_coding	0.0158492	0.104603	0.0165759	1.58774	1.30531	2.34301	0.0456761	1.74535	5.25594	5.05414e-07	4.97576e-26
Y106G6E.3	Y106G6E.3		pseudogene	0	0	0.0367848	0.296713	0.344847	0.714442	0.0122616	0.452001	5.20411	0.00472674	2.65064e-06
F49C5.11	F49C5.11	Protein F49C5.11, isoform c [Source:RefSeq peptide;Acc:NP_001254345]	protein_coding	0.0700246	0	0	0.590729	0.995512	0.98777	0.0233415	0.858004	5.20001	0.00450025	1.27935e-10
ZK1290.1	ZK1290.1	Protein ZK1290.1 [Source:RefSeq peptide;Acc:NP_495587]	protein_coding	0.0323643	0	0	0.375411	0.285586	0.511316	0.0107881	0.390771	5.17881	0.00671157	1.05285e-06
F38B7.9	srx-72		pseudogene	0	0	0.054616	0.688349	0.563212	0.677711	0.0182053	0.643091	5.14259	0.00549006	1.30365e-11
T20B12.4	T20B12.4	Uncharacterized F-box protein T20B12.4 [Source:UniProtKB/Swiss-Prot;Acc:P41844]	protein_coding	0.0199036	0.10509	0	1.4482	1.65874	1.28027	0.0416644	1.46241	5.13338	3.37886e-05	2.3769e-23
C30A5.7	unc-86	Transcription factor unc-86 [Source:UniProtKB/Swiss-Prot;Acc:P13528]	protein_coding	2.92208	1.00076	1.22242	62.0765	57.5162	60.7635	1.71509	60.1187	5.13146	4.5013e-19	1.26623e-50
T02E9.6	T02E9.6	Protein T02E9.6 [Source:RefSeq peptide;Acc:NP_001024095]	protein_coding	0.0675018	0	0	0.759262	0.551521	1.04105	0.0225006	0.783946	5.12272	0.00374327	2.43695e-13
H25K10.7	srw-61	Protein SRW-61, isoform a [Source:RefSeq peptide;Acc:NP_001255885]	protein_coding	0	0	0.0191048	0.308206	0.107462	0.247372	0.00636827	0.221013	5.11709	0.00652874	7.07773e-06
R13H9.1	rmd-6	Protein RMD-6 [Source:RefSeq peptide;Acc:NP_500717]	protein_coding	0.029325	0	0	0.27831	0.402526	0.330928	0.00977501	0.337255	5.1086	0.00809576	1.3801e-06
ZC47.12	fbxa-49		pseudogene	0.294059	0.226422	0.128142	8.19143	7.35194	6.60916	0.216208	7.38418	5.09395	5.71595e-42	7.30495e-49
F09F9.4	F09F9.4	Protein F09F9.4 [Source:RefSeq peptide;Acc:NP_508701]	protein_coding	0.713498	0.227856	0.192571	13.5793	11.159	13.4541	0.377975	12.7308	5.07389	2.97409e-15	1.47462e-39
K12G11.5	srx-76	Protein SRX-76 [Source:RefSeq peptide;Acc:NP_505993]	protein_coding	0.0956858	0	0.0500364	1.43784	1.2196	2.24058	0.0485741	1.63267	5.07091	2.22007e-07	1.15985e-19
F28F8.13	linc-108		ncRNA	0.0475476	0.0627619	0	0.752085	1.95797	0.96582	0.0367698	1.22529	5.05846	4.13862e-05	9.94905e-09
C53A5.11	C53A5.11	Protein C53A5.11 [Source:RefSeq peptide;Acc:NP_506607]	protein_coding	0	0.0235903	0	0.301532	0.140179	0.342855	0.00786344	0.261522	5.05563	0.0044808	1.97913e-06
C27A2.8	C27A2.8	Protein C27A2.8 [Source:RefSeq peptide;Acc:NP_001021994]	protein_coding	0.822353	0.379922	0.60204	20.6821	17.7382	21.2051	0.601438	19.8751	5.0464	9.01654e-55	4.84385e-64
T22F3.12	T22F3.12	Protein T22F3.12 [Source:RefSeq peptide;Acc:NP_001041170]	protein_coding	0.278891	0.315541	0.333346	12.1838	8.67196	9.80141	0.309259	10.219	5.0463	1.45831e-35	2.78128e-44
Y73B3A.15	fbxa-221	Protein FBXA-221 [Source:RefSeq peptide;Acc:NP_508071]	protein_coding	0.0513514	0	0	0.487351	0.738433	0.463594	0.0171171	0.563126	5.03995	0.00433777	1.47032e-12
W03B1.3	W03B1.3	Protein W03B1.3 [Source:RefSeq peptide;Acc:NP_500542]	protein_coding	0.471136	0.177683	0.18771	5.25204	6.55498	15.2412	0.278843	9.01607	5.01497	1.95196e-09	1.56483e-24
B0457.19	B0457.19		ncRNA	0	0.0869011	0	0.833079	0.77458	1.1887	0.028967	0.93212	5.00803	0.00494743	5.00258e-07
C24H10.3	C24H10.3	Protein C24H10.3 [Source:RefSeq peptide;Acc:NP_508861]	protein_coding	0.31167	0.0587712	0.139697	4.74205	4.8456	6.78307	0.170046	5.45691	5.00409	1.07428e-11	2.08649e-31
F28F8.2	acs-2	Protein ACS-2 [Source:RefSeq peptide;Acc:NP_506869]	protein_coding	4.30565	2.52595	5.86445	116.758	193.884	96.2607	4.23202	135.634	5.00223	1.78265e-18	9.17332e-47
K08C9.5	K08C9.5	Protein K08C9.5 [Source:RefSeq peptide;Acc:NP_492933]	protein_coding	0	0.0651758	0.0774603	1.09342	1.35552	2.06165	0.0475454	1.50353	4.9829	5.87762e-10	6.51321e-18
ZC178.1	ZC178.1	Protein ZC178.1 [Source:RefSeq peptide;Acc:NP_505242]	protein_coding	0	0	0.0296717	0.388924	0.250348	0.288145	0.00989057	0.309139	4.96606	0.00939747	1.39335e-09
Y54E2A.13	Y54E2A.13		pseudogene	0.0733591	0.0968326	0.0767225	3.40372	1.94198	2.23518	0.0823048	2.52696	4.94028	4.08027e-07	3.27169e-12
H23L24.2	H23L24.2	Protein H23L24.2 [Source:RefSeq peptide;Acc:NP_501497]	protein_coding	0.086501	0.0815569	0.0775431	2.58009	2.2293	2.28698	0.081867	2.36546	4.85269	5.73057e-29	2.11922e-41
R08C7.4	R08C7.4	Protein R08C7.4 [Source:RefSeq peptide;Acc:NP_500564]	protein_coding	0.0337838	0	0.0176664	0.445314	0.347797	0.648116	0.0171501	0.480409	4.80798	1.2579e-05	2.36475e-11
T27B7.7	fbxa-137	Protein FBXA-137 [Source:RefSeq peptide;Acc:NP_503625]	protein_coding	0.152313	0.0861646	0.318594	5.18556	4.88544	5.50026	0.185691	5.19042	4.80488	4.86496e-14	7.64581e-45
R08C7.8	R08C7.8	Protein R08C7.8 [Source:RefSeq peptide;Acc:NP_500563]	protein_coding	0.0220919	0	0.0462096	0.465919	0.411542	1.02214	0.0227672	0.633202	4.79764	1.6715e-05	2.98227e-09
ZK287.1	ZK287.1	Protein ZK287.1 [Source:RefSeq peptide;Acc:NP_505492]	protein_coding	2.54468	0.879719	1.12791	43.9689	41.4517	40.3396	1.51744	41.9201	4.78793	3.00008e-18	3.97905e-45
C01B10.5	hil-7	Protein HIL-7, isoform b [Source:RefSeq peptide;Acc:NP_001021282]	protein_coding	16.7827	4.64604	6.77546	264.762	229.466	279.826	9.40141	258.018	4.77845	6.20533e-17	9.13791e-34
F45E4.3	F45E4.3	Protein F45E4.3, isoform a [Source:RefSeq peptide;Acc:NP_501237]	protein_coding	0.759199	0.480186	0.540366	15.7558	13.9826	17.7417	0.593251	15.8267	4.73758	2.13743e-61	2.74097e-100
B0495.1	sre-1	Serpentine receptor class epsilon-1 [Source:UniProtKB/Swiss-Prot;Acc:Q09213]	protein_coding	0.0216368	0.0285602	0.0452577	0.63885	0.912199	0.952255	0.0318182	0.834435	4.71287	1.6445e-07	7.0531e-15
F45E4.4	tag-199	Protein TAG-199 [Source:RefSeq peptide;Acc:NP_501236]	protein_coding	0.319587	0.163574	0.16712	6.01452	5.00386	5.98751	0.216761	5.66863	4.70883	4.36188e-25	1.34303e-66
F07G11.4	F07G11.4	Protein F07G11.4 [Source:RefSeq peptide;Acc:NP_504855]	protein_coding	0	0.0182103	0.0288568	0.305504	0.486945	0.435916	0.015689	0.409455	4.70588	4.93758e-06	1.09218e-11
R08A2.5	R08A2.5	Protein R08A2.5 [Source:RefSeq peptide;Acc:NP_506631]	protein_coding	0.103508	0.102471	0.0541268	2.91974	2.23266	1.6353	0.0867019	2.26257	4.70575	1.02105e-13	3.25518e-20
F41G3.12	agr-1	Protein AGR-1 [Source:RefSeq peptide;Acc:NP_001022152]	protein_coding	1.8554	0.718823	1.19956	27.2947	26.1341	44.5514	1.25793	32.6601	4.69841	1.5679e-17	1.39169e-48
M163.11	M163.11	Protein M163.11 [Source:RefSeq peptide;Acc:NP_001024810]	protein_coding	0.0684685	0.0451886	0.143215	2.20211	2.08104	2.3566	0.0856242	2.21325	4.692	1.29462e-11	4.84191e-22
F15B9.7	fmi-1	Protein FMI-1 [Source:RefSeq peptide;Acc:NP_506256]	protein_coding	2.54846	1.04815	1.08231	40.0896	36.3358	43.0349	1.55964	39.8201	4.67421	3.12491e-19	1.07881e-48
K04H4.5	K04H4.5	Uncharacterized protein K04H4.5 [Source:UniProtKB/Swiss-Prot;Acc:P34507]	protein_coding	0.262891	0.0347011	0.24745	3.7979	4.09827	5.9037	0.181681	4.59996	4.66214	3.20623e-11	1.71203e-32
K11G9.4	egl-46	Protein EGL-46 [Source:RefSeq peptide;Acc:NP_504694]	protein_coding	2.43243	0.993808	0.969127	34.3629	30.9847	44.6165	1.46512	36.6547	4.6449	7.63455e-18	1.56443e-43
ZK1025.8	ZK1025.8	Protein ZK1025.2 [Source:RefSeq peptide;Acc:NP_492924]	protein_coding	0	0.0673339	0.0266751	0.753081	0.87525	0.719568	0.0313363	0.782633	4.64243	5.82598e-05	1.30122e-12
C32B5.13	C32B5.13	Protein C32B5.13 [Source:RefSeq peptide;Acc:NP_493866]	protein_coding	0.0346969	0	0.0362877	0.329291	0.612337	0.822252	0.0236615	0.58796	4.6351	0.00146409	6.88984e-07
ZK112.6	ZK112.6	Uncharacterized protein ZK112.6 [Source:UniProtKB/Swiss-Prot;Acc:P34615]	protein_coding	0.102703	0.0677828	0.0537058	1.9494	1.86287	1.73848	0.0747305	1.85025	4.62988	5.47445e-07	1.5849e-14
C34E10.7	cnd-1	Neurogenic differentiation factor 1 [Source:UniProtKB/Swiss-Prot;Acc:P46581]	protein_coding	2.53159	0.777128	0.800456	27.3165	26.1776	48.2344	1.36972	33.9095	4.62973	2.35916e-08	6.80142e-27
Y48B6A.8	ace-3	Protein ACE-3 [Source:RefSeq peptide;Acc:NP_496963]	protein_coding	1.31102	0.61905	0.780319	26.7054	22.1026	17.2725	0.903464	22.0268	4.60765	1.39903e-17	1.1857e-49
F47A4.1	lgc-47	Protein LGC-47, isoform b [Source:RefSeq peptide;Acc:NP_741878]	protein_coding	0.734368	0.484676	0.550427	16.5333	15.0243	11.243	0.589824	14.2669	4.59624	4.77011e-68	5.42816e-58
B0034.1	B0034.1	Protein B0034.1 [Source:RefSeq peptide;Acc:NP_495192]	protein_coding	0.455923	0.158371	0.175673	6.22474	5.52884	7.33843	0.263323	6.364	4.59503	2.4624e-13	9.71542e-41
Y50E8A.19	Y50E8A.19		pseudogene	0.00617369	0	0.00645675	0.0716119	0.0242121	0.209007	0.00421015	0.10161	4.59303	0.00705079	0.000148663
E03H4.6	nhr-174	Nuclear hormone receptor family member nhr-174 [Source:UniProtKB/Swiss-Prot;Acc:O17748]	protein_coding	0.0416738	0.0275043	0.0217922	0.439451	0.490311	1.24625	0.0303234	0.725337	4.58014	1.0806e-05	1.93077e-09
C55B6.5	C55B6.5	Protein C55B6.5 [Source:RefSeq peptide;Acc:NP_509211]	protein_coding	0.0582069	0	0.0608756	0.920689	0.7419	1.18234	0.0396941	0.948309	4.57836	0.00202823	2.74649e-07
T03G6.1	T03G6.1	Protein T03G6.1 [Source:RefSeq peptide;Acc:NP_508469]	protein_coding	0.598139	0.81585	0.458747	13.8342	17.6521	12.8248	0.624245	14.7704	4.56445	5.60807e-22	4.31461e-53
R13H4.8	R13H4.8	Protein R13H4.8 [Source:RefSeq peptide;Acc:NP_001024083]	protein_coding	0.13593	0	0.0710812	1.50506	1.09951	2.26257	0.0690038	1.62238	4.55529	1.22316e-05	2.8941e-14
ZC21.10	ZC21.10	Protein ZC21.10 [Source:RefSeq peptide;Acc:NP_001033384]	protein_coding	3.37862	1.65175	1.52683	44.5126	47.1124	59.968	2.18574	50.531	4.53098	4.33722e-20	1.30207e-52
F26B1.4	col-58	Protein COL-58 [Source:RefSeq peptide;Acc:NP_491822]	protein_coding	0.0237738	0.0313809	0	0.175487	0.582728	0.509738	0.0183849	0.422651	4.52287	0.000968512	2.91981e-06
Y64G10A.7	Y64G10A.7	Protein Y64G10A.7, isoform b [Source:RefSeq peptide;Acc:NP_001255802]	protein_coding	1.46367	0.61218	0.774289	19.0373	17.9675	28.2042	0.950046	21.7363	4.51597	8.85484e-21	5.02808e-48
C29E6.4	cutl-27	Protein CUTL-27 [Source:RefSeq peptide;Acc:NP_502252]	protein_coding	0.0238228	0.0209638	0.01661	0.309828	0.591715	0.501828	0.0204655	0.467791	4.51459	2.91972e-10	1.10284e-16
F45B8.4	pag-3	Protein PAG-3 [Source:RefSeq peptide;Acc:NP_510480]	protein_coding	0.639988	0.603408	0.454188	16.245	10.9361	11.5554	0.565861	12.9122	4.51214	1.97424e-47	8.68893e-47
T26A8.2	T26A8.2	Protein T26A8.2 [Source:RefSeq peptide;Acc:NP_501434]	protein_coding	0.44281	0.173185	0.308742	6.39886	5.83698	8.86512	0.308246	7.03365	4.51212	6.7988e-23	5.92884e-45
ZK867.1	syd-9	Protein SYD-9, isoform c [Source:RefSeq peptide;Acc:NP_509214]	protein_coding	1.4253	0.507037	0.962052	26.0304	21.9627	17.8639	0.964798	21.9523	4.508	3.69789e-13	7.73472e-42
K04H4.2	K04H4.2	Protein K04H4.2, isoform a [Source:RefSeq peptide;Acc:NP_499059]	protein_coding	0.373842	0.277574	0.317673	7.51477	7.1337	7.27207	0.32303	7.30684	4.49951	3.85081e-79	1.23823e-90
F02D8.2	grd-12	Protein GRD-12 [Source:RefSeq peptide;Acc:NP_506682]	protein_coding	0.296258	0.248853	0.112669	3.89086	3.93452	6.95998	0.21926	4.92845	4.49042	1.63409e-21	5.92692e-28
W06F12.3	W06F12.3	Protein W06F12.3 [Source:RefSeq peptide;Acc:NP_499835]	protein_coding	0.504845	0.393773	0.57599	9.70347	9.74206	13.6989	0.491536	11.0481	4.49036	2.89255e-47	5.1955e-54
ZC504.1	ZC504.1	Protein ZC504.1, isoform a [Source:RefSeq peptide;Acc:NP_001257103]	protein_coding	0.031164	0.0411359	0.0325929	0.607957	0.886093	0.861618	0.0349643	0.785222	4.48915	3.77269e-09	8.42722e-17
B0391.6	fbxa-154	Protein FBXA-154 [Source:RefSeq peptide;Acc:NP_001021351]	protein_coding	0.0743983	0.0196409	0.108933	1.80442	1.4443	1.29294	0.0676575	1.51389	4.48386	1.01252e-11	7.80512e-24
C45G9.14	C45G9.14	Protein C45G9.14 [Source:RefSeq peptide;Acc:NP_001033354]	protein_coding	0.129821	0.114241	0.135773	2.73793	2.54567	3.17418	0.126612	2.81926	4.47684	3.18263e-11	1.61629e-21
F41G4.4	F41G4.4	Protein F41G4.4 [Source:RefSeq peptide;Acc:NP_510716]	protein_coding	0.0330116	0.0435747	0.172626	1.39243	1.48885	2.64497	0.0830707	1.84208	4.47086	2.26573e-06	4.10025e-15
F57B7.3	col-156	Protein COL-156 [Source:RefSeq peptide;Acc:NP_505902]	protein_coding	0.0235317	0.0621228	0.147664	1.76181	1.9611	1.43398	0.0777727	1.71896	4.46613	3.52495e-08	3.9684e-20
T13F3.3	nhr-127	Nuclear hormone receptor family member nhr-127 [Source:UniProtKB/Swiss-Prot;Acc:O18087]	protein_coding	0.242393	0.0888761	0.0563347	2.45664	3.56483	2.50742	0.129201	2.84296	4.4597	1.54994e-07	1.0117e-27
C17H12.9	ceh-48	Protein CEH-48 [Source:RefSeq peptide;Acc:NP_501046]	protein_coding	0.437181	0.544095	0.509479	11.8545	11.6956	9.13405	0.496918	10.8947	4.45448	3.94908e-60	6.47169e-60
C45B2.7	ptr-4	Protein PTR-4 [Source:RefSeq peptide;Acc:NP_509013]	protein_coding	0.791982	0.703448	0.565098	13.7448	16.9307	13.8237	0.686843	14.8331	4.43269	8.25666e-72	1.62771e-79
C09C7.1	zig-4	Protein ZIG-4 [Source:RefSeq peptide;Acc:NP_509335]	protein_coding	3.32039	1.74722	2.15866	58.2219	54.0016	43.2678	2.40876	51.8304	4.42744	1.25553e-24	1.2248e-58
F46F3.1	ceh-27	Protein CEH-27, isoform a [Source:RefSeq peptide;Acc:NP_001256348]	protein_coding	1.04726	0.360618	0.714313	12.748	12.5671	20.0653	0.707399	15.1268	4.41844	2.21271e-18	1.88028e-40
Y49E10.24	arrd-16	Protein ARRD-16 [Source:RefSeq peptide;Acc:NP_499629]	protein_coding	0.18927	0.249832	0.305919	5.02592	6.39375	4.46593	0.24834	5.2952	4.41429	3.43349e-33	3.04406e-39
ZK265.8	cutl-8	Protein CUTL-8, isoform b [Source:RefSeq peptide;Acc:NP_001250722]	protein_coding	0.606708	0.224798	0.122452	8.02524	7.49302	4.80463	0.317986	6.7743	4.41304	1.14908e-05	5.28081e-21
W07G4.1	W07G4.1	Protein W07G4.1 [Source:RefSeq peptide;Acc:NP_506257]	protein_coding	0.070667	0	0.073907	1.11778	0.900716	1.03671	0.0481914	1.0184	4.40139	0.00470143	1.26358e-06
T23F2.1	bus-8	Protein BUS-8 [Source:RefSeq peptide;Acc:NP_508932]	protein_coding	0.508942	0.385924	0.407701	9.56889	9.65077	8.27283	0.434189	9.16416	4.39961	2.57137e-61	3.69805e-65
C33D3.2	C33D3.2		pseudogene	0.0151628	0	0.015858	0.191871	0.118932	0.34222	0.0103403	0.217674	4.39582	0.005677	2.02118e-05
B0205.2	srz-85	Protein SRZ-85, isoform b [Source:RefSeq peptide;Acc:NP_001020961]	protein_coding	0.279707	0.113603	0.247527	3.85706	4.1347	5.43881	0.213612	4.47686	4.38942	8.28466e-27	5.3603e-37
W03B1.1	W03B1.1	Protein W03B1.1 [Source:RefSeq peptide;Acc:NP_500543]	protein_coding	0.323643	0.256322	0.203089	4.36841	4.18859	7.81584	0.261018	5.45761	4.38605	2.01669e-13	2.51949e-19
C05E7.2	C05E7.2	Protein C05E7.2 [Source:RefSeq peptide;Acc:NP_510150]	protein_coding	0.0252824	0	0.0528832	0.399905	0.71886	0.513554	0.0260552	0.544106	4.38425	0.000307979	1.70333e-08
T01G9.3	dma-1	Protein DMA-1 [Source:RefSeq peptide;Acc:NP_492253]	protein_coding	0.853361	0.548389	0.622392	15.0847	16.2382	10.8085	0.674714	14.0438	4.37951	1.63177e-64	8.57146e-53
K12H4.1	ceh-26	Homeobox protein ceh-26 [Source:UniProtKB/Swiss-Prot;Acc:P34522]	protein_coding	2.11298	0.779305	1.20242	27.3821	27.988	29.572	1.3649	28.314	4.37465	6.9893e-19	1.49952e-47
C38C5.1	C38C5.1	Protein C38C5.1, isoform b [Source:RefSeq peptide;Acc:NP_001257024]	protein_coding	0.0309346	0	0.0323529	0.489308	0.394289	0.41891	0.0210958	0.434169	4.36323	0.00556731	2.12994e-06
C38D4.8	arl-6	ADP-ribosylation factor-like protein 6 [Source:UniProtKB/Swiss-Prot;Acc:Q18510]	protein_coding	0.604925	0.159698	0.253064	8.33515	6.68228	5.91628	0.339229	6.9779	4.36246	6.72856e-09	9.54209e-28
H42K12.3	H42K12.3	Protein H42K12.3 [Source:RefSeq peptide;Acc:NP_508240]	protein_coding	0.708086	0.539227	0.583896	11.674	14.152	11.7555	0.610403	12.5271	4.35915	2.60361e-62	4.8019e-66
F46C8.6	dpy-7	Cuticle collagen dpy-7 [Source:UniProtKB/Swiss-Prot;Acc:P34688]	protein_coding	1.97898	0.897126	0.961687	21.6905	24.8516	31.9422	1.27926	26.1614	4.35405	3.29767e-19	1.3172e-46
D2024.1	D2024.1	Protein D2024.1 [Source:RefSeq peptide;Acc:NP_501151]	protein_coding	1.43356	0.1977	0.447548	13.2442	11.0345	18.2057	0.692936	14.1615	4.35311	1.56716e-11	2.9989e-18
ZC513.3	ZC513.3	Protein ZC513.3 [Source:RefSeq peptide;Acc:NP_505073]	protein_coding	0.046589	0.0461224	0.0121813	0.650948	0.753693	0.736048	0.0349642	0.713563	4.35109	1.61357e-10	5.75386e-20
F35D2.4	mks-3	Protein MKS-3 [Source:RefSeq peptide;Acc:NP_495591]	protein_coding	0.311136	0.210896	0.158303	4.30955	4.08938	5.43748	0.226778	4.61214	4.34608	1.39816e-28	6.57937e-52
T28F3.6	ifta-2	Protein IFTA-2 [Source:RefSeq peptide;Acc:NP_503073]	protein_coding	0.314981	0.302377	0.419264	6.52217	5.95189	8.46618	0.345541	6.98008	4.33632	7.83656e-30	3.32592e-40
C25F9.1	srw-85	Protein SRW-85, isoform a [Source:RefSeq peptide;Acc:NP_507781]	protein_coding	1.16138	0.9694	0.768076	14.0838	16.8291	27.5997	0.966286	19.5042	4.33519	3.60392e-54	2.72563e-46
Y38H6C.14	Y38H6C.14	Protein Y38H6C.14 [Source:RefSeq peptide;Acc:NP_507957]	protein_coding	0.793302	0.540461	0.597722	14.0413	12.6455	12.2348	0.643828	12.9738	4.33279	4.57358e-74	8.54958e-75
ZK930.14	linc-47		ncRNA	0.251175	0.0828866	0.262691	3.11216	3.50929	5.31463	0.198918	3.9787	4.32205	2.48745e-10	5.26214e-18
Y39A1A.27	Y39A1A.27	Protein Y39A1A.27 [Source:RefSeq peptide;Acc:NP_001255084]	protein_coding	1.26868	0.598084	0.663424	16.4362	16.9701	17.078	0.843396	16.8281	4.31852	1.40014e-24	5.7622e-37
T06G6.6	T06G6.6	Protein T06G6.6, isoform a [Source:RefSeq peptide;Acc:NP_493225]	protein_coding	0.107856	0	0.0564005	1.08048	1.26897	0.912852	0.0547521	1.08743	4.31187	5.0749e-05	3.37284e-14
E01G6.1	E01G6.1	Protein E01G6.1 [Source:RefSeq peptide;Acc:NP_510044]	protein_coding	0.0895664	0.0262724	0.00520405	0.844784	0.804978	0.752441	0.0403476	0.800734	4.31077	3.45188e-07	8.71584e-23
C30B5.9	mks-2	Protein MKS-2 [Source:RefSeq peptide;Acc:NP_001254108]	protein_coding	0	0.106651	0.042251	1.27802	0.673357	1.00297	0.0496341	0.984781	4.3104	0.000399567	1.13744e-08
K06A4.6	K06A4.6	Protein K06A4.6 [Source:RefSeq peptide;Acc:NP_505446]	protein_coding	0	0.0755007	0.0598208	1.08568	0.560804	1.03276	0.0451072	0.893082	4.30736	0.00273907	1.23801e-06
C29F5.2	sdz-3	Protein SDZ-3 [Source:RefSeq peptide;Acc:NP_495265]	protein_coding	0.0195832	0.0258494	0	0.330408	0.268806	0.28729	0.0151442	0.295501	4.28633	0.00326928	5.2755e-07
F10G7.7	sre-39	Protein SRE-39 [Source:RefSeq peptide;Acc:NP_494832]	protein_coding	0.0213371	0	0.0223154	0.360001	0.271961	0.216707	0.0145509	0.28289	4.28107	0.00777467	1.02919e-05
Y17D7C.4	Y17D7C.4		pseudogene	0.206692	0.0545658	0.129701	2.35393	2.22917	2.98558	0.130319	2.52289	4.27495	6.10186e-10	7.01096e-19
C05E7.1	C05E7.1	Protein C05E7.1 [Source:RefSeq peptide;Acc:NP_001024361]	protein_coding	0.367891	0.303505	0.216426	6.18281	5.65848	5.34516	0.295941	5.72882	4.27486	3.30102e-30	2.66297e-40
F36D3.9	cpr-2	Protein CPR-2 [Source:RefSeq peptide;Acc:NP_507186]	protein_coding	0.158275	0.149228	0.236474	3.12343	5.03231	2.32194	0.181326	3.49256	4.26763	9.16789e-18	1.5907e-20
K10D6.2	K10D6.2	Protein K10D6.2, isoform d [Source:RefSeq peptide;Acc:NP_001256307]	protein_coding	3.21659	3.02157	2.76555	55.9143	61.5265	54.8266	3.00124	57.4225	4.25799	5.14279e-85	2.45547e-99
ZK892.5	ZK892.5	Protein ZK892.5 [Source:RefSeq peptide;Acc:NP_496164]	protein_coding	0.113833	0.0751287	0.0892892	1.89059	1.75783	1.63785	0.0927503	1.76209	4.24779	3.03317e-10	2.55226e-19
H36L18.1	H36L18.1	Protein H36L18.1 [Source:RefSeq peptide;Acc:NP_510112]	protein_coding	0.405406	0.111485	0.123665	3.22407	3.56078	5.31836	0.213518	4.0344	4.23992	7.54943e-10	3.67077e-26
F56A3.5	bro-1	Protein BRO-1 [Source:RefSeq peptide;Acc:NP_491542]	protein_coding	0.92248	0.669711	0.964774	15.5641	19.2196	13.3769	0.852322	16.0535	4.23535	1.80954e-33	9.55105e-40
C32B5.11	fbxc-41		pseudogene	0.548019	0.327241	0.395743	6.02653	6.67797	11.2201	0.423667	7.97486	4.23446	2.22585e-44	1.57546e-39
W04B5.6	W04B5.6	Protein W04B5.6 [Source:RefSeq peptide;Acc:NP_497555]	protein_coding	0.0427928	0.0564857	0.0895096	0.947627	1.00695	1.5936	0.0629294	1.18273	4.23224	4.66279e-05	4.3016e-10
C43C3.3	dyf-7	Protein dyf-8 [Source:UniProtKB/Swiss-Prot;Acc:Q09276]	protein_coding	3.30863	0.914896	1.27198	35.4688	33.8244	33.6036	1.83184	34.299	4.2268	1.87866e-14	1.37437e-26
ZK112.5	ZK112.5	Uncharacterized protein ZK112.5 [Source:UniProtKB/Swiss-Prot;Acc:P34614]	protein_coding	0.281235	0.123741	0.196086	3.90474	3.9982	3.33237	0.200354	3.7451	4.22438	1.53365e-12	4.03415e-22
K10D6.3	K10D6.3	Protein K10D6.3, isoform a [Source:RefSeq peptide;Acc:NP_001256308]	protein_coding	0.103857	0	0.0543092	0.657103	0.763701	1.52361	0.052722	0.981471	4.21847	0.00143687	1.0952e-06
K09F6.10	K09F6.10	Protein K09F6.10 [Source:RefSeq peptide;Acc:NP_740974]	protein_coding	3.13939	2.63435	2.90809	50.0475	56.2619	54.9758	2.89394	53.7617	4.21547	1.23341e-89	5.64694e-122
T21B4.3	T21B4.3	Protein T21B4.3 [Source:RefSeq peptide;Acc:NP_496666]	protein_coding	0	0.055865	0.088526	1.24962	0.663926	0.764165	0.0481303	0.89257	4.21295	0.000401669	7.32053e-08
R07E3.3	cut-5	Protein CUT-5, isoform b [Source:RefSeq peptide;Acc:NP_001257099]	protein_coding	0.427295	0.406095	0.339633	6.92096	8.66375	6.11424	0.391008	7.23299	4.20932	1.07062e-37	5.95049e-43
F14H8.6	cng-1	Protein CNG-1, isoform b [Source:RefSeq peptide;Acc:NP_001122918]	protein_coding	1.01446	0.948012	0.976469	19.4164	16.2926	18.6005	0.979646	18.1032	4.20784	1.35955e-76	4.70489e-89
C06E1.8	ztf-30	Putative zinc finger protein C06E1.8 [Source:UniProtKB/Swiss-Prot;Acc:P34303]	protein_coding	0.310384	0.12291	0.113615	3.56758	3.16491	3.23994	0.182303	3.32414	4.18857	9.14851e-12	2.4578e-33
C29F3.2	wrt-8	Warthog protein 8 Warthog protein 8 N-product Warthog protein 8 C-product [Source:UniProtKB/Swiss-Prot;Acc:Q94130]	protein_coding	0.025848	0	0.0135166	0.258939	0.152057	0.306275	0.0131215	0.23909	4.18755	0.00164815	3.31302e-07
C02B4.4	C02B4.4	Protein C02B4.4 [Source:RefSeq peptide;Acc:NP_001123091]	protein_coding	0.72914	0.740346	0.645251	15.2002	11.2732	11.9626	0.704913	12.812	4.18391	1.052e-26	3.4878e-35
Y50E8A.5	Y50E8A.5	Protein Y50E8A.5 [Source:RefSeq peptide;Acc:NP_506639]	protein_coding	5.62688	1.54389	2.61182	54.2353	51.9146	71.2395	3.26086	59.1298	4.18056	1.01084e-14	2.35747e-28
T14B4.6	dpy-2	Protein DPY-2 [Source:RefSeq peptide;Acc:NP_495367]	protein_coding	2.10548	0.987649	0.96452	21.2849	23.8678	28.355	1.35255	24.5026	4.17918	6.24456e-18	4.36931e-44
Y82E9BL.12	Y82E9BL.12	Protein Y82E9BL.12 [Source:RefSeq peptide;Acc:NP_497379]	protein_coding	0.202505	0.207903	0.235322	3.65395	3.28706	4.72283	0.215243	3.88795	4.17497	1.99868e-22	5.38421e-33
F56D5.1	col-121	Protein COL-121 [Source:RefSeq peptide;Acc:NP_501655]	protein_coding	2.40243	0.779353	1.06465	21.1901	24.5928	30.8331	1.41548	25.5386	4.17332	6.88049e-15	5.99402e-32
K02E7.5	K02E7.5		pseudogene	2.6792	0.795711	0.910663	18.364	19.4386	40.9676	1.46186	26.2567	4.16681	2.02981e-05	2.12122e-19
B0034.4	B0034.4	Uncharacterized protein B0034.4 [Source:UniProtKB/Swiss-Prot;Acc:Q10912]	protein_coding	0.0333932	0.0881569	0.0698486	1.12682	1.2114	1.09283	0.0637996	1.14368	4.164	3.51333e-06	4.19524e-13
Y37E11AL.5	Y37E11AL.5	Protein Y37E11AL.5 [Source:RefSeq peptide;Acc:NP_500393]	protein_coding	1.87906	1.76084	1.50016	35.1825	25.7786	31.0141	1.71335	30.6584	4.16139	8.98029e-74	1.65184e-73
F46G11.4	F46G11.4	Protein F46G11.4 [Source:RefSeq peptide;Acc:NP_508974]	protein_coding	1.78441	1.41323	1.02642	26.2492	20.9069	28.3929	1.40802	25.183	4.16071	2.63607e-31	6.05904e-40
Y39E4B.8	zig-8	Protein ZIG-8 [Source:RefSeq peptide;Acc:NP_499714]	protein_coding	1.05363	1.1063	0.826457	17.9032	16.5052	18.5648	0.995464	17.6577	4.14879	1.82355e-53	1.01567e-62
C03A3.1	C03A3.1	Protein C03A3.1, isoform a [Source:RefSeq peptide;Acc:NP_001024343]	protein_coding	0.816365	0.329873	0.435609	10.1722	8.36346	9.47576	0.527282	9.33713	4.14633	1.295e-16	1.72052e-41
T20G5.12	T20G5.12	Protein T20G5.12 [Source:RefSeq peptide;Acc:NP_499259]	protein_coding	0.283971	0.187418	0.0742476	3.40622	3.23664	3.00428	0.181879	3.21571	4.14409	1.52178e-12	4.9295e-23
C17D12.18	C17D12.18		snoRNA	0.883113	0.582846	0.461801	11.1749	11.8333	10.9624	0.642587	11.3235	4.13929	5.93823e-12	7.89298e-22
K10G6.4	K10G6.4	Protein K10G6.4 [Source:RefSeq peptide;Acc:NP_494702]	protein_coding	0.565642	0.175679	0.347986	5.87699	5.4643	7.75368	0.363102	6.36499	4.13171	3.06174e-14	3.85857e-36
C42D8.5	acn-1	Inactive angiotensin-converting enzyme-related protein [Source:UniProtKB/Swiss-Prot;Acc:Q18581]	protein_coding	1.44601	0.833902	0.719449	17.7649	20.2408	14.4723	0.999788	17.4927	4.12899	1.14282e-15	2.64443e-45
Y38E10A.5	clec-4	Protein CLEC-4 [Source:RefSeq peptide;Acc:NP_496688]	protein_coding	0.268283	0.259694	0.486345	3.376	3.22662	11.0404	0.338107	5.88101	4.12051	3.28184e-18	5.48344e-15
R03H4.2	srx-2	Protein SRX-2 [Source:RefSeq peptide;Acc:NP_505330]	protein_coding	0.0229247	0	0.0479516	0.241742	0.47201	0.517403	0.0236254	0.410385	4.11857	0.00200761	9.10877e-07
F59C12.1	cdh-9	Protein CDH-9 [Source:RefSeq peptide;Acc:NP_510685]	protein_coding	1.24411	0.699454	0.578288	15.5243	15.6088	12.6486	0.840616	14.5939	4.11777	2.95622e-16	3.77422e-43
ZC443.2	ZC443.2	Protein ZC443.2 [Source:RefSeq peptide;Acc:NP_506206]	protein_coding	0.398989	0.351105	0.486829	6.76682	6.94364	7.72934	0.412308	7.1466	4.11546	8.57177e-26	1.33094e-39
F59B10.2	F59B10.2	Uncharacterized protein F59B10.2 [Source:UniProtKB/Swiss-Prot;Acc:Q09950]	protein_coding	0.0834228	0.0550583	0.11633	1.31954	1.37684	1.71023	0.0849371	1.46887	4.11217	4.60862e-15	2.71264e-26
Y58A7A.5	Y58A7A.5	Protein Y58A7A.5 [Source:RefSeq peptide;Acc:NP_504362]	protein_coding	4.12718	1.61816	1.88041	42.5517	48.8386	38.9428	2.54192	43.4444	4.09518	4.0382e-13	4.08079e-35
F49H12.3	F49H12.3	Protein F49H12.3 [Source:RefSeq peptide;Acc:NP_508383]	protein_coding	0.826931	0.727688	0.62461	12.9831	12.4768	11.561	0.72641	12.3403	4.08645	5.63146e-30	1.74773e-40
F53C3.3	F53C3.3	Protein F53C3.3 [Source:RefSeq peptide;Acc:NP_494691]	protein_coding	0.966674	0.516473	0.649926	11.31	12.5017	12.4152	0.711024	12.0756	4.08606	1.29985e-32	1.42215e-50
C15H7.4	C15H7.4	Uncharacterized protein C15H7.4 [Source:UniProtKB/Swiss-Prot;Acc:P34338]	protein_coding	0.022198	0	0.0696473	0.421341	0.435283	0.701402	0.0306151	0.519342	4.08437	0.00211608	8.44559e-09
F09C6.8	nhr-262	Protein NHR-262 [Source:RefSeq peptide;Acc:NP_507272]	protein_coding	0.0769245	0.0203078	0.0321806	0.567819	0.724042	0.902804	0.0431376	0.731555	4.08395	1.14108e-07	5.79644e-15
Y110A7A.20	ift-20	Protein IFT-20 [Source:RefSeq peptide;Acc:NP_740843]	protein_coding	0.651768	0.312844	0.371809	6.31057	6.85504	9.49475	0.445474	7.55345	4.08372	3.52839e-17	4.25959e-26
F11E6.9	F11E6.9	Protein F11E6.9 [Source:RefSeq peptide;Acc:NP_741500]	protein_coding	0.0730114	0.0481868	0.0763589	1.00088	1.18114	1.15349	0.0658524	1.11184	4.07757	2.37016e-05	9.92902e-12
F54F11.1	F54F11.1	Protein F54F11.1 [Source:RefSeq peptide;Acc:NP_496841]	protein_coding	0.532095	0.401346	0.317995	5.77126	5.34116	9.97908	0.417145	7.0305	4.07501	6.39163e-27	2.16182e-29
C16D9.1	C16D9.1	Protein C16D9.1 [Source:RefSeq peptide;Acc:NP_505128]	protein_coding	0.136331	0.134966	0.0891136	1.74311	2.27233	2.05771	0.120137	2.02438	4.07473	9.94395e-17	1.33516e-26
F11G11.12	col-73	Protein COL-73 [Source:RefSeq peptide;Acc:NP_494880]	protein_coding	0.307163	0.717334	0.568359	7.35013	12.1854	7.2792	0.530952	8.93824	4.07334	1.14141e-10	1.21582e-27
W01A8.10	W01A8.10		pseudogene	0.0574829	0.0379381	0.0901776	0.515234	0.619953	1.97849	0.0618662	1.03789	4.06836	0.000100547	3.43884e-07
Y37E11AL.6	Y37E11AL.6	Protein Y37E11AL.6 [Source:RefSeq peptide;Acc:NP_500395]	protein_coding	1.37349	0.832994	0.737646	19.8464	16.2508	13.2585	0.981378	16.4519	4.0673	2.21271e-18	1.79411e-39
W06G6.12	W06G6.12	Protein W06G6.12 [Source:RefSeq peptide;Acc:NP_507215]	protein_coding	0.0899149	0.039562	0.0313458	1.04297	0.70526	0.94703	0.0536075	0.89842	4.06688	3.22053e-05	1.24391e-10
K08F8.2	atf-2	Protein ATF-2 [Source:RefSeq peptide;Acc:NP_495861]	protein_coding	2.18435	1.36577	1.20237	26.3246	26.3762	26.6702	1.58416	26.457	4.06186	1.30282e-25	4.94236e-59
C43G2.3	C43G2.3	Protein C43G2.3 [Source:RefSeq peptide;Acc:NP_501002]	protein_coding	0.121782	0	0.0955241	0.963145	1.01491	1.64915	0.0724353	1.20907	4.06106	3.46349e-05	1.30555e-12
C05C12.1	C05C12.1	Protein C05C12.1 [Source:RefSeq peptide;Acc:NP_502112]	protein_coding	1.24158	0.269066	0.697701	11.5096	9.88382	15.3075	0.736114	12.2336	4.05478	1.22242e-12	1.66353e-25
F35C8.3	jkk-1	Protein JKK-1 [Source:RefSeq peptide;Acc:NP_508913]	protein_coding	0.250316	0.243462	0.28935	4.32059	4.36596	4.2669	0.261043	4.31781	4.04794	2.05225e-33	4.2921e-46
D2024.8	col-114	Protein COL-114 [Source:RefSeq peptide;Acc:NP_501150]	protein_coding	0.0478429	0.0631517	0.0250182	0.706306	0.515986	1.02581	0.0453376	0.749367	4.04689	1.96573e-05	3.03814e-10
C09G12.1	ceh-53	Protein CEH-53 [Source:RefSeq peptide;Acc:NP_500361]	protein_coding	0.070667	0.0466396	0	0.558889	0.658216	0.717719	0.0391022	0.644941	4.04385	0.00163087	5.61706e-08
K08E7.6	K08E7.6	Protein K08E7.6 [Source:RefSeq peptide;Acc:NP_502410]	protein_coding	0.414386	0.450455	0.356905	7.53132	6.166	6.35424	0.407249	6.68385	4.0367	5.55414e-30	7.10753e-39
W03F9.6	srh-82	Protein SRH-82 [Source:RefSeq peptide;Acc:NP_503144]	protein_coding	0	0.0281646	0.111577	0.877502	0.669443	0.746437	0.0465806	0.764461	4.03664	0.00222769	4.73337e-12
Y57A10A.11	rol-1	Protein ROL-1 [Source:RefSeq peptide;Acc:NP_496589]	protein_coding	0	0.10382	0.164517	0.630339	2.31346	1.43788	0.0894457	1.46056	4.02936	0.00300087	2.63868e-09
Y67A10A.7	Y67A10A.7	Protein Y67A10A.7 [Source:RefSeq peptide;Acc:NP_502744]	protein_coding	0.28639	0.236269	0.374401	4.90749	4.14169	5.57497	0.29902	4.87472	4.027	3.70638e-29	2.58341e-39
C05D9.4	C05D9.4	Protein C05D9.4 [Source:RefSeq peptide;Acc:NP_508211]	protein_coding	0.10472	0.23038	0.0365069	2.24535	2.5326	1.26053	0.123869	2.01282	4.02234	0.000132688	1.64839e-12
C27H5.6	C27H5.6	Protein C27H5.6 [Source:RefSeq peptide;Acc:NP_495491]	protein_coding	0.0436414	0.0864087	0.273854	1.90983	2.03245	2.61018	0.134635	2.18415	4.01995	2.4949e-06	3.14016e-21
K04H4.7	flp-25	Protein FLP-25 [Source:RefSeq peptide;Acc:NP_001022665]	protein_coding	2.6792	3.14355	2.91879	42.4568	51.7341	46.7793	2.91385	46.9901	4.01136	1.24058e-62	3.57476e-69
F18E9.1	F18E9.1	Protein F18E9.1 [Source:RefSeq peptide;Acc:NP_509458]	protein_coding	0.641892	0.564857	0.537058	9.38602	10.3632	8.35434	0.581269	9.36787	4.01044	1.32354e-25	3.55041e-35
F14F3.1	vab-3	Protein VAB-3, isoform a [Source:RefSeq peptide;Acc:NP_001024570]	protein_coding	4.50516	1.98224	2.17957	50.2379	47.7018	41.6058	2.88899	46.5152	4.00906	1.01084e-14	3.87251e-39
F53A9.4	jbts-14	Transmembrane protein 237 homolog [Source:UniProtKB/Swiss-Prot;Acc:Q20687]	protein_coding	0.638346	0.361116	0.190747	6.26979	4.84602	8.0269	0.396736	6.3809	4.00751	1.65525e-12	8.94952e-28
T10H4.10	cyp-34A1	Protein CYP-34A1 [Source:RefSeq peptide;Acc:NP_506787]	protein_coding	0.0915173	0	0.0319044	0.466442	0.732784	0.774568	0.0411406	0.657931	3.9993	0.000917745	5.58295e-13
F15A2.6	sad-1	Serine/threonine kinase SAD-1 [Source:UniProtKB/Swiss-Prot;Acc:Q19469]	protein_coding	0.721894	0.635257	0.747127	12.9886	12.1429	8.51135	0.701426	11.2143	3.9989	7.1952e-59	3.32581e-51
C04A11.1	C04A11.1	Protein C04A11.1 [Source:RefSeq peptide;Acc:NP_510288]	protein_coding	0.770947	0.749836	0.551675	12.9647	10.7414	9.40975	0.690819	11.0386	3.99811	3.07273e-40	1.3597e-42
K06A4.8	K06A4.8		pseudogene	0.0633099	0.0835679	0	0.934646	0.837979	0.571554	0.0489593	0.781393	3.99639	0.000142416	1.61906e-08
H23L24.5	pme-4	Poly(ADP-ribose) glycohydrolase pme-4 [Source:UniProtKB/Swiss-Prot;Acc:Q9N5L4]	protein_coding	1.01786	1.0349	0.632961	16.6077	13.8097	12.309	0.895239	14.2421	3.99175	2.04348e-22	2.69983e-46
C14A11.2	C14A11.2	Protein C14A11.2 [Source:RefSeq peptide;Acc:NP_508487]	protein_coding	0.295311	0.0649676	0.180163	3.45142	2.8954	2.22169	0.180147	2.85617	3.98683	6.54551e-08	2.64164e-20
K02E11.10	K02E11.10	Protein K02E11.10 [Source:RefSeq peptide;Acc:NP_001024024]	protein_coding	0	0.0993559	0.0590414	0.456396	1.45754	0.594593	0.0527991	0.836177	3.98522	0.00465419	6.82827e-08
K04D7.4	ptp-4	Tyrosine-protein phosphatase 2 [Source:UniProtKB/Swiss-Prot;Acc:P28192]	protein_coding	2.0382	1.03541	1.02884	20.5911	19.1199	25.2064	1.36748	21.6392	3.98405	2.51393e-19	3.94285e-47
B0491.2	sqt-1	Cuticle collagen sqt-1 [Source:UniProtKB/Swiss-Prot;Acc:P12114]	protein_coding	0.243476	0.204517	0.185192	3.75783	3.55906	2.69763	0.211062	3.33818	3.98332	1.78265e-18	2.01065e-26
C50B6.4	col-161	Protein COL-161 [Source:RefSeq peptide;Acc:NP_506300]	protein_coding	0.123971	0.327278	0.622342	4.54931	6.85528	5.56797	0.357863	5.65752	3.98269	2.53623e-08	3.09969e-23
F31F6.5	daf-6	Protein DAF-6 [Source:RefSeq peptide;Acc:NP_510472]	protein_coding	0.181086	0.145496	0.197623	3.25454	2.99513	2.00798	0.174735	2.75255	3.97753	1.47649e-29	8.5909e-32
W08F4.6	mlt-8	Protein MLT-8 [Source:RefSeq peptide;Acc:NP_493759]	protein_coding	4.36169	2.09358	2.30387	41.6734	50.9933	45.1689	2.91971	45.9452	3.97602	4.73961e-19	1.08073e-44
F13E9.11	F13E9.11	Protein F13E9.11, isoform a [Source:RefSeq peptide;Acc:NP_502015]	protein_coding	7.19697	3.20086	4.33986	80.9107	73.6526	77.2802	4.91256	77.2812	3.97557	6.98104e-20	2.13827e-50
Y65B4BM.2	Y65B4BM.2		ncRNA	14.4426	8.8965	5.37058	105.254	139.4	206.806	9.56988	150.487	3.97499	1.84769e-11	2.67951e-27
F26A10.28	F26A10.28		snoRNA	0.253935	0.33519	1.06231	6.69438	5.97533	13.1818	0.550479	8.61719	3.96846	1.46211e-05	2.78171e-09
M04C9.5	dyf-5	Protein DYF-5, isoform b [Source:RefSeq peptide;Acc:NP_001129786]	protein_coding	0.585983	0.269039	0.253134	5.65532	4.95845	6.69898	0.369385	5.77091	3.9656	1.94571e-14	5.36635e-36
Y73B6BL.34	bli-6	Protein BLI-6 [Source:RefSeq peptide;Acc:NP_741423]	protein_coding	0.0464952	0.245491	0.291762	1.71603	5.24244	2.15123	0.194583	3.03657	3.96399	0.000103837	8.10469e-11
C53D6.2	unc-129	Protein UNC-129 [Source:RefSeq peptide;Acc:NP_501566]	protein_coding	15.8709	6.46117	9.5791	160.772	158.051	178.846	10.6371	165.89	3.96305	1.1372e-18	3.92629e-46
F35F11.3	F35F11.3	Protein F35F11.3 [Source:RefSeq peptide;Acc:NP_500463]	protein_coding	0.0664027	0.0438251	0.0347236	0.525163	0.6836	1.04908	0.0483171	0.752615	3.96131	0.000491396	2.45569e-08
F38G1.2	egl-17	Protein EGL-17 [Source:RefSeq peptide;Acc:NP_508107]	protein_coding	0.0849563	0	0.0592343	0.627106	0.94402	0.671103	0.0480635	0.74741	3.95888	0.000148044	1.98311e-09
C54F6.9	nhr-172	Protein NHR-172 [Source:RefSeq peptide;Acc:NP_504933]	protein_coding	0.509087	0.204517	0.23149	4.55141	3.71097	6.41937	0.315032	4.89392	3.95742	1.40291e-12	2.22886e-26
Y50E8A.6	Y50E8A.6	Protein Y50E8A.6 [Source:RefSeq peptide;Acc:NP_506640]	protein_coding	0.0107831	0	0.0225549	0.136449	0.13744	0.24337	0.0111127	0.17242	3.95565	0.00519573	3.69822e-06
EGAP9.4	EGAP9.4	Protein EGAP9.4 [Source:RefSeq peptide;Acc:NP_001033473]	protein_coding	0.0760136	0.0501682	0.0397493	0.721408	0.521695	1.32959	0.0553104	0.857565	3.95462	0.000573474	2.82637e-07
W01F3.3	mlt-11	Protein MLT-11, isoform b [Source:RefSeq peptide;Acc:NP_001256938]	protein_coding	2.36202	0.94064	0.693464	18.5276	22.4043	20.2562	1.33204	20.396	3.93658	2.26744e-14	5.48073e-24
F10A3.8	str-97	Protein STR-97 [Source:RefSeq peptide;Acc:NP_507068]	protein_coding	0.0455782	0	0.0476679	0.528685	0.357499	0.540059	0.031082	0.475414	3.93503	0.00109208	4.51897e-08
Y51H7BR.8	Y51H7BR.8	Protein Y51H7BR.8 [Source:RefSeq peptide;Acc:NP_001033340]	protein_coding	0.330116	0.174299	0.0690503	2.50638	3.04244	3.20376	0.191155	2.91753	3.93193	4.61503e-07	2.94469e-14
F35D2.5	syd-1	Rho GTPase-activating protein syd-1 [Source:UniProtKB/Swiss-Prot;Acc:Q86NH1]	protein_coding	0.402652	0.315292	0.328325	5.8652	5.90835	4.04327	0.348756	5.27227	3.91813	1.66963e-44	2.53266e-42
F26A10.2	F26A10.2	Protein F26A10.2 [Source:RefSeq peptide;Acc:NP_509290]	protein_coding	0.847457	0.456904	0.461881	10.8244	10.2867	5.536	0.588747	8.88238	3.91523	1.46021e-13	9.61156e-26
H27M09.4	dpy-14	Protein DPY-14 [Source:RefSeq peptide;Acc:NP_491958]	protein_coding	56.0278	21.2725	19.803	374.034	476.025	609.769	32.3678	486.609	3.91013	5.70524e-15	1.5814e-25
F32D8.7	F32D8.7	Protein F32D8.7, isoform b [Source:RefSeq peptide;Acc:NP_001122937]	protein_coding	0.227666	0.0751287	0.148815	2.46076	2.94367	1.36487	0.150537	2.25644	3.90586	5.30501e-10	2.66579e-17
W02D7.11	W02D7.11	Protein W02D7.11 [Source:RefSeq peptide;Acc:NP_741575]	protein_coding	0.458494	0.242082	1.15084	7.25225	9.35029	11.0724	0.617138	9.22499	3.90188	4.79345e-07	2.72431e-20
F48B9.5	npax-2	Protein NPAX-2 [Source:RefSeq peptide;Acc:NP_508396]	protein_coding	0.0987527	0.0434505	0.137707	1.52731	1.35552	1.30014	0.0933034	1.39432	3.90149	9.97457e-07	3.54499e-14
F56D5.8	F56D5.8		pseudogene	0.00580314	0.00766004	0.00606921	0.11015	0.102415	0.078585	0.0065108	0.0970499	3.89782	0.00308197	5.76534e-07
F53C3.5	F53C3.5	Protein F53C3.5 [Source:RefSeq peptide;Acc:NP_494689]	protein_coding	2.9091	1.99243	1.60735	30.0398	35.5454	31.1563	2.16962	32.2472	3.89365	1.03915e-25	3.27962e-50
C48B6.8	bbs-9	Protein BBS-9 [Source:RefSeq peptide;Acc:NP_491973]	protein_coding	0.382551	0.150123	0.118946	2.79109	2.79785	4.08367	0.217206	3.2242	3.8918	1.27633e-10	1.60435e-25
W04G3.2	lpr-5	Protein LPR-5 [Source:RefSeq peptide;Acc:NP_509851]	protein_coding	0.748182	0.310384	0.257102	6.46946	7.09456	5.95842	0.438556	6.50748	3.89127	1.38014e-12	6.86772e-28
C46E1.2	gcy-36	Soluble guanylate cyclase gcy-36 [Source:UniProtKB/Swiss-Prot;Acc:Q6DNF4]	protein_coding	0.286873	0.182805	0.196569	2.98336	3.60797	3.28197	0.222082	3.2911	3.8894	1.15485e-31	1.20472e-40
K10G4.13	K10G4.13		pseudogene	0.0101307	0.0133723	0.0105952	0.170925	0.139058	0.19435	0.0113661	0.168111	3.88661	0.00366042	5.53009e-07
B0024.8	che-12	Protein CHE-12, isoform a [Source:RefSeq peptide;Acc:NP_001256204]	protein_coding	0.210436	0.11261	0.160602	2.36299	2.52606	2.24637	0.161216	2.37847	3.88297	6.37714e-36	1.35276e-42
H02I12.4	dsl-6	Protein DSL-6 [Source:RefSeq peptide;Acc:NP_502148]	protein_coding	0.533621	0.214373	0.291176	4.5995	4.11729	6.59783	0.34639	5.10487	3.88141	2.97954e-14	1.14855e-27
R03G5.3	irld-13	Protein R03G5.3 [Source:RefSeq peptide;Acc:NP_509320]	protein_coding	0.0117092	0	0.0183691	0.111126	0.126284	0.204812	0.0100261	0.147407	3.87798	0.000337187	1.26325e-08
F21C10.12	frpr-6	Protein FRPR-6 [Source:RefSeq peptide;Acc:NP_872220]	protein_coding	0.176062	0.0871493	0.092067	1.76375	1.72621	1.71364	0.118426	1.73453	3.87249	3.32936e-11	7.76324e-21
F23B12.2	sru-43		pseudogene	0.0234125	0.030904	0.0244859	0.271574	0.298414	0.581253	0.0262675	0.383747	3.86881	0.00437071	4.52604e-06
Y59E1B.1	Y59E1B.1	Protein Y59E1B.1 [Source:RefSeq peptide;Acc:NP_508345]	protein_coding	0.0985421	0.0650368	0	0.467608	0.531388	1.39004	0.0545263	0.796345	3.86837	0.00576599	5.15958e-05
EGAP7.1	dpy-3	Protein DPY-3 [Source:RefSeq peptide;Acc:NP_508395]	protein_coding	2.06151	0.917599	0.977735	15.9249	17.8384	23.9401	1.31895	19.2345	3.86623	1.87246e-15	5.89435e-34
F58G6.6	del-2	Protein DEL-2, isoform b [Source:RefSeq peptide;Acc:NP_001255410]	protein_coding	0.454743	0.221145	0.287859	4.44194	4.10656	5.4288	0.321249	4.6591	3.85829	1.59598e-21	2.58341e-39
Y65B4BL.1	Y65B4BL.1	Protein Y65B4BL.1, isoform a [Source:RefSeq peptide;Acc:NP_001248866]	protein_coding	11.0919	5.30474	4.01392	95.4785	106.82	93.5375	6.80352	98.6121	3.85741	2.67515e-15	4.47893e-31
Y73F8A.5	Y73F8A.5	Protein Y73F8A.5 [Source:RefSeq peptide;Acc:NP_502841]	protein_coding	0.429794	0.265931	0.302007	4.77295	4.36537	5.31243	0.332577	4.81692	3.85635	3.2535e-44	4.75928e-52
F38B6.5	col-172	Protein COL-172, isoform a [Source:RefSeq peptide;Acc:NP_001024635]	protein_coding	0.0703444	0.116066	0.147139	1.35375	1.44836	2.02425	0.111183	1.60879	3.85496	1.32703e-12	1.10668e-20
F43C1.7	F43C1.7	Protein F43C1.7 [Source:RefSeq peptide;Acc:NP_001022586]	protein_coding	1.54054	1.73444	0.947749	20.7363	22.7453	17.3336	1.40758	20.2718	3.84818	1.38982e-18	6.52527e-37
F27C1.8	dpy-5	Cuticle collagen dpy-5 [Source:UniProtKB/Swiss-Prot;Acc:P91285]	protein_coding	0.102817	0.848228	0.940897	8.51103	10.988	7.74482	0.630647	9.08129	3.84799	8.75127e-07	8.79743e-15
T03G11.3	T03G11.3	Zinc finger C2HC domain-containing protein T03G11.3 [Source:UniProtKB/Swiss-Prot;Acc:Q22122]	protein_coding	0.185757	0.269715	0.271983	3.91761	3.40576	3.14435	0.242485	3.48924	3.84695	6.17226e-22	2.40012e-30
ZC64.4	lim-4	Protein LIM-4 [Source:RefSeq peptide;Acc:NP_508669]	protein_coding	0.151458	0.199921	0.20366	3.01172	2.94874	2.00218	0.185013	2.65421	3.84259	1.08707e-14	2.84513e-21
F45B8.3	F45B8.3	Protein F45B8.3 [Source:RefSeq peptide;Acc:NP_510481]	protein_coding	0.0578426	0.0381756	0.0907419	0.88443	0.680545	1.10967	0.0622534	0.891547	3.84009	5.1709e-05	2.0564e-10
Y47D7A.15	Y47D7A.15	Protein Y47D7A.15 [Source:RefSeq peptide;Acc:NP_741525]	protein_coding	0	0.311248	0.657622	2.81802	6.78153	4.25749	0.322956	4.61901	3.83817	0.00340226	5.70878e-10
ZC196.7	glr-5	Protein GLR-5 [Source:RefSeq peptide;Acc:NP_505244]	protein_coding	0.434256	0.469844	0.446721	7.09407	7.11243	5.05315	0.450274	6.41988	3.83367	1.37677e-46	2.48764e-45
F11D5.3	ddr-2	Protein DDR-2, isoform a [Source:RefSeq peptide;Acc:NP_508572]	protein_coding	1.54654	0.89649	0.847235	14.5049	16.8881	15.4025	1.09676	15.5985	3.83009	1.04215e-21	3.83359e-49
T21E8.1	pgp-6	Protein PGP-6, isoform a [Source:RefSeq peptide;Acc:NP_001041287]	protein_coding	1.24862	0.889234	0.765297	15.6102	13.8478	11.7508	0.967716	13.7363	3.82726	1.31973e-26	9.64777e-52
R08A2.4	fbxa-147	Protein FBXA-147 [Source:RefSeq peptide;Acc:NP_506633]	protein_coding	0	0.0304718	0.0724304	0.462521	0.29424	0.703379	0.0343007	0.486713	3.82676	0.00108148	5.00278e-07
W04G3.1	lpr-6	Protein LPR-6, isoform a [Source:RefSeq peptide;Acc:NP_001257128]	protein_coding	1.50221	0.538563	0.5043	12.0273	12.6374	11.3643	0.848359	12.0097	3.82338	7.70955e-12	6.12626e-25
W03B1.7	oac-51	Protein OAC-51 [Source:RefSeq peptide;Acc:NP_500544]	protein_coding	0.355178	0.18469	0.225129	2.56501	3.32408	4.91907	0.254999	3.60272	3.82052	2.05718e-22	3.46612e-28
Y48G8AL.12	Y48G8AL.12	Protein Y48G8AL.12 [Source:RefSeq peptide;Acc:NP_490835]	protein_coding	0.177074	0.233734	0.185192	1.58716	3.90629	2.89746	0.198667	2.79697	3.81544	5.99054e-05	1.17896e-08
D1009.5	dylt-2	Protein DYLT-2 [Source:RefSeq peptide;Acc:NP_509511]	protein_coding	0.0621186	0.245986	0.129933	1.83412	2.49708	1.8226	0.146013	2.05127	3.81235	1.35835e-05	1.48813e-10
B0564.10	unc-30	Homeobox protein unc-30 [Source:UniProtKB/Swiss-Prot;Acc:P52906]	protein_coding	0.226921	0.27457	0.375765	3.72891	4.09745	4.46	0.292419	4.09545	3.80792	1.61012e-23	3.91216e-35
F54B11.10	F54B11.10	Protein F54B11.10 [Source:RefSeq peptide;Acc:NP_510271]	protein_coding	1.01574	0.804456	0.318694	8.99725	10.407	10.5455	0.712964	9.98326	3.80761	1.02854e-11	2.27903e-29
R07B1.5	R07B1.5	Uncharacterized protein R07B1.5 [Source:UniProtKB/Swiss-Prot;Acc:Q09419]	protein_coding	0.0767075	0.0253131	0.0601683	0.849326	0.63927	0.779068	0.0540629	0.755888	3.80546	4.18687e-06	7.70098e-13
K01A2.3	K01A2.3	Protein K01A2.3 [Source:RefSeq peptide;Acc:NP_001022227]	protein_coding	1.29671	0.438882	1.14753	11.3949	9.32338	19.586	0.961041	13.4348	3.80523	8.37861e-10	1.33623e-22
Y53C12B.6	cutl-2	Protein CUTL-2 [Source:RefSeq peptide;Acc:NP_496097]	protein_coding	1.98231	1.04665	0.987239	15.9265	20.4908	19.3235	1.33873	18.5803	3.79483	1.05882e-17	3.74531e-39
K01A2.12	K01A2.12	Protein K01A2.9 [Source:RefSeq peptide;Acc:NP_493707]	protein_coding	0.459102	0.202002	0.16005	2.25924	2.65076	6.44733	0.273718	3.78578	3.78983	9.96817e-08	1.81134e-10
F53C3.4	F53C3.4	Protein F53C3.4 [Source:RefSeq peptide;Acc:NP_494690]	protein_coding	1.01574	0.703899	1.11543	12.1838	13.8678	13.1532	0.945023	13.0682	3.78957	1.11149e-38	2.76958e-47
F32A7.3	eva-1	Protein eva-1 [Source:UniProtKB/Swiss-Prot;Acc:Q9XU98]	protein_coding	2.22193	1.49484	1.24436	24.2769	21.3634	22.7123	1.65371	22.7842	3.78425	1.45157e-24	2.34845e-51
H32C10.3	dhhc-13	Protein H32C10.3 [Source:RefSeq peptide;Acc:NP_500889]	protein_coding	0.0294746	0.0129687	0	0.165766	0.163759	0.255006	0.0141478	0.194843	3.78367	0.00176749	1.6715e-07
R148.7	R148.7	Protein R148.7 [Source:RefSeq peptide;Acc:NP_497670]	protein_coding	0.0600991	0	0.0628546	0.380248	0.795481	0.508657	0.0409846	0.561462	3.77603	0.00247457	2.03871e-06
ZK899.4	tba-8	Tubulin alpha-8 chain [Source:UniProtKB/Swiss-Prot;Acc:P52274]	protein_coding	0.0748805	0.0593045	0.0156627	0.647485	0.77822	0.62531	0.0499492	0.683672	3.77477	4.39964e-07	1.32211e-13
C47E12.13	C47E12.13	Protein C47E12.13 [Source:RefSeq peptide;Acc:NP_001023071]	protein_coding	0.4531	0.341762	0.338482	4.2319	4.82323	6.42798	0.377781	5.16104	3.77204	6.43255e-11	2.465e-19
ZK1025.2	ZK1025.2	Protein ZK1025.2 [Source:RefSeq peptide;Acc:NP_492924]	protein_coding	0.153034	0.033667	0	0.941352	0.800229	0.805916	0.0622336	0.849165	3.77028	0.0063061	1.18829e-10
K04B12.1	plx-2	Plexin-2 [Source:UniProtKB/Swiss-Prot;Acc:O45657]	protein_coding	1.49728	0.582275	0.816233	14.0936	12.7838	12.5838	0.965262	13.1538	3.76841	7.06498e-16	1.35799e-34
T20G5.5	epac-1	Rap guanine nucleotide exchange factor 1 [Source:UniProtKB/Swiss-Prot;Acc:P34578]	protein_coding	0.152209	0.136986	0.173659	2.05009	1.81116	2.42814	0.154285	2.09646	3.76429	1.82397e-28	6.18245e-39
C54F6.10	str-31	Protein STR-31 [Source:RefSeq peptide;Acc:NP_504932]	protein_coding	0.855856	0.356752	0.282662	4.98751	4.90228	10.319	0.498423	6.73627	3.75651	7.01076e-06	2.12353e-17
F44E2.4	F44E2.4	Uncharacterized protein F44E2.4 [Source:UniProtKB/Swiss-Prot;Acc:P34434]	protein_coding	0.574285	0.346535	0.314608	4.96579	6.13468	5.57958	0.411809	5.56002	3.75504	1.25246e-21	3.51084e-44
F45E1.1	F45E1.1	Protein F45E1.1 [Source:RefSeq peptide;Acc:NP_509349]	protein_coding	2.98169	1.53058	1.73244	31.6167	26.7168	25.8902	2.08157	28.0746	3.75352	7.19816e-20	1.42633e-33
F59C6.7	che-13	Intraflagellar transport protein che-13 [Source:UniProtKB/Swiss-Prot;Acc:Q93833]	protein_coding	0.633533	0.313594	0.513499	6.53031	6.53761	6.63099	0.486876	6.5663	3.75346	4.713e-27	4.11231e-41
F11G11.10	col-17	Protein COL-17 [Source:RefSeq peptide;Acc:NP_494878]	protein_coding	0.275097	0.67038	0.752471	7.54234	8.81777	6.35212	0.565982	7.57074	3.74161	9.14432e-11	5.78479e-27
R05C11.2	R05C11.2	Protein R05C11.2 [Source:RefSeq peptide;Acc:NP_500159]	protein_coding	0.101351	0.0535128	0.148398	1.38938	1.47068	1.18948	0.101087	1.34985	3.73912	2.15815e-09	2.83924e-17
C32B5.12	fbxc-57		pseudogene	2.48857	1.10917	1.47034	21.2151	19.9314	26.3689	1.68936	22.5051	3.73571	1.93863e-17	2.82544e-39
ZK829.3	ZK829.3	Protein ZK829.3 [Source:RefSeq peptide;Acc:NP_502264]	protein_coding	0.0169043	0.0223133	0.0353586	0.303035	0.364625	0.324295	0.0248587	0.330652	3.73349	0.00174646	6.76317e-08
ZK1025.7	bah-1	Protein BAH-1 [Source:RefSeq peptide;Acc:NP_492929]	protein_coding	0.0929281	0.0817755	0.0161981	0.702282	1.0326	0.803987	0.0636339	0.84629	3.73328	3.16642e-07	2.81883e-14
F32D1.3	F32D1.3	Protein F32D1.3 [Source:RefSeq peptide;Acc:NP_504200]	protein_coding	1.05817	0.679506	0.677969	10.3743	10.0477	11.5647	0.805215	10.6623	3.727	5.38159e-31	3.21577e-53
C06B8.1	nhr-150	Nuclear hormone receptor family member nhr-150 [Source:UniProtKB/Swiss-Prot;Acc:O17573]	protein_coding	2.10074	0.68637	0.543825	9.93565	13.7244	20.4439	1.11031	14.7013	3.72691	5.11672e-06	1.63454e-15
C25F9.16	C25F9.16	Protein C25F9.16 [Source:RefSeq peptide;Acc:NP_001256855]	protein_coding	0.500795	0.283303	0.823045	5.50722	6.24281	9.52663	0.535714	7.09222	3.7267	1.52178e-12	1.69121e-18
F13A7.12	F13A7.12	Protein F13A7.12 [Source:RefSeq peptide;Acc:NP_001023793]	protein_coding	0.3349	0.0884124	0.233503	2.99003	2.32037	3.37617	0.218939	2.89552	3.72523	8.29199e-10	1.1979e-22
F54G8.5	ptr-9	Patched-related protein 9 [Source:UniProtKB/Swiss-Prot;Acc:Q03602]	protein_coding	0.0180885	0.0238765	0.0378358	0.247967	0.407905	0.398046	0.0266003	0.351306	3.72322	5.03854e-06	9.66252e-12
W04G5.6	kin-23	Protein KIN-23 [Source:RefSeq peptide;Acc:NP_492970]	protein_coding	0.0589493	0.0259373	0	0.331531	0.231189	0.554361	0.0282955	0.37236	3.71805	0.00281913	3.67355e-06
C17D12.2	unc-75	Protein UNC-75 [Source:RefSeq peptide;Acc:NP_492958]	protein_coding	1.39129	0.584335	0.648173	13.3508	11.1732	9.96269	0.874601	11.4956	3.71631	4.45632e-10	1.45299e-28
F58F6.2	col-105	Protein COL-105 [Source:RefSeq peptide;Acc:NP_500071]	protein_coding	0.132349	0.0349396	0.0830502	0.921111	1.01214	1.34418	0.0834462	1.09248	3.71062	4.1256e-06	7.13049e-13
C15A11.1	col-35	Protein COL-35 [Source:RefSeq peptide;Acc:NP_492086]	protein_coding	0.0373012	0	0.0390115	0.295007	0.365722	0.336751	0.0254376	0.332493	3.70829	0.00387323	3.94891e-07
T27C10.2	srt-62	Protein SRT-62 [Source:RefSeq peptide;Acc:NP_492841]	protein_coding	0.0478429	0.0947276	0.0250182	0.908108	0.820887	0.458914	0.0558629	0.729303	3.70656	4.95271e-05	1.18556e-08
Y57G11C.20	Y57G11C.20	Protein Y57G11C.20 [Source:RefSeq peptide;Acc:NP_502799]	protein_coding	0.189605	0.078211	0.27266	1.77446	1.77766	3.5037	0.180159	2.35194	3.70651	6.31624e-08	1.57084e-18
F26A3.6	del-3	Protein DEL-3 [Source:RefSeq peptide;Acc:NP_492135]	protein_coding	0.615585	0.562542	0.330158	7.63983	7.47478	4.55994	0.502762	6.55818	3.70535	7.6305e-16	1.38679e-25
F44C4.6	F44C4.6		pseudogene	0.0693938	0.0305328	0.0725754	0.731759	0.79377	0.704787	0.0575006	0.743439	3.69256	4.77012e-05	4.25144e-11
H01G02.2	dyf-18	Protein DYF-18 [Source:RefSeq peptide;Acc:NP_502232]	protein_coding	0.160632	0.0302902	0.215996	1.98425	1.52993	1.73502	0.13564	1.74973	3.68928	1.62321e-06	2.08949e-17
F09B12.1	mlt-9	Protein MLT-9, isoform b [Source:RefSeq peptide;Acc:NP_510512]	protein_coding	0.245287	0.175378	0.342045	3.04999	3.12641	3.63304	0.254237	3.26981	3.68496	2.74869e-28	1.39759e-37
T06E4.12	T06E4.12	Protein T06E4.12 [Source:RefSeq peptide;Acc:NP_001024108]	protein_coding	0	0.0759708	0.0902899	0.728296	0.987518	0.42217	0.0554202	0.712661	3.68473	0.000389214	6.59387e-07
C14C6.4	nhr-155	Protein NHR-155 [Source:RefSeq peptide;Acc:NP_503239]	protein_coding	0.0178441	0.0235539	0.0186622	0.319883	0.209944	0.241641	0.0200201	0.257156	3.68313	0.00945944	7.89023e-06
C14F11.6	C14F11.6	Protein C14F11.6 [Source:RefSeq peptide;Acc:NP_509046]	protein_coding	5.09609	1.85565	1.59279	32.3665	41.3502	35.5627	2.84818	36.4265	3.67688	6.5703e-12	1.49554e-20
E03H4.7	oac-13	Protein OAC-13 [Source:RefSeq peptide;Acc:NP_493150]	protein_coding	0.0350123	0.0308104	0.0488234	0.46766	0.492035	0.50047	0.0382154	0.486722	3.67087	2.88326e-06	2.06976e-13
C47E8.10	C47E8.10		pseudogene	0.10773	0.0711009	0.0563347	0.738411	0.844997	1.39807	0.0783886	0.993827	3.66428	0.00330717	1.14707e-06
B0344.2	wrt-9	Protein WRT-9 [Source:RefSeq peptide;Acc:NP_508298]	protein_coding	0.055515	0.164877	0.159666	1.74159	1.46961	1.59752	0.126686	1.6029	3.66136	3.49671e-10	3.50506e-22
F53C3.7	F53C3.7	Protein F53C3.7 [Source:RefSeq peptide;Acc:NP_494686]	protein_coding	0.0713214	0.0313809	0.0248638	0.350973	0.53611	0.724365	0.042522	0.537149	3.65904	0.000990571	1.02536e-07
T21E8.2	pgp-7	Protein PGP-7 [Source:RefSeq peptide;Acc:NP_509812]	protein_coding	0.676424	0.635464	0.656451	9.38202	8.6097	6.84937	0.656113	8.28037	3.65768	6.17024e-50	5.83226e-51
T09F5.20	T09F5.20	Protein T09F5.20, isoform b [Source:RefSeq peptide;Acc:NP_001256651]	protein_coding	0.660232	0.396133	0.188319	3.3545	4.76669	7.58608	0.414895	5.23575	3.65758	5.29416e-08	8.29784e-14
K06A5.8	nmtn-1	Protein NMTN-1, isoform b [Source:RefSeq peptide;Acc:NP_491864]	protein_coding	0.939242	0.738399	0.621164	9.4965	9.31042	10.1783	0.766268	9.66175	3.65636	7.6155e-39	1.127e-58
E02C12.12	E02C12.12	Protein E02C12.12 [Source:RefSeq peptide;Acc:NP_505432]	protein_coding	0.526514	0.270273	0.152959	3.39295	3.24074	5.31445	0.316582	3.98271	3.6531	1.034e-08	2.07784e-19
F40H3.4	fkh-8	Protein FKH-8, isoform a [Source:RefSeq peptide;Acc:NP_001254106]	protein_coding	1.39011	0.452082	1.01137	10.4948	9.1653	16.2101	0.95119	11.9567	3.65195	3.67585e-11	2.3463e-24
C29E4.1	col-90	Putative cuticle collagen 90 [Source:UniProtKB/Swiss-Prot;Acc:P34340]	protein_coding	0.102248	0.269932	0.213873	2.30737	3.02755	2.03079	0.195351	2.45523	3.65172	4.04273e-10	1.85352e-19
Y17D7C.6	Y17D7C.6		protein_coding	0.274009	0.120562	0.191048	2.31155	2.05968	2.93754	0.195207	2.43626	3.64159	1.88932e-07	1.0185e-14
F09C12.1	ggr-3	Protein GGR-3 [Source:RefSeq peptide;Acc:NP_494951]	protein_coding	0.587202	0.29636	0.451562	5.91888	5.96045	4.75547	0.445041	5.54493	3.63916	1.9485e-26	1.52071e-31
T21C12.12	T21C12.12		ncRNA	1.37548	0.363122	1.15084	6.96216	11.3282	17.6952	0.963148	11.9952	3.63856	5.61741e-06	7.53202e-10
T10E10.6	col-170	Protein COL-170 [Source:RefSeq peptide;Acc:NP_872267]	protein_coding	0.136869	0.0602217	0.0954298	1.34707	1.09592	1.18415	0.097507	1.20905	3.63222	1.83162e-07	9.95081e-15
ZK1290.3	rol-8	Cuticle collagen 6 [Source:UniProtKB/Swiss-Prot;Acc:P18831]	protein_coding	0.254168	0.167749	0.24367	2.74721	3.44727	2.05558	0.221862	2.75002	3.63171	1.93725e-13	8.80608e-20
ZC373.7	col-176	Protein COL-176 [Source:RefSeq peptide;Acc:NP_509692]	protein_coding	0.322139	0.538609	0.0898424	4.39341	3.15843	4.21693	0.316864	3.92292	3.63	1.6686e-07	9.34708e-19
Y71A12C.1	nhr-276	Protein NHR-276 [Source:RefSeq peptide;Acc:NP_493446]	protein_coding	0.0677658	0.0298165	0.094497	0.571673	0.53153	1.27454	0.0640264	0.792582	3.62982	8.07706e-05	3.86473e-08
Y38H6C.5	dct-10	Protein DCT-10 [Source:RefSeq peptide;Acc:NP_507948]	protein_coding	0.0885369	0.146084	0.162043	1.40043	1.42145	2.07318	0.132221	1.63169	3.62534	8.72241e-17	6.18589e-24
B0361.4	B0361.4	Uncharacterized protein B0361.4 [Source:UniProtKB/Swiss-Prot;Acc:Q10948]	protein_coding	0.541305	0.492767	0.702774	7.14493	6.97263	7.30918	0.578948	7.14225	3.62487	5.50769e-31	7.81595e-42
F30B5.1	dpy-13	Cuticle collagen dpy-13 [Source:UniProtKB/Swiss-Prot;Acc:P17657]	protein_coding	0.44574	0.805136	1.15317	9.52438	10.5807	9.53073	0.80135	9.8786	3.6238	5.17003e-14	6.21826e-31
R03H10.2	R03H10.2	Protein R03H10.2 [Source:RefSeq peptide;Acc:NP_494728]	protein_coding	3.99627	1.76569	1.78372	29.234	31.4109	32.3228	2.51522	30.9892	3.62301	1.8356e-14	1.57735e-31
ZK512.1	ZK512.1	Uncharacterized protein ZK512.1 [Source:UniProtKB/Swiss-Prot;Acc:P34639]	protein_coding	3.96292	2.40342	2.21233	28.8006	28.7997	48.0146	2.85956	35.205	3.62191	1.78535e-17	2.91747e-34
F19G12.2	F19G12.2	Protein F19G12.2 [Source:RefSeq peptide;Acc:NP_508269]	protein_coding	0.0575688	0.0303959	0.0120417	0.364239	0.395105	0.467751	0.0333355	0.409032	3.61708	2.35131e-05	1.05225e-11
T06D8.2	T06D8.2	Protein T06D8.2 [Source:RefSeq peptide;Acc:NP_496400]	protein_coding	0.0326848	0.0431432	0.0911555	0.620391	0.801148	0.627032	0.0556612	0.682857	3.61684	1.07459e-08	3.30113e-15
C38C10.1	tkr-1	Probable G-protein coupled receptor tkr-1 [Source:UniProtKB/Swiss-Prot;Acc:Q03566]	protein_coding	0.357536	0.223551	0.314887	3.31383	3.04423	4.62933	0.298658	3.66246	3.61625	6.82659e-20	1.28212e-27
F41A4.1	cutl-28	Protein CUTL-28 [Source:RefSeq peptide;Acc:NP_499971]	protein_coding	0.36248	0.265815	0.210611	3.64186	2.83329	3.7951	0.279635	3.42342	3.61382	9.6504e-29	4.08504e-34
T04C9.10	T04C9.10		ncRNA	0.679651	0	0.355406	4.83768	2.83206	4.98533	0.345019	4.21836	3.61193	0.00263057	6.09284e-08
B0457.16	B0457.16		ncRNA	0.323946	0.142534	0.225865	2.84668	2.43504	3.16825	0.230782	2.81666	3.60938	0.000396415	4.86673e-09
C04F5.2	C04F5.2	Protein C04F5.2 [Source:RefSeq peptide;Acc:NP_504364]	protein_coding	0.0427928	0.169457	0.0447548	0.992752	0.839129	1.30386	0.0856682	1.04525	3.60894	0.000744029	1.73368e-08
K01A2.9	K01A2.9	Protein K01A2.9 [Source:RefSeq peptide;Acc:NP_493707]	protein_coding	0.612136	0.134668	0.16005	3.1737	2.30066	5.58385	0.302285	3.68607	3.6081	0.000771218	6.60716e-11
Y57E12B.3	lipl-6	Protein LIPL-6 [Source:RefSeq peptide;Acc:NP_504755]	protein_coding	0.131446	0.156155	0.0687361	1.46926	1.01812	1.83934	0.118779	1.44224	3.60196	2.26173e-13	3.53099e-18
C54H2.4	C54H2.4	Protein C54H2.4 [Source:RefSeq peptide;Acc:NP_508968]	protein_coding	0.141768	0.124754	0.0494225	1.49494	1.27414	1.06655	0.105315	1.27854	3.60172	9.62696e-08	6.58714e-14
Y52B11A.4	Y52B11A.4	Protein Y52B11A.4 [Source:RefSeq peptide;Acc:NP_492856]	protein_coding	0.704994	0.430823	0.737317	8.35656	7.30895	7.01283	0.624378	7.55945	3.59779	1.15719e-37	9.153e-40
ZK180.6	ZK180.6	Protein ZK180.6 [Source:RefSeq peptide;Acc:NP_500584]	protein_coding	0.0589995	0.0519188	0.133693	0.808796	1.41723	0.732379	0.0815371	0.986136	3.59626	2.21077e-07	7.50715e-14
Y17G7B.22	Y17G7B.22	Protein Y17G7B.22 [Source:RefSeq peptide;Acc:NP_871969]	protein_coding	0.541332	0.223296	0.424614	4.17424	3.71526	6.49065	0.396414	4.79338	3.59596	1.48831e-15	1.61075e-20
Y46H3A.5	Y46H3A.5	Protein Y46H3A.5 [Source:RefSeq peptide;Acc:NP_503511]	protein_coding	0.257638	0.261598	0.80835	5.3291	2.81749	7.89471	0.442529	5.3471	3.59491	0.000254956	6.08637e-13
Y41G9A.5	Y41G9A.5	Protein Y41G9A.5, isoform a [Source:RefSeq peptide;Acc:NP_508507]	protein_coding	1.18467	0.621726	0.582172	7.54055	10.5656	10.7433	0.796188	9.61648	3.59433	1.10105e-15	1.34974e-31
ZK377.1	wrt-6	Warthog protein 6 Warthog protein 6 N-product Warthog protein 6 C-product [Source:UniProtKB/Swiss-Prot;Acc:P91573]	protein_coding	0.341383	0.124309	0.16005	2.222	3.20861	2.12549	0.208581	2.5187	3.594	1.98953e-07	8.38111e-21
C02E7.10	C02E7.10	Protein C02E7.10 [Source:RefSeq peptide;Acc:NP_504327]	protein_coding	0.203297	0.238532	0.16537	2.62017	1.26238	3.44126	0.2024	2.44127	3.59235	7.90492e-11	1.38845e-13
F41G4.5	F41G4.5	Protein F41G4.5 [Source:RefSeq peptide;Acc:NP_510717]	protein_coding	0.172215	0.082662	0.114616	1.68394	0.844245	1.92575	0.123164	1.48464	3.59146	4.55643e-10	6.42262e-14
ZC15.1	ZC15.1	Protein ZC15.1 [Source:RefSeq peptide;Acc:NP_507916]	protein_coding	0.0527583	0.0232133	0.0827658	0.686149	0.491408	0.734288	0.0529124	0.637281	3.59025	2.34504e-09	2.81795e-16
F53C3.6	F53C3.6	Protein F53C3.6, isoform a [Source:RefSeq peptide;Acc:NP_494687]	protein_coding	1.26653	1.19864	1.07467	12.2216	13.6361	16.7735	1.17995	14.2104	3.59015	2.90877e-38	2.89928e-46
C02E7.1	catp-2	Protein CATP-2 [Source:RefSeq peptide;Acc:NP_504328]	protein_coding	0.116085	0.067038	0.0379397	0.726819	0.46949	1.46556	0.0736875	0.88729	3.58991	1.66339e-06	2.65962e-11
R11F4.2	R11F4.2	Protein R11F4.2, isoform b [Source:RefSeq peptide;Acc:NP_001022283]	protein_coding	0.18801	0.112804	0.19663	1.60408	2.31257	2.02522	0.165815	1.98062	3.57831	1.03805e-13	9.20357e-22
K02E10.4	K02E10.4	Protein K02E10.4, isoform b [Source:RefSeq peptide;Acc:NP_001024751]	protein_coding	0.299328	0.118532	0.266094	2.20949	2.42119	3.52987	0.227985	2.72019	3.5767	1.58217e-15	7.32839e-24
R03H4.9	srh-201	Protein SRH-201 [Source:RefSeq peptide;Acc:NP_505331]	protein_coding	0.0437654	0.0577695	0	0.253829	0.364735	0.592662	0.0338449	0.403742	3.57642	0.00326459	1.00085e-05
ZC373.6	dao-4	Protein DAO-4 [Source:RefSeq peptide;Acc:NP_509691]	protein_coding	0.0847486	0.0372888	0.0295447	0.327681	0.969409	0.510066	0.0505274	0.602385	3.57555	0.00325006	9.1009e-06
B0395.2	mboa-1	Protein MBOA-1 [Source:RefSeq peptide;Acc:NP_510623]	protein_coding	0.118579	0.117392	0.0930119	1.64118	1.20621	1.07052	0.109661	1.30597	3.574	1.54004e-10	7.18454e-17
ZK682.7	ZK682.7	Protein ZK682.7 [Source:RefSeq peptide;Acc:NP_505403]	protein_coding	0.276193	0.324061	0.192571	3.07426	2.13627	4.22498	0.264275	3.14517	3.57303	2.03911e-12	1.07974e-16
C17D12.3	C17D12.3	Protein C17D12.3 [Source:RefSeq peptide;Acc:NP_492962]	protein_coding	0.0551507	0.0242659	0.0769056	0.504023	0.648873	0.705348	0.0521074	0.619415	3.57134	5.14403e-05	7.48022e-11
Y47G6A.17	Y47G6A.17	Protein Y47G6A.17 [Source:RefSeq peptide;Acc:NP_491170]	protein_coding	0.259198	0.249353	0.266487	2.49235	2.39056	4.3181	0.258346	3.067	3.56945	4.55753e-36	1.45281e-34
M28.7	nphp-1	Nephrocystin-1-like protein [Source:UniProtKB/Swiss-Prot;Acc:O17972]	protein_coding	0.845962	0.308549	0.32596	5.8454	5.09662	6.50672	0.49349	5.81625	3.55899	5.93227e-11	1.06859e-23
F46C8.2	col-174	Protein COL-174 [Source:RefSeq peptide;Acc:NP_509276]	protein_coding	0.0891517	0.0941428	0.0932392	0.977711	1.18877	1.08655	0.0921779	1.08434	3.55625	2.51644e-08	3.35425e-16
F52B11.3	noah-2	Protein NOAH-2 [Source:RefSeq peptide;Acc:NP_502699]	protein_coding	12.6536	5.37716	4.36412	85.277	103.492	74.4785	7.46495	87.749	3.55518	1.14134e-07	2.27618e-22
F42C5.6	F42C5.6	Protein F42C5.6 [Source:RefSeq peptide;Acc:NP_501165]	protein_coding	0.709654	0.468365	0.185548	5.93989	5.87068	4.20437	0.454522	5.33831	3.55396	1.30071e-07	1.49022e-17
R07E5.17	R07E5.17	Protein R07E5.17 [Source:RefSeq peptide;Acc:NP_001022704]	protein_coding	0.436751	0.209638	0.269913	3.22389	3.0559	4.4582	0.305434	3.57933	3.55076	2.59804e-18	2.12635e-25
F57A10.6	nhr-283	Protein NHR-283, isoform b [Source:RefSeq peptide;Acc:NP_001256682]	protein_coding	0.0680318	0	0.047434	0.334785	0.400212	0.614182	0.0384886	0.449726	3.54655	0.00335739	9.11159e-07
Y41D4B.26	Y41D4B.26	Protein Y41D4B.26 [Source:RefSeq peptide;Acc:NP_741322]	protein_coding	3.812	1.42492	1.44653	23.2648	29.3046	25.5061	2.22782	26.0252	3.5462	1.02854e-11	1.33623e-22
T23F6.5	T23F6.5	Protein T23F6.5 [Source:RefSeq peptide;Acc:NP_502433]	protein_coding	0.0367184	0.0323117	0.0640032	0.67114	0.384008	0.497234	0.0443444	0.517461	3.54462	4.69877e-06	4.62116e-11
C27H5.1	pdl-1	Phosphodiesterase delta-like protein [Source:UniProtKB/Swiss-Prot;Acc:Q18268]	protein_coding	1.01098	0.762557	0.906285	10.2547	10.4314	10.4852	0.893274	10.3904	3.54001	4.26365e-21	6.53775e-33
C44H4.2	let-4	Protein LET-4 [Source:RefSeq peptide;Acc:NP_510425]	protein_coding	2.30431	0.883057	0.816276	14.55	16.2157	15.7176	1.33455	15.4944	3.53733	2.12362e-12	3.19637e-22
F17C8.2	col-89	Protein COL-89 [Source:RefSeq peptide;Acc:NP_497975]	protein_coding	0.349367	0.131759	0.156594	3.13147	1.73716	2.53449	0.212573	2.46771	3.53714	1.11194e-07	2.35552e-15
C02B4.1	adt-1	Protein ADT-1 [Source:RefSeq peptide;Acc:NP_510116]	protein_coding	0.178051	0.101632	0.0905908	1.50204	1.51452	1.27616	0.123425	1.43091	3.53523	2.74848e-16	2.22703e-29
K06A1.2	K06A1.2	Protein K06A1.2 [Source:RefSeq peptide;Acc:NP_495297]	protein_coding	0.192568	0.0211821	0.0839153	1.13377	1.03842	1.26764	0.0992217	1.14661	3.53057	9.24097e-05	8.62216e-16
F54D8.1	dpy-17	Protein DPY-17 [Source:RefSeq peptide;Acc:NP_498086]	protein_coding	34.8058	14.9532	16.9989	207.211	237.611	326.543	22.2526	257.122	3.5304	3.62004e-15	7.69834e-31
T01D3.3	T01D3.3	Protein T01D3.3, isoform b [Source:RefSeq peptide;Acc:NP_506389]	protein_coding	1.84865	0.457534	0.497568	10.6931	8.46952	13.2303	0.934584	10.7976	3.53025	5.36215e-11	2.04149e-13
F40E10.1	hch-1	Zinc metalloproteinase nas-34 [Source:UniProtKB/Swiss-Prot;Acc:Q21059]	protein_coding	15.5327	5.32254	3.65571	82.0597	112.499	88.0861	8.17031	94.2148	3.52749	3.60081e-07	1.03017e-14
K09H9.3	col-49	Protein COL-49 [Source:RefSeq peptide;Acc:NP_491106]	protein_coding	0.0254495	0.268742	0.159698	0.912442	2.3954	1.92419	0.151297	1.74401	3.52696	0.00200375	2.06451e-09
W04G5.2	rab-11.2	Protein RAB-11.2, isoform a [Source:RefSeq peptide;Acc:NP_001251691]	protein_coding	0.0774141	0	0.121445	0.408167	0.834912	1.04833	0.0662865	0.763802	3.52641	0.00339014	4.51872e-06
K08E3.2	K08E3.2	Protein K08E3.2 [Source:RefSeq peptide;Acc:NP_499837]	protein_coding	0.11123	0.073411	0	0.733079	0.545282	0.847272	0.0615471	0.708544	3.52509	0.00103919	3.96203e-08
C50F4.2	pfk-2	Probable 6-phosphofructokinase [Source:UniProtKB/Swiss-Prot;Acc:Q27483]	protein_coding	0.0579151	0.0637057	0.0605704	0.590359	0.728717	0.773382	0.0607304	0.697486	3.52167	2.02284e-09	1.41281e-17
T27E4.6	oac-50	Protein OAC-50 [Source:RefSeq peptide;Acc:NP_505352]	protein_coding	0.0387233	0.0127785	0.0506234	0.367504	0.313223	0.491609	0.0340417	0.390779	3.52098	1.24142e-05	9.92902e-12
F55C5.2	F55C5.2		pseudogene	0.856714	0.702958	0.532753	5.98202	5.90249	12.124	0.697475	8.00285	3.5203	6.40922e-23	9.80341e-22
F13A2.2	F13A2.2	Protein F13A2.2 [Source:RefSeq peptide;Acc:NP_504208]	protein_coding	0.54039	0.305702	0.29604	3.12057	3.93587	6.04014	0.380711	4.36552	3.51939	2.38434e-16	5.15951e-20
Y57G11C.18	Y57G11C.18	Protein Y57G11C.18 [Source:RefSeq peptide;Acc:NP_502798]	protein_coding	0.715738	0.524867	0.831727	6.57708	7.1066	10.077	0.690777	7.92023	3.51925	5.67374e-39	2.84626e-39
C42D4.3	C42D4.3	Protein C42D4.3 [Source:RefSeq peptide;Acc:NP_501132]	protein_coding	0.925382	1.08189	0.8019	12.4626	11.3282	8.4139	0.93639	10.7349	3.51906	1.1321e-27	3.14112e-30
C34B2.1	tag-272	Protein TAG-272, isoform a [Source:RefSeq peptide;Acc:NP_001251466]	protein_coding	0.616217	0.406697	0.537058	6.38972	6.84729	4.63594	0.51999	5.95765	3.51819	1.14612e-12	1.56239e-19
F15B9.9	dsl-7	Protein DSL-7 [Source:RefSeq peptide;Acc:NP_001023803]	protein_coding	0.183134	0.0439514	0.0522354	0.965573	0.94674	1.27755	0.0931068	1.06329	3.5135	8.43877e-05	1.34299e-14
E02H9.6	E02H9.6	Protein E02H9.6 [Source:RefSeq peptide;Acc:NP_497556]	protein_coding	0.284048	0.0441103	0.122323	1.58574	1.42524	2.13067	0.15016	1.71389	3.51269	1.041e-05	1.6793e-16
C54F6.11	srb-19	Protein SRB-19 [Source:RefSeq peptide;Acc:NP_504936]	protein_coding	0.0774141	0	0.0607226	0.408167	0.512332	0.655204	0.0460456	0.525235	3.51183	0.00103191	5.69927e-09
D1014.5	D1014.5	Protein D1014.5 [Source:RefSeq peptide;Acc:NP_505097]	protein_coding	0.0709771	0.120457	0.0636269	0.983684	1.12338	0.800965	0.0850202	0.969343	3.51113	4.52179e-12	5.86396e-18
F57H12.2	unc-24	Protein UNC-24 [Source:RefSeq peptide;Acc:NP_501335]	protein_coding	0.621186	0.42169	0.575419	6.68143	6.47328	5.24747	0.539432	6.13406	3.50733	1.76669e-26	8.73735e-33
C46C2.4	C46C2.4		pseudogene	0	0.0433271	0.0171645	0.173065	0.209186	0.305591	0.0201639	0.229281	3.50727	0.00722527	4.43471e-08
ZC250.3	nstp-3	Protein NSTP-3 [Source:RefSeq peptide;Acc:NP_504521]	protein_coding	0.178614	0.0884124	0.0934014	1.22426	1.3572	1.51172	0.120142	1.36439	3.50544	5.0085e-08	9.40076e-16
W08G11.1	W08G11.1	Protein W08G11.1 [Source:RefSeq peptide;Acc:NP_507132]	protein_coding	0.0597109	0.0262724	0	0.377792	0.351263	0.24707	0.0286611	0.325375	3.50494	0.00690236	5.44541e-06
Y41E3.2	dpy-4	Protein DPY-4 [Source:RefSeq peptide;Acc:NP_502808]	protein_coding	0.438178	0.852359	0.844178	7.63614	9.92634	6.6364	0.711572	8.06629	3.50283	2.51749e-12	1.1683e-25
Y70C5C.2	clec-9	Protein CLEC-9 [Source:RefSeq peptide;Acc:NP_507227]	protein_coding	0.0556822	0.0489996	0.0388235	0.293585	0.327563	1.00538	0.0478351	0.542177	3.50262	0.00135657	9.93032e-06
C44H4.3	sym-1	Protein SYM-1 [Source:RefSeq peptide;Acc:NP_510426]	protein_coding	12.5764	4.85032	3.73206	76.2249	87.0043	76.4574	7.05292	79.8955	3.50182	1.39991e-12	3.67599e-19
C08F1.11	C08F1.11	Protein C08F1.11 [Source:RefSeq peptide;Acc:NP_001021937]	protein_coding	0.646729	0.262668	0.546307	3.96071	4.29229	8.19647	0.485235	5.48316	3.49825	6.5671e-12	2.42971e-18
Y48B6A.9	hot-7	Protein HOT-7 [Source:RefSeq peptide;Acc:NP_496964]	protein_coding	0.312272	0.224832	0.267209	3.74195	1.75351	3.58801	0.268105	3.02782	3.49741	1.64891e-10	1.13656e-14
R03H10.6	R03H10.6	Protein R03H10.6 [Source:RefSeq peptide;Acc:NP_494733]	protein_coding	2.77789	1.9145	2.04396	25.6767	27.0673	23.2614	2.24545	25.3351	3.49606	1.17149e-45	2.14128e-54
C34G6.6	noah-1	Protein NOAH-1, isoform a [Source:RefSeq peptide;Acc:NP_740858]	protein_coding	11.7591	4.85612	4.85913	78.2925	94.359	69.6035	7.15813	80.7516	3.49584	1.68495e-08	2.01101e-25
R10F2.1	cdh-1	Protein CDH-1 [Source:RefSeq peptide;Acc:NP_497641]	protein_coding	1.11009	0.519946	0.659719	8.85644	7.61337	9.35967	0.763253	8.60983	3.49575	6.41632e-17	2.12881e-38
M01D1.2	math-34	Protein MATH-34, isoform b [Source:RefSeq peptide;Acc:NP_001040792]	protein_coding	1.31717	0.565058	0.852366	8.30771	9.24985	13.2569	0.911532	10.2715	3.49421	4.5219e-16	3.95841e-30
W05B2.4	dhc-4	Protein DHC-4 [Source:RefSeq peptide;Acc:NP_499407]	protein_coding	0.119767	0.112921	0.139573	1.34233	1.32523	1.51759	0.124087	1.39505	3.4909	3.01334e-30	1.04143e-41
B0205.14	B0205.14	Protein B0205.14 [Source:RefSeq peptide;Acc:NP_001040631]	protein_coding	3.60487	3.05023	3.09345	34.5045	33.0785	41.932	3.24952	36.505	3.4898	1.22199e-29	3.95323e-40
T08B2.2	col-56	Protein COL-56 [Source:RefSeq peptide;Acc:NP_491800]	protein_coding	0.143529	0.0631517	0.0750547	1.36216	0.820887	0.971819	0.0939117	1.05162	3.48517	4.29557e-06	3.79979e-11
ZC47.10	fbxa-34		pseudogene	1.03183	1.01357	0.928558	10.6782	10.046	12.5647	0.99132	11.0963	3.48458	2.67064e-32	5.72867e-43
F49H12.2	F49H12.2	Protein F49H12.2 [Source:RefSeq peptide;Acc:NP_508384]	protein_coding	0.250786	0.283742	0.112407	2.56898	3.09112	1.57676	0.215645	2.41229	3.48367	6.74229e-08	4.39828e-12
Y105E8A.5	bbs-1	Protein BBS-1 [Source:RefSeq peptide;Acc:NP_740933]	protein_coding	0.386747	0.191437	0.227519	2.74008	2.40547	3.85974	0.268568	3.00176	3.48245	3.0621e-16	2.01101e-25
W10C8.1	ccb-2	Protein CCB-2 [Source:RefSeq peptide;Acc:NP_491055]	protein_coding	0.193643	0.113603	0.135015	1.42938	1.35011	2.16095	0.14742	1.64681	3.48167	1.92209e-09	3.91438e-16
C17G1.14	C17G1.14	Protein C17G1.14 [Source:UniProtKB/TrEMBL;Acc:J7S138]	protein_coding	0.29006	0.127625	0.10112	1.83521	2.08553	1.85486	0.172935	1.9252	3.47671	0.00280577	1.69949e-07
T13F3.1	str-183	Protein STR-183 [Source:RefSeq peptide;Acc:NP_507108]	protein_coding	0.22198	0.175806	0.0696473	0.912906	1.4582	2.83066	0.155811	1.73392	3.47617	1.92023e-07	8.08164e-10
F52B10.3	F52B10.3	Protein F52B10.3 [Source:RefSeq peptide;Acc:NP_001024699]	protein_coding	1.52382	0.661986	0.806932	10.6176	10.1368	12.4291	0.997581	11.0612	3.47092	2.06325e-13	1.43237e-30
F07G6.6	fbxa-52	Protein FBXA-52 [Source:RefSeq peptide;Acc:NP_508314]	protein_coding	0.105517	0.10446	0.0827658	0.862322	1.00868	1.36935	0.0975807	1.08012	3.46845	9.01133e-06	1.23053e-11
F56D2.4	uev-2	Protein UEV-2 [Source:RefSeq peptide;Acc:NP_498198]	protein_coding	0.0661177	0.218185	0.242022	2.02191	1.81511	1.97724	0.175441	1.93809	3.46557	6.51583e-08	4.66981e-15
B0304.3	cyp-23A1	Protein CYP-23A1 [Source:RefSeq peptide;Acc:NP_494797]	protein_coding	0.134428	0.0709768	0.0984137	1.09151	1.01486	1.24394	0.101273	1.11677	3.46301	4.5179e-10	8.0933e-19
C01G6.1	aqp-2	Protein AQP-2, isoform a [Source:RefSeq peptide;Acc:NP_495972]	protein_coding	53.8384	16.3785	20.6284	322.471	290.015	388.866	30.2818	333.784	3.46239	1.50957e-12	2.17293e-19
Y17D7B.3	Y17D7B.3	Protein Y17D7B.3 [Source:RefSeq peptide;Acc:NP_507670]	protein_coding	0.237006	0.312844	0.216889	2.9366	2.6723	2.84174	0.25558	2.81688	3.46225	1.46578e-11	1.18425e-20
Y106G6G.6	Y106G6G.6	Protein Y106G6G.6 [Source:RefSeq peptide;Acc:NP_001021708]	protein_coding	0.285947	0.212313	0.242984	2.84571	3.22412	2.09746	0.247082	2.72243	3.46184	1.55426e-14	4.3468e-21
B0284.2	B0284.2	Protein B0284.2 [Source:RefSeq peptide;Acc:NP_497884]	protein_coding	0.578116	0.174423	0.328223	2.68235	3.74099	5.44283	0.360254	3.95539	3.45673	1.79157e-07	8.09786e-18
Y38F2AL.1	nsy-4	Protein NSY-4 [Source:RefSeq peptide;Acc:NP_500189]	protein_coding	2.96361	2.03525	1.80105	23.6285	25.1891	25.806	2.26664	24.8745	3.45605	4.28383e-25	7.36527e-47
Y73F8A.30	acr-24	Protein ACR-24, isoform b [Source:RefSeq peptide;Acc:NP_001255865]	protein_coding	0.191716	0.118095	0.147037	1.71166	1.75437	1.54328	0.152283	1.66977	3.45483	2.37647e-14	2.54161e-23
F32A7.8	F32A7.8	Protein F32A7.8 [Source:RefSeq peptide;Acc:NP_001021439]	protein_coding	0.082529	0.0544683	0.0863129	0.783243	0.445038	1.21072	0.0744367	0.813002	3.44917	0.00377349	6.4636e-06
T05A6.1	cki-1	Cyclin-dependent kinase inhibitor 1 [Source:UniProtKB/Swiss-Prot;Acc:Q22197]	protein_coding	12.3988	6.46331	7.00771	103.207	88.6887	90.6399	8.62326	94.1786	3.44909	1.89484e-17	1.41587e-39
F14F7.4	F14F7.4	Protein F14F7.4 [Source:RefSeq peptide;Acc:NP_499706]	protein_coding	0.076097	0	0.106115	0.347726	0.696357	0.944616	0.0607372	0.6629	3.44814	0.00176046	1.04471e-06
C11D9.1	cgef-2	Protein CGEF-2 [Source:RefSeq peptide;Acc:NP_491367]	protein_coding	1.50104	2.03348	1.70206	19.9522	19.2948	17.7592	1.74553	19.0021	3.44442	1.42054e-29	2.48032e-57
ZC132.4	ZC132.4	Protein ZC132.4 [Source:RefSeq peptide;Acc:NP_504186]	protein_coding	0.509193	0.232189	0.232381	2.91903	2.39636	5.26558	0.324588	3.52699	3.44176	3.11731e-07	8.19269e-18
F14F7.5	F14F7.5	Protein F14F7.5 [Source:RefSeq peptide;Acc:NP_499707]	protein_coding	0.0417717	0.0330827	0.0262121	0.308339	0.327642	0.461959	0.0336889	0.36598	3.44142	5.18221e-06	4.30449e-12
E02C12.11	E02C12.11	Protein E02C12.11 [Source:RefSeq peptide;Acc:NP_505431]	protein_coding	0.650933	0.0716016	0.39712	3.26045	3.13787	5.75411	0.373218	4.05081	3.44012	4.05854e-05	1.71322e-12
F49E12.8	F49E12.8	Protein F49E12.8 [Source:RefSeq peptide;Acc:NP_495765]	protein_coding	0.180936	0.170594	0.189232	2.31683	1.97674	1.57513	0.180254	1.95623	3.43997	1.48877e-09	8.37227e-16
C09F9.4	C09F9.4		pseudogene	4.18494	1.80132	1.33207	28.7806	31.1304	19.3696	2.43944	26.4269	3.43738	1.72585e-05	6.52116e-17
C44B12.4	srx-13	Protein SRX-13 [Source:RefSeq peptide;Acc:NP_500040]	protein_coding	0.0962838	0.0635464	0	0.482275	0.731615	0.51611	0.0532767	0.576667	3.43616	0.00142618	2.30619e-07
K08B4.2	K08B4.2	Protein K08B4.2 [Source:RefSeq peptide;Acc:NP_500911]	protein_coding	3.10408	1.47959	1.26249	19.9578	21.5152	21.7958	1.94872	21.0896	3.43593	9.27144e-12	8.64719e-27
ZK945.9	lov-1	Location of vulva defective 1 [Source:UniProtKB/Swiss-Prot;Acc:Q09624]	protein_coding	0.0164137	0	0.00980927	0.0865413	0.0781654	0.119074	0.00874099	0.0945935	3.43587	0.00174299	1.52142e-10
F47C12.2	clec-78	Protein CLEC-78 [Source:RefSeq peptide;Acc:NP_500454]	protein_coding	0.172449	0.0758763	0.0801579	1.31334	1.22112	1.01627	0.109494	1.18358	3.43423	5.91364e-08	1.47903e-14
T04F8.9	T04F8.9	Protein T04F8.9 [Source:RefSeq peptide;Acc:NP_001024876]	protein_coding	0.401183	0.176518	0.139859	2.6793	2.56983	2.5051	0.239186	2.58474	3.43381	1.15887e-07	1.25846e-18
T02E1.8	T02E1.8	Protein T02E1.8, isoform a [Source:RefSeq peptide;Acc:NP_001250710]	protein_coding	0.994611	0.437622	0.83217	8.63528	8.06141	7.74457	0.754801	8.14709	3.43212	4.43372e-17	1.77493e-28
T11A5.6	T11A5.6	Protein T11A5.6, isoform a [Source:RefSeq peptide;Acc:NP_001256150]	protein_coding	1.08467	0.759444	1.25277	10.3338	10.1261	12.9534	1.03229	11.1378	3.43154	1.99562e-39	6.06712e-47
Y58A7A.6	glb-32	Protein GLB-32 [Source:RefSeq peptide;Acc:NP_504363]	protein_coding	0.22851	0.565555	0.448101	4.60845	5.09701	3.64242	0.414056	4.44929	3.42568	1.2202e-09	2.73174e-20
C28H8.7	C28H8.7	Uncharacterized protein C28H8.7 [Source:UniProtKB/Swiss-Prot;Acc:Q09245]	protein_coding	0.0542444	0.0358008	0.0567315	0.543408	0.478658	0.550925	0.0489256	0.52433	3.42182	0.0037439	1.02712e-06
R13D11.8	nhr-270	Protein NHR-270 [Source:RefSeq peptide;Acc:NP_503328]	protein_coding	0.517479	0.518185	0.33592	4.1773	5.38857	5.11474	0.457195	4.89354	3.42	1.10175e-23	1.21676e-30
F34D10.6	F34D10.6	Protein F34D10.6, isoform a [Source:RefSeq peptide;Acc:NP_001254879]	protein_coding	0.517136	0.259689	0.33509	3.91801	3.97907	4.0026	0.370638	3.96656	3.41981	4.72026e-18	7.03147e-37
C17G1.5	C17G1.5	Protein C17G1.5 [Source:RefSeq peptide;Acc:NP_509668]	protein_coding	2.83214	1.66679	1.99982	25.4899	24.3721	19.6647	2.16625	23.1756	3.41933	4.03179e-23	1.55693e-38
T22B3.1	dpy-20	Protein dumpy-20 [Source:UniProtKB/Swiss-Prot;Acc:P34807]	protein_coding	0.0332491	0.0219441	0.0695471	0.262959	0.488989	0.581576	0.0415801	0.444508	3.41825	0.000553965	2.48396e-07
T26A8.3	T26A8.3	Protein T26A8.3 [Source:RefSeq peptide;Acc:NP_501433]	protein_coding	0.0956858	0.0631517	0.100073	0.403603	0.797433	1.56571	0.0863035	0.922248	3.41766	0.00682301	4.72705e-05
F07C3.2	F07C3.2	Protein F07C3.2 [Source:RefSeq peptide;Acc:NP_505390]	protein_coding	0.719484	0.837975	1.10658	9.95232	8.83851	9.64758	0.888011	9.47947	3.41616	1.22086e-20	2.59403e-30
T22B11.2	bus-4	Protein BUS-4 [Source:RefSeq peptide;Acc:NP_500615]	protein_coding	0.415874	0.214805	0.434941	3.47018	4.14837	3.75445	0.355207	3.791	3.41585	2.05867e-19	1.40436e-27
F35D2.2	F35D2.2	Protein F35D2.2 [Source:RefSeq peptide;Acc:NP_495589]	protein_coding	0.529816	0.295877	0.255742	3.50257	2.83705	5.19703	0.360478	3.84555	3.41521	3.5358e-13	7.32153e-20
F55F8.1	ptr-10	Protein PTR-10 [Source:RefSeq peptide;Acc:NP_491658]	protein_coding	0.488977	0.229027	0.412416	4.10839	3.62658	4.31652	0.376807	4.01716	3.41428	1.74265e-18	2.9373e-34
C49H3.16	C49H3.16	Protein C49H3.16 [Source:RefSeq peptide;Acc:NP_001255308]	protein_coding	0.219729	0.145019	0.153202	2.08534	1.61575	1.81837	0.17265	1.83982	3.41365	1.09495e-06	2.12729e-13
W04G5.10	W04G5.10	Protein W04G5.10 [Source:RefSeq peptide;Acc:NP_492969]	protein_coding	0.0186506	0.0492369	0.0585172	0.295007	0.42058	0.631408	0.0421349	0.448998	3.41362	0.000982167	4.94347e-07
K01A2.8	mps-2	Protein MPS-2, isoform d [Source:RefSeq peptide;Acc:NP_001033335]	protein_coding	1.66175	0.877392	0.89964	9.56561	8.83641	18.179	1.14626	12.1937	3.41112	3.11869e-10	2.88102e-21
R13H4.1	nphp-4	Protein NPHP-4 [Source:RefSeq peptide;Acc:NP_505982]	protein_coding	0.410888	0.320835	0.459989	4.13144	3.35336	5.1462	0.397238	4.21033	3.40586	1.15719e-37	3.846e-39
Y73B3A.22	fbxa-222	Protein FBXA-222 [Source:RefSeq peptide;Acc:NP_001123191]	protein_coding	0.122265	0.0268979	0.0426236	0.623156	0.719253	0.689871	0.0639289	0.677427	3.40552	0.000234952	2.42791e-10
F46C8.8	F46C8.8	Protein F46C8.8 [Source:RefSeq peptide;Acc:NP_509278]	protein_coding	0.340451	0.140434	0.311553	2.33354	2.83727	3.21762	0.264146	2.79615	3.40403	8.53891e-14	5.13058e-22
C02D4.1	jud-4	Protein JUD-4 [Source:RefSeq peptide;Acc:NP_510534]	protein_coding	0.0743824	0.130911	0.0518618	1.28113	0.875143	0.559595	0.0857184	0.905288	3.4007	8.4773e-05	6.2766e-08
W04G3.8	lpr-3	Protein LPR-3 [Source:RefSeq peptide;Acc:NP_509849]	protein_coding	6.73229	2.52184	2.09326	38.1702	42.6035	38.936	3.78246	39.9033	3.39911	6.34005e-12	2.39944e-18
Y38H6C.24	Y38H6C.24	Protein Y38H6C.24 [Source:RefSeq peptide;Acc:NP_001256927]	protein_coding	0.496949	0.327981	0.433111	3.66823	4.62874	4.95372	0.419347	4.4169	3.39682	5.94073e-07	2.8869e-14
F32H2.6	F32H2.6	Protein F32H2.6 [Source:RefSeq peptide;Acc:NP_492421]	protein_coding	5.55195	1.58453	1.29469	24.6049	30.3803	33.7394	2.81039	29.5749	3.39553	7.10708e-10	7.85657e-13
Y38H6A.5	Y38H6A.5	Protein Y38H6A.5, isoform a [Source:RefSeq peptide;Acc:NP_001256911]	protein_coding	0.379387	0.182103	0.324639	2.54586	2.6038	4.16456	0.295377	3.10474	3.39385	2.82297e-10	1.70529e-16
T25F10.5	bbs-8	Protein BBS-8 [Source:RefSeq peptide;Acc:NP_504711]	protein_coding	0.22973	0.160538	0.240263	2.00926	1.72242	2.88221	0.210177	2.20463	3.39086	4.90378e-16	5.2718e-22
T23F11.3	cdka-1	Cyclin-dependent kinase 5 activator 1 [Source:UniProtKB/Swiss-Prot;Acc:Q22695]	protein_coding	1.92319	1.43656	1.66834	17.1831	16.4296	19.0279	1.67603	17.5469	3.38809	9.03391e-45	9.31644e-55
ZK909.4	ces-2	Cell death specification protein 2 [Source:UniProtKB/Swiss-Prot;Acc:Q94126]	protein_coding	13.5029	3.24623	3.37279	65.445	67.56	77.5245	6.70732	70.1765	3.38718	5.9256e-11	3.57343e-12
F46H6.5	F46H6.5	Protein F46H6.5 [Source:RefSeq peptide;Acc:NP_001024682]	protein_coding	0.512249	0.225386	0.416683	3.90121	4.24111	3.91799	0.384773	4.02011	3.38516	1.23792e-08	1.11749e-16
F09F3.10	nhr-175	Protein NHR-175 [Source:RefSeq peptide;Acc:NP_506438]	protein_coding	0.0821622	0	0.0644469	0.476521	0.543755	0.509953	0.0488697	0.510076	3.3837	0.00193238	2.26213e-08
F36F12.1	F36F12.1	Protein F36F12.1 [Source:RefSeq peptide;Acc:NP_503571]	protein_coding	0.0714979	0.0377503	0.0448656	0.392052	0.504723	0.710021	0.0513713	0.535599	3.38212	4.0155e-05	2.75588e-10
K04G11.2	sel-7	Protein SEL-7 [Source:RefSeq peptide;Acc:NP_510392]	protein_coding	0.281806	0.340981	0.41753	4.53177	3.91423	2.3851	0.346772	3.61037	3.38009	2.92581e-13	8.46402e-17
C54E4.3	gcy-37	Soluble guanylate cyclase gcy-37 [Source:UniProtKB/Swiss-Prot;Acc:Q6DNF3]	protein_coding	0.288976	0.223604	0.260539	2.55339	2.62811	2.85623	0.257707	2.67924	3.37803	1.47175e-22	4.21138e-34
F26A1.4	F26A1.4	Protein F26A1.4 [Source:RefSeq peptide;Acc:NP_497995]	protein_coding	0.0889915	0.0783114	0.0930716	0.750734	0.610765	1.33901	0.0867915	0.900168	3.37457	0.0002579	6.17224e-08
W01C8.6	cat-1	Protein CAT-1, isoform b [Source:RefSeq peptide;Acc:NP_001024937]	protein_coding	0.320604	0.146489	0.245029	2.50957	2.96203	1.89247	0.237374	2.45469	3.37031	7.99264e-16	1.63374e-20
ZC21.8	ZC21.8	Uncharacterized protein ZC21.8 [Source:UniProtKB/Swiss-Prot;Acc:P34592]	protein_coding	0	0.119617	0.0947749	0.477795	0.710791	1.02263	0.0714639	0.737073	3.36652	0.00808954	3.19582e-05
K08D12.4	K08D12.4	Protein K08D12.4 [Source:RefSeq peptide;Acc:NP_500124]	protein_coding	2.3642	0.704673	2.15355	20.1052	17.6466	16.0938	1.74081	17.9486	3.36604	5.1815e-10	7.30366e-22
T02G5.15	T02G5.15	Protein T02G5.15 [Source:RefSeq peptide;Acc:NP_001254122]	protein_coding	2.47808	0.981306	1.42543	12.0205	11.2979	26.986	1.62827	16.7681	3.3643	7.65184e-07	1.54397e-14
F13A2.9	F13A2.9	Protein F13A2.9 [Source:RefSeq peptide;Acc:NP_001033476]	protein_coding	0.331299	0	0.173244	1.48476	1.70533	1.9628	0.168181	1.71763	3.35233	0.00732671	3.33164e-07
F23H12.4	sqt-3	Cuticle collagen 1 [Source:UniProtKB/Swiss-Prot;Acc:P08124]	protein_coding	26.4149	11.0561	13.2332	140.881	179.213	196.573	16.9014	172.222	3.34906	4.44083e-14	4.97661e-29
K09F6.12	mir-5548		miRNA	3.81602	2.79837	3.76926	29.2858	35.1279	41.3885	3.46122	35.2674	3.34898	3.69222e-16	3.18029e-25
F59C6.8	F59C6.8	UPF0392 protein F59C6.8 [Source:UniProtKB/Swiss-Prot;Acc:Q93834]	protein_coding	0.169338	0.206329	0.122609	1.19503	1.6092	2.26374	0.166092	1.68932	3.34639	1.00212e-13	8.00621e-18
ZC15.3	ZC15.3	Protein ZC15.3 [Source:RefSeq peptide;Acc:NP_507915]	protein_coding	0.0198353	0.0785466	0.0622342	0.69024	0.466743	0.47006	0.0535387	0.542348	3.34056	0.000378534	3.36028e-08
T21E8.3	pgp-8	Protein PGP-8 [Source:RefSeq peptide;Acc:NP_509811]	protein_coding	0.644355	0.483791	0.395683	4.56931	5.28593	5.577	0.507943	5.14408	3.34017	1.7215e-25	4.17632e-41
R02E4.3	R02E4.3	Protein R02E4.3 [Source:RefSeq peptide;Acc:NP_001041279]	protein_coding	0.872005	0.575515	0.71656	6.43671	8.79389	6.67743	0.72136	7.30268	3.33964	1.03331e-12	1.07325e-19
Y51A2D.19	slo-1	Calcium-activated potassium channel slo-1 [Source:UniProtKB/Swiss-Prot;Acc:Q95V25]	protein_coding	1.13051	0.858239	0.869911	10.2226	8.96496	9.75001	0.952887	9.64587	3.33953	4.31151e-48	3.93242e-54
C30A5.4	C30A5.4	Uncharacterized protein C30A5.4 [Source:UniProtKB/Swiss-Prot;Acc:P34350]	protein_coding	0.304856	0.134135	0.340089	1.86454	1.97273	4.03657	0.259694	2.62461	3.33722	9.90628e-11	8.26719e-14
C48B4.3	C48B4.3	Uncharacterized protein C48B4.3 [Source:UniProtKB/Swiss-Prot;Acc:P34357]	protein_coding	0.906774	0.617768	0.703614	7.61872	7.42788	7.42703	0.742719	7.49121	3.33431	1.78766e-21	1.67048e-31
Y38H6C.15	Y38H6C.15	Protein Y38H6C.15 [Source:RefSeq peptide;Acc:NP_507958]	protein_coding	0.776744	0.307586	0.446796	4.05443	4.49322	6.88086	0.510375	5.14284	3.33293	1.70981e-10	1.32456e-17
F48E3.9	F48E3.9	Protein F48E3.9 [Source:RefSeq peptide;Acc:NP_509264]	protein_coding	0.522973	0.305023	0.419753	3.92446	3.88737	4.72133	0.415916	4.17772	3.32835	4.09525e-25	1.51939e-33
C44B11.1	C44B11.1	Protein C44B11.1 [Source:RefSeq peptide;Acc:NP_497664]	protein_coding	0.339825	0.149521	0.236937	2.1899	2.07314	3.02529	0.242095	2.42944	3.32698	1.01899e-07	1.84279e-14
F10G2.9	nhr-263	Protein NHR-263 [Source:RefSeq peptide;Acc:NP_504870]	protein_coding	0.505096	0.277798	0.39619	3.06259	3.67291	5.08243	0.393028	3.93931	3.32524	2.19646e-10	6.75345e-17
W04G3.3	lpr-4	Protein LPR-4 [Source:RefSeq peptide;Acc:NP_509852]	protein_coding	0.615551	0.417238	0.434982	5.47349	4.71398	4.50577	0.489257	4.89775	3.32345	2.54399e-23	1.21016e-29
F25F6.1	mltn-13	Protein MLTN-13 [Source:RefSeq peptide;Acc:NP_508765]	protein_coding	0.0197505	0.0130352	0.0619682	0.322818	0.358243	0.267458	0.0315846	0.316173	3.32342	0.000698997	3.07267e-09
C38C6.6	tag-297	Protein TAG-297 [Source:RefSeq peptide;Acc:NP_497039]	protein_coding	0.214074	0.172684	0.199013	1.75577	2.25049	1.85211	0.195257	1.95279	3.32209	4.19625e-16	2.36476e-24
F41C3.6	F41C3.6	Protein F41C3.6 [Source:RefSeq peptide;Acc:NP_494845]	protein_coding	0.271594	0.0896247	0.213035	1.64678	1.84181	2.24759	0.191418	1.91206	3.32033	1.62424e-09	3.39511e-17
F19B10.13	F19B10.13	Protein F19B10.13 [Source:RefSeq peptide;Acc:NP_001254083]	protein_coding	2.63097	2.25943	2.71844	27.2756	26.6656	22.035	2.53628	25.3254	3.3198	3.89879e-36	3.53048e-41
C15H9.2	C15H9.2	Protein C15H9.2 [Source:RefSeq peptide;Acc:NP_509027]	protein_coding	0.0267765	0.0706889	0.0840125	0.875312	0.603823	0.332385	0.0604926	0.60384	3.31933	0.00248876	1.07734e-05
T18H9.1	grd-6	Protein GRD-6 [Source:UniProtKB/TrEMBL;Acc:Q22551]	protein_coding	0.130113	0.0343494	0.149687	0.87811	1.02056	1.23338	0.104716	1.04402	3.31758	6.06181e-07	4.591e-16
ZK177.9	ZK177.9	Uncharacterized protein ZK177.9 [Source:UniProtKB/Swiss-Prot;Acc:Q09375]	protein_coding	1.24135	0.945318	0.699063	10.0692	10.2048	8.45891	0.961909	9.57764	3.3157	1.8596e-18	7.67997e-25
Y40C5A.3	Y40C5A.3	Protein Y40C5A.3, isoform a [Source:RefSeq peptide;Acc:NP_001255292]	protein_coding	0.0413782	0.0126042	0.0299598	0.248375	0.296469	0.290943	0.0279808	0.278596	3.31567	7.0723e-09	1.03471e-17
H10D18.1	H10D18.1	Protein H10D18.1 [Source:RefSeq peptide;Acc:NP_504058]	protein_coding	0.222622	0.176314	0.32596	1.92499	2.57559	2.71323	0.241632	2.4046	3.31492	8.11504e-07	3.65982e-13
C29E6.1	let-653	Protein LET-653, isoform a [Source:RefSeq peptide;Acc:NP_001021336]	protein_coding	3.77901	1.55039	1.72689	20.3198	25.1433	24.6556	2.3521	23.3729	3.31282	6.29093e-13	5.34034e-25
C27H5.7	dyf-13	Protein DYF-13, isoform a [Source:RefSeq peptide;Acc:NP_741021]	protein_coding	0.177268	0.133709	0.145668	1.56219	1.40284	1.55748	0.152215	1.50751	3.30798	1.32483e-12	2.80616e-22
C12D5.1	str-147		pseudogene	0.127388	0.10089	0.106583	1.18211	0.724408	1.4088	0.11162	1.1051	3.30752	1.23546e-05	3.67613e-10
W04H10.6	W04H10.6	Protein W04H10.6 [Source:RefSeq peptide;Acc:NP_001254015]	protein_coding	2.74009	1.56731	2.00601	15.314	19.4326	27.7263	2.10447	20.8243	3.30674	4.96106e-19	3.21102e-22
T01B7.7	rol-6	Cuticle collagen rol-6 [Source:UniProtKB/Swiss-Prot;Acc:P20784]	protein_coding	0.277933	0.183433	0.1661	2.34465	2.21893	1.63542	0.209155	2.06633	3.30443	4.80727e-11	7.26079e-17
Y38C1AA.9	Y38C1AA.9	Protein Y38C1AA.9 [Source:RefSeq peptide;Acc:NP_499871]	protein_coding	1.23656	1.73424	1.81863	17.6441	14.7381	14.7829	1.59648	15.7217	3.29979	3.68498e-28	2.59367e-32
C10A4.3	C10A4.3	Protein C10A4.3 [Source:RefSeq peptide;Acc:NP_509252]	protein_coding	0.283729	0.249678	0.230796	2.82571	2.41092	2.27686	0.254734	2.50449	3.29746	2.4032e-09	1.01596e-16
K01A2.4	K01A2.4	Protein K01A2.4 [Source:RefSeq peptide;Acc:NP_001022228]	protein_coding	0.473743	0.231604	0.36701	2.97887	2.39123	5.14811	0.357452	3.50607	3.29403	1.24228e-14	6.28246e-17
ZK836.1	lon-3	Cuticle collagen lon-3 [Source:UniProtKB/Swiss-Prot;Acc:Q23628]	protein_coding	0.208369	0.357556	0.239715	3.20799	2.758	1.92816	0.268547	2.63138	3.29258	7.24374e-12	2.57551e-16
F15B9.8	F15B9.8	Protein F15B9.8 [Source:RefSeq peptide;Acc:NP_506249]	protein_coding	1.26106	0.539863	1.10501	9.41637	7.75266	11.2693	0.968645	9.47945	3.29076	2.33014e-14	3.18029e-25
C09F9.2	C09F9.2	Protein C09F9.2 [Source:RefSeq peptide;Acc:NP_497053]	protein_coding	4.58037	1.75749	1.45133	27.2745	31.5462	17.3477	2.59639	25.3895	3.28965	0.000239928	9.59217e-15
Y37B11A.1	cutl-23	Protein CUTL-23 [Source:RefSeq peptide;Acc:NP_498247]	protein_coding	0.633767	0.437585	0.428287	3.9276	4.55997	6.17269	0.49988	4.88675	3.28922	4.79912e-30	1.5224e-31
F40E10.2	sox-3	Protein SOX-3 [Source:RefSeq peptide;Acc:NP_510439]	protein_coding	0.834228	0.844227	0.668899	9.03154	6.97961	6.93507	0.782451	7.64874	3.28915	5.46776e-21	2.35798e-27
ZC443.5	ugt-18	Protein UGT-18 [Source:RefSeq peptide;Acc:NP_506209]	protein_coding	0.289887	0.14577	0.216556	2.34359	2.01662	1.99395	0.217404	2.11805	3.28429	7.7822e-15	1.27515e-22
T26E3.1	clec-103	Protein CLEC-103 [Source:RefSeq peptide;Acc:NP_493210]	protein_coding	0.127846	0.0421885	0.0334268	0.842585	0.595398	0.541019	0.0678204	0.659668	3.28195	0.00358246	1.17251e-06
F16B3.1	egl-2	Protein EGL-2 [Source:RefSeq peptide;Acc:NP_503402]	protein_coding	0.5293	0.49642	0.509865	5.89727	5.32611	3.70959	0.511862	4.97766	3.28164	3.06085e-31	1.57723e-30
T13A10.2	T13A10.2	Protein T13A10.2 [Source:RefSeq peptide;Acc:NP_500945]	protein_coding	0.237738	0.251048	0.348093	2.25626	2.98357	2.89746	0.278959	2.71243	3.28146	4.11638e-07	7.82909e-14
T09F5.1	T09F5.1	Protein T09F5.1 [Source:RefSeq peptide;Acc:NP_506737]	protein_coding	1.00288	0.689473	0.721095	6.08087	7.1288	10.2328	0.804484	7.81416	3.27996	1.14325e-25	1.17657e-27
K10C8.4	K10C8.4	Protein K10C8.4 [Source:RefSeq peptide;Acc:NP_001024049]	protein_coding	0.691084	0.513122	0.903462	5.92109	6.73342	7.75003	0.702556	6.80151	3.27517	4.9226e-15	3.04045e-24
F36H5.10	F36H5.10	Protein F36H5.10 [Source:RefSeq peptide;Acc:NP_494070]	protein_coding	1.15409	0.692447	0.603504	5.17223	6.63493	11.899	0.816682	7.90205	3.27438	5.85328e-11	4.22933e-17
R13A5.9	R13A5.9	Protein R13A5.9 [Source:RefSeq peptide;Acc:NP_498662]	protein_coding	1.3306	1.34655	1.09009	13.0607	13.1003	10.2732	1.25575	12.1447	3.27371	6.92065e-39	4.88444e-40
Y87G2A.16	Y87G2A.16	Protein Y87G2A.16 [Source:RefSeq peptide;Acc:NP_001021832]	protein_coding	0.851128	0.645997	0.801136	7.29232	7.55216	7.3477	0.766087	7.39739	3.27144	5.40785e-25	3.4878e-35
F07C3.8	str-94	Protein STR-94 [Source:RefSeq peptide;Acc:NP_505395]	protein_coding	0.0810811	0.142701	0	0.627002	0.953957	0.579492	0.0745939	0.72015	3.27117	0.00624145	2.33263e-07
ZK1290.8	wrt-10	Protein WRT-10 [Source:RefSeq peptide;Acc:NP_495580]	protein_coding	19.2901	6.62201	7.31296	94.0293	111.628	114.855	11.075	106.837	3.27004	8.51358e-12	5.35319e-19
F54B11.4	F54B11.4	Protein F54B11.4 [Source:RefSeq peptide;Acc:NP_510275]	protein_coding	0.194731	0.128521	0.10183	1.23207	1.17737	1.68476	0.141694	1.36473	3.26777	1.92488e-05	2.57205e-11
R05H5.8	tts-2		ncRNA	3.17016	1.17582	3.83613	28.0144	28.6674	22.0562	2.72737	26.246	3.26651	1.42193e-08	2.3293e-19
ZC84.4	npr-29	Probable G-protein coupled receptor ZC84.4 [Source:UniProtKB/Swiss-Prot;Acc:Q03613]	protein_coding	0.704864	0.528069	0.657486	6.58908	4.63216	6.96537	0.63014	6.0622	3.2661	2.03169e-23	3.32047e-28
F29A7.4	F29A7.4	Protein F29A7.4 [Source:RefSeq peptide;Acc:NP_494348]	protein_coding	0.284116	0.375028	0.429206	3.82824	3.71418	2.92121	0.362783	3.48787	3.26517	5.381e-12	2.07229e-18
F39C12.3	tsp-14	Protein TSP-14, isoform b [Source:RefSeq peptide;Acc:NP_508828]	protein_coding	2.80339	1.46818	1.41255	18.2637	16.5472	19.7628	1.89471	18.1912	3.2632	2.26744e-14	2.78251e-31
F28F9.1	zag-1	Zinc finger E-box-binding homebox protein zag-1 [Source:UniProtKB/Swiss-Prot;Acc:G5EBU4]	protein_coding	1.05387	0.542866	0.658628	8.15866	5.93504	7.55628	0.751789	7.21666	3.26293	4.00055e-16	2.05846e-28
Y53F4B.27	Y53F4B.27	Protein Y53F4B.27, isoform a [Source:RefSeq peptide;Acc:NP_001022467]	protein_coding	0.0874834	0.0989798	0.117636	0.962051	1.18858	0.761582	0.101366	0.970736	3.2595	9.53818e-09	2.40527e-14
C14A11.5	C14A11.5	Protein C14A11.5 [Source:RefSeq peptide;Acc:NP_508488]	protein_coding	0.182673	0.120562	0.159207	1.39656	1.32834	1.70068	0.154147	1.4752	3.25852	1.80015e-10	3.6303e-19
Y41D4B.10	dsl-3	Protein DSL-3 [Source:RefSeq peptide;Acc:NP_500108]	protein_coding	10.0748	4.08104	3.42862	46.5991	55.4783	65.659	5.8615	55.9121	3.25382	1.73595e-11	3.08849e-18
ZC239.12	sdz-35	Protein SDZ-35 [Source:RefSeq peptide;Acc:NP_494473]	protein_coding	1.15139	0.812923	1.12017	10.3908	9.5824	9.39744	1.02816	9.79021	3.25128	2.28504e-25	1.45488e-33
ZC47.13	fbxa-50	Protein FBXA-50, isoform a [Source:RefSeq peptide;Acc:NP_001076654]	protein_coding	0.493763	0.456231	0.361481	4.13936	4.33281	4.01187	0.437158	4.16135	3.25082	5.72944e-16	2.58037e-25
F57F5.3	F57F5.3	Protein F57F5.3 [Source:RefSeq peptide;Acc:NP_506012]	protein_coding	0.0544361	0.179636	0.028466	0.660134	0.693838	1.13646	0.0875128	0.830144	3.24579	0.0054559	6.97127e-08
F23B2.4	daf-10	Protein DAF-10 [Source:RefSeq peptide;Acc:NP_501591]	protein_coding	0.386933	0.226067	0.351601	2.74244	2.29488	4.10162	0.321534	3.04631	3.24402	1.70158e-26	5.70793e-26
F54E4.3	F54E4.3	Protein F54E4.3 [Source:RefSeq peptide;Acc:NP_510433]	protein_coding	1.83547	1.49095	1.68993	17.2542	16.5348	13.6316	1.67212	15.8068	3.2408	4.31524e-37	4.52691e-41
T09F5.6	srh-54		pseudogene	0.0442261	0.0291888	0.0462538	0.419728	0.411936	0.29945	0.0398895	0.377038	3.24063	0.00894099	4.63495e-06
F10G8.2	F10G8.2	Protein F10G8.2 [Source:RefSeq peptide;Acc:NP_492648]	protein_coding	0.0883113	0.155426	0.0923603	0.776037	0.634958	1.76062	0.112032	1.05721	3.23827	0.000322526	8.08268e-07
C33D3.5	C33D3.5	Protein C33D3.5 [Source:RefSeq peptide;Acc:NP_741889]	protein_coding	0.0140817	0.0743504	0.0294547	0.207889	0.331356	0.572076	0.0392956	0.37044	3.2368	0.00233622	3.17505e-06
F39D8.4	nas-13	Zinc metalloproteinase nas-13 [Source:UniProtKB/Swiss-Prot;Acc:Q20191]	protein_coding	0.119554	0.135265	0.142898	1.33274	1.23916	1.17569	0.132572	1.2492	3.23615	1.4394e-08	3.59394e-16
F47E1.1	F47E1.1	Protein F47E1.1 [Source:RefSeq peptide;Acc:NP_509533]	protein_coding	0.0446966	0.117997	0.0934917	0.754122	0.701167	0.958347	0.0853951	0.804546	3.23595	0.00663143	3.90274e-06
T14B4.7	dpy-10	Cuticle collagen dpy-10 [Source:UniProtKB/Swiss-Prot;Acc:P35800]	protein_coding	4.3907	3.11036	2.54655	28.8153	32.4907	33.3277	3.3492	31.5446	3.2355	1.63293e-20	2.63597e-47
Y41G9A.1	osm-5	Protein OSM-5 [Source:RefSeq peptide;Acc:NP_508511]	protein_coding	0.4149	0.238113	0.235827	3.01503	2.4938	2.86014	0.29628	2.78966	3.23505	4.07004e-16	2.8081e-27
Y46H3D.4	irld-17	Protein Y46H3D.4 [Source:RefSeq peptide;Acc:NP_503463]	protein_coding	0.0594804	0	0.0622075	0.439055	0.320748	0.385955	0.0405626	0.381919	3.23505	0.00325015	7.32121e-08
Y39G8C.3	bkip-1	Protein BKIP-1, isoform b [Source:RefSeq peptide;Acc:NP_001254414]	protein_coding	0.62235	0.428603	0.367891	3.50961	4.24477	5.58796	0.472948	4.44745	3.23322	3.47086e-15	3.29326e-21
F11C1.6	nhr-25	Nuclear hormone receptor family member nhr-25 [Source:UniProtKB/Swiss-Prot;Acc:Q19345]	protein_coding	2.66943	1.32876	1.41941	16.9748	18.9465	14.9201	1.80587	16.9471	3.23027	1.42961e-11	1.62692e-28
F56D2.8	F56D2.8	Protein F56D2.8 [Source:RefSeq peptide;Acc:NP_498197]	protein_coding	0.283535	0.0935653	0.111201	1.45757	1.56371	1.55983	0.162767	1.52704	3.22985	1.93119e-05	2.54779e-11
Y2H9A.3	col-162	Protein COL-162 [Source:RefSeq peptide;Acc:NP_506334]	protein_coding	0.20382	0.706227	0.692787	3.97618	5.29567	5.7502	0.534278	5.00735	3.22838	2.92494e-08	1.42039e-17
F20D12.3	bbs-2	Protein BBS-2 [Source:RefSeq peptide;Acc:NP_501325]	protein_coding	0.322972	0.110017	0.250611	2.39501	1.82845	2.17505	0.227867	2.13284	3.22651	4.34541e-10	4.82928e-21
T23B7.2	T23B7.2	Protein T23B7.2 [Source:RefSeq peptide;Acc:NP_001022353]	protein_coding	0.142423	0.0939978	0	0.788473	0.698196	0.723249	0.0788069	0.736639	3.22456	0.00420503	1.0879e-06
C09G5.8	mks-5	Protein fantom [Source:UniProtKB/Swiss-Prot;Acc:Q09459]	protein_coding	0.339233	0.280812	0.330734	3.15281	2.74539	2.97172	0.316926	2.95664	3.22174	8.12103e-30	1.57148e-38
C32B5.8	fbxc-6		pseudogene	0.748755	0.579373	0.432046	4.68293	5.89828	5.82729	0.586725	5.4695	3.22065	3.6076e-18	9.52695e-26
Y48G8AL.16	Y48G8AL.16	Protein Y48G8AL.16 [Source:RefSeq peptide;Acc:NP_001248972]	protein_coding	0.0878636	0.115978	0.275676	0.926523	2.15366	1.38814	0.159839	1.48944	3.22008	0.00911895	3.65579e-05
C05E11.10	C05E11.10		ncRNA	0.962838	0.635464	0.335661	4.73814	8.1815	5.07055	0.644655	5.99673	3.21758	6.8556e-05	1.44994e-08
T08H4.3	ast-1	Protein AST-1 [Source:RefSeq peptide;Acc:NP_001022326]	protein_coding	0.521481	0.301151	0.426086	3.50563	3.46718	4.59752	0.416239	3.85677	3.21191	6.3705e-19	6.4682e-27
Y7A5A.3	Y7A5A.3	Protein Y7A5A.3 [Source:RefSeq peptide;Acc:NP_510597]	protein_coding	0.16929	0.0372433	0.0295087	0.654562	0.608599	0.923366	0.0786808	0.728842	3.21152	0.00856766	2.73914e-07
T19H12.5	srd-32	Serpentine receptor class delta-32 [Source:UniProtKB/Swiss-Prot;Acc:O01608]	protein_coding	0.468182	0.331067	0.384723	3.82617	3.44273	3.67948	0.394657	3.64946	3.20901	2.86558e-18	4.90184e-28
F19G12.3	F19G12.3	Protein F19G12.3 [Source:RefSeq peptide;Acc:NP_508268]	protein_coding	0.332013	0.0876502	0.416683	1.54048	1.69273	4.49606	0.278782	2.57642	3.20816	0.000621566	2.25602e-06
B0272.1	tbb-4	Tubulin beta-4 chain [Source:UniProtKB/Swiss-Prot;Acc:P41937]	protein_coding	13.8885	3.5495	4.31123	68.304	67.9115	64.6426	7.24975	66.9527	3.20714	1.21157e-10	5.36646e-13
C38D9.1	fbxa-171	Protein FBXA-171 [Source:RefSeq peptide;Acc:NP_507449]	protein_coding	0.0921376	0.024324	0.0192724	0.485797	0.307145	0.457494	0.0452447	0.416812	3.20358	0.0037439	1.88894e-06
F37B1.3	gst-14	Protein GST-14 [Source:RefSeq peptide;Acc:NP_496861]	protein_coding	0.254735	0.144105	0.152237	1.88033	1.67694	1.51946	0.183692	1.69224	3.20357	8.01962e-06	9.61653e-12
C10F3.3	acy-2	Protein ACY-2 [Source:RefSeq peptide;Acc:NP_504553]	protein_coding	0.214284	0.155112	0.202421	1.93891	1.59944	1.70051	0.190606	1.74629	3.19563	6.78442e-20	7.91876e-28
T08A9.13	T08A9.13	Protein T08A9.13 [Source:RefSeq peptide;Acc:NP_001033559]	protein_coding	1.06172	0.989263	0.718496	8.89087	7.40928	9.02128	0.923161	8.44047	3.19267	3.16212e-13	1.29648e-21
Y11D7A.4	rab-28	Protein RAB-28 [Source:RefSeq peptide;Acc:NP_501609]	protein_coding	1.63953	1.30666	0.808822	11.1889	10.0695	13.0211	1.25167	11.4265	3.19046	2.43588e-14	1.91657e-27
F37A4.4	F37A4.4	Ankyrin repeat-containing protein F37A4.4 [Source:UniProtKB/Swiss-Prot;Acc:P41882]	protein_coding	0.147635	0.0677828	0.0738454	0.676877	0.717455	1.24591	0.0964212	0.88008	3.19021	4.40938e-09	3.33109e-15
F20C5.5	F20C5.5	Protein F20C5.5 [Source:RefSeq peptide;Acc:NP_501512]	protein_coding	1.48486	0.585273	0.668626	7.38312	7.1882	10.3564	0.91292	8.30923	3.18616	6.04489e-11	3.93418e-20
C53B7.5	odr-10	Serpentine receptor class r-10 [Source:UniProtKB/Swiss-Prot;Acc:Q18807]	protein_coding	0.041524	0.0274055	0.238853	0.85385	0.793893	1.14805	0.102594	0.931931	3.18327	0.0054436	1.50476e-09
F32H2.11	F32H2.11	Protein F32H2.11 [Source:RefSeq peptide;Acc:NP_001021442]	protein_coding	0.0411909	0.0543713	0.107699	0.477795	0.666367	0.69725	0.0677537	0.613804	3.17941	0.000446201	7.98102e-09
T22F3.5	srh-213	Protein SRH-213 [Source:RefSeq peptide;Acc:NP_504010]	protein_coding	0.023271	0.0614346	0.0486759	0.417169	0.342243	0.446436	0.0444605	0.401949	3.17642	0.00885388	8.47171e-06
ZK813.5	ZK813.5	Protein ZK813.5 [Source:RefSeq peptide;Acc:NP_741747]	protein_coding	0.275279	0.121121	0.239917	1.95134	1.70936	2.08824	0.212105	1.91631	3.17548	4.48919e-12	2.15331e-20
T25D10.2	zig-10	Protein ZIG-10, isoform b [Source:RefSeq peptide;Acc:NP_001122644]	protein_coding	1.86587	0.75782	1.20087	10.0757	10.5945	13.8831	1.27486	11.5178	3.17545	2.25694e-12	1.05127e-24
B0399.2	oac-1	Protein OAC-1 [Source:RefSeq peptide;Acc:NP_507799]	protein_coding	0.0574258	0	0.0360352	0.266445	0.382863	0.194412	0.0311536	0.28124	3.17433	0.00720771	2.33246e-06
C06A6.7	C06A6.7	Protein C06A6.7 [Source:RefSeq peptide;Acc:NP_001021302]	protein_coding	0.408271	0.161673	0.298893	1.85125	1.60116	4.3769	0.289612	2.60977	3.17173	1.37254e-05	2.29098e-08
F52C9.5	F52C9.5	Uncharacterized protein F52C9.5 [Source:UniProtKB/Swiss-Prot;Acc:Q10125]	protein_coding	0.225619	0.0783717	0.124191	1.27723	1.16426	1.40704	0.142727	1.28284	3.16801	9.00245e-08	4.7024e-18
C07E3.10	C07E3.10	Protein C07E3.10 [Source:RefSeq peptide;Acc:NP_496225]	protein_coding	0.294997	0.584086	0.359943	3.52552	3.37437	4.21673	0.413009	3.70554	3.16544	1.28173e-08	8.10998e-16
B0511.1	fkb-7	Protein FKB-7 [Source:RefSeq peptide;Acc:NP_492792]	protein_coding	5.66803	2.54438	2.49596	29.9815	32.466	33.5869	3.56946	32.0115	3.16481	7.09172e-12	1.47485e-23
T19C3.2	T19C3.2	Uncharacterized protein T19C3.2 [Source:UniProtKB/Swiss-Prot;Acc:Q10008]	protein_coding	0.13593	0.0717701	0.0568649	0.573354	1.09284	0.705617	0.0881884	0.790604	3.1643	0.000513934	2.5156e-07
R09E10.5	R09E10.5	Uncharacterized protein R09E10.5 [Source:UniProtKB/Swiss-Prot;Acc:Q21874]	protein_coding	0.158275	0.0626759	0.165532	1.2907	1.21041	0.958543	0.128827	1.15322	3.16216	1.38195e-09	1.4073e-19
F35H12.1	F35H12.1	Protein F35H12.1 [Source:RefSeq peptide;Acc:NP_508180]	protein_coding	0.268459	0.218068	0.302365	2.41716	2.30817	2.3304	0.262964	2.35191	3.16089	1.81686e-11	1.52752e-20
F22D3.9	F22D3.9		ncRNA	1.8554	0.445289	1.23484	9.7826	10.7494	11.04	1.17851	10.524	3.15865	5.635e-06	5.43001e-14
F53B3.3	F53B3.3	Protein F53B3.3 [Source:RefSeq peptide;Acc:NP_508497]	protein_coding	0.258712	0.109278	0.194813	1.37497	1.50164	2.14877	0.187601	1.67513	3.15853	1.07278e-12	2.38095e-19
B0212.5	osm-9	Protein OSM-9 [Source:RefSeq peptide;Acc:NP_500372]	protein_coding	0.241128	0.159142	0.134498	1.8477	1.88344	1.03402	0.178256	1.58838	3.15554	6.71529e-14	1.24381e-15
T02E9.5	T02E9.5	Protein T02E9.5 [Source:RefSeq peptide;Acc:NP_505881]	protein_coding	7.45831	4.53863	5.15611	54.6004	54.3359	43.8233	5.71768	50.9199	3.15473	4.13408e-20	1.11494e-36
C38C3.2	sru-27	Protein SRU-27 [Source:RefSeq peptide;Acc:NP_503431]	protein_coding	0.0671748	0.0591129	0.0468364	0.47224	0.482987	0.581176	0.057708	0.512134	3.14968	0.0025829	2.57286e-07
C01B12.3	best-3	Protein BEST-3 [Source:RefSeq peptide;Acc:NP_493632]	protein_coding	1.34011	0.584512	0.853118	6.19327	7.83779	10.6123	0.925912	8.21446	3.14922	1.16632e-12	1.119e-22
F33E2.8	F33E2.8		pseudogene	0.12048	0.095419	0.0756025	0.584415	0.614253	1.38679	0.0971673	0.86182	3.14884	0.000338866	2.15541e-07
ZK783.1	fbn-1	Protein FBN-1 [Source:RefSeq peptide;Acc:NP_498670]	protein_coding	4.69721	1.4837	1.20344	20.9675	22.8299	21.6512	2.46145	21.8162	3.14782	1.18816e-10	1.029e-12
ZK512.6	eat-4	Probable vesicular glutamate transporter eat-4 [Source:UniProtKB/Swiss-Prot;Acc:P34644]	protein_coding	0.529032	0.321224	0.387301	4.69723	4.13916	2.07757	0.412519	3.63799	3.14061	7.15729e-19	2.71771e-15
F54H12.4	F54H12.4	Uncharacterized protein F54H12.4 [Source:UniProtKB/Swiss-Prot;Acc:P34458]	protein_coding	0.537398	0.413791	0.39811	3.77792	3.97366	4.14404	0.449766	3.96521	3.14015	1.76326e-15	1.61037e-25
ZK265.2	col-63	Protein COL-63 [Source:RefSeq peptide;Acc:NP_492245]	protein_coding	0.113647	0.250019	0.178286	0.778963	2.84134	1.15423	0.18065	1.59151	3.13913	4.73047e-07	2.83129e-07
C31A11.7	oac-7	Protein OAC-7 [Source:RefSeq peptide;Acc:NP_507120]	protein_coding	0.589863	0.560051	0.476209	4.48503	4.73828	5.09164	0.542041	4.77165	3.13801	3.06428e-27	4.84363e-37
B0495.10	cpna-5	Copine family protein 5 [Source:UniProtKB/Swiss-Prot;Acc:Q09219]	protein_coding	0.912286	0.595893	0.855751	7.17043	7.00811	6.59092	0.787977	6.92315	3.1352	6.24982e-33	3.21555e-37
F43B10.1	F43B10.1	Protein F43B10.1 [Source:RefSeq peptide;Acc:NP_510691]	protein_coding	0.320946	0.162939	0.154921	1.84839	1.83963	1.92235	0.212935	1.87013	3.13465	3.07516e-08	1.52149e-15
C29A12.6	C29A12.6	Protein C29A12.6, isoform b [Source:RefSeq peptide;Acc:NP_001256272]	protein_coding	0.0452804	0.0199231	0.0473565	0.28649	0.207179	0.49395	0.03752	0.329206	3.13326	5.2767e-05	1.83866e-08
T26E3.10	T26E3.10	Protein T26E3.10 [Source:RefSeq peptide;Acc:NP_001021641]	protein_coding	0.307085	0.202673	0.401455	2.50962	2.70974	2.77232	0.303738	2.66389	3.13264	0.0001793	8.77499e-10
M195.1	col-77	Protein COL-77 [Source:RefSeq peptide;Acc:NP_495759]	protein_coding	0.294227	0.627373	1.06517	4.17661	8.52114	4.72504	0.662258	5.8076	3.13248	0.000319155	1.76432e-11
C44B11.3	mec-12	Tubulin alpha-3 chain [Source:UniProtKB/Swiss-Prot;Acc:P91910]	protein_coding	5.20258	3.4718	2.99261	35.8275	30.7754	35.6665	3.889	34.0898	3.13187	2.42145e-18	2.29439e-38
F58E6.7	hrg-3	Protein HRG-3 [Source:RefSeq peptide;Acc:NP_505518]	protein_coding	0.102703	0.135566	0.107412	0.703952	0.805563	1.50668	0.115227	1.0054	3.12522	0.00635311	1.84581e-05
C15A11.2	C15A11.2	Protein C15A11.2 [Source:RefSeq peptide;Acc:NP_492087]	protein_coding	0.200442	0.0755942	0.209632	0.815272	1.31952	2.10039	0.16189	1.41173	3.12438	3.07193e-05	2.11806e-08
M01G12.7	M01G12.7	Protein M01G12.7 [Source:RefSeq peptide;Acc:NP_493060]	protein_coding	0.0992475	0.0218341	0.0691986	0.593054	0.389231	0.671995	0.0634267	0.551427	3.12001	0.000358517	2.1131e-08
K09F6.9	K09F6.9	Protein K09F6.9 [Source:RefSeq peptide;Acc:NP_740973]	protein_coding	4.5922	4.36936	5.16543	27.0603	33.6808	62.0207	4.70899	40.9206	3.11934	2.5636e-41	5.59355e-29
Y80D3A.8	Y80D3A.8	Protein Y80D3A.8 [Source:RefSeq peptide;Acc:NP_507691]	protein_coding	0.162988	0.0318728	0.0694471	0.617464	0.710234	0.967334	0.0881028	0.765011	3.11822	1.35801e-05	3.63644e-13
Y106G6G.2	Y106G6G.2	Protein Y106G6G.2 [Source:RefSeq peptide;Acc:NP_492701]	protein_coding	0.393609	0.324723	0.240132	2.96596	2.91849	2.43374	0.319488	2.77273	3.11747	2.36686e-22	2.36908e-26
F36H1.11	F36H1.11	Protein F36H1.11 [Source:RefSeq peptide;Acc:NP_001023182]	protein_coding	0.561656	0.211821	0.587407	3.04595	4.32676	4.43673	0.453628	3.93648	3.11732	9.49541e-06	2.20805e-11
C03G5.7	flp-5	FMRFamide-like neuropeptides 5 APKPKFIRF-amide AGAKFIRF-amide GAKFIRF-amide [Source:UniProtKB/Swiss-Prot;Acc:O61466]	protein_coding	7.32216	6.91108	6.66976	62.4756	68.4712	50.3329	6.96767	60.4266	3.11643	3.52647e-38	4.88538e-41
ZC504.5	gur-3	Protein GUR-3 [Source:RefSeq peptide;Acc:NP_509743]	protein_coding	0.0888774	0.0391055	0.0929523	0.515468	0.595459	0.802373	0.0736451	0.637767	3.11437	3.76687e-05	2.14286e-10
Y71D11A.1	cdh-12	Protein CDH-12 [Source:RefSeq peptide;Acc:NP_497340]	protein_coding	0.968326	0.432874	0.602232	5.42954	4.61535	7.25288	0.667811	5.76592	3.11004	7.358e-14	8.07305e-26
T05B11.7	T05B11.7	Protein T05B11.7 [Source:RefSeq peptide;Acc:NP_001024104]	protein_coding	1.24762	1.07402	1.38992	9.80995	9.97204	12.2428	1.23719	10.6749	3.10909	2.12929e-24	1.21162e-33
R03H4.6	bus-1	Protein BUS-1 [Source:RefSeq peptide;Acc:NP_505335]	protein_coding	0.152673	0.0287893	0.057026	0.563478	0.620139	0.87375	0.079496	0.685789	3.10881	0.000415132	3.79979e-11
Y75B8A.41	Y75B8A.41		pseudogene	0.0605717	0.0799535	0.0950233	0.606794	0.534491	0.888605	0.0785162	0.67663	3.1073	0.00340714	1.32788e-06
Y17G7B.1	acbp-6	Protein ACBP-6 [Source:RefSeq peptide;Acc:NP_496552]	protein_coding	3.78732	3.33279	3.09988	30.0398	22.9256	35.0586	3.40666	29.3413	3.1065	2.43163e-28	1.23636e-31
H23L24.1	H23L24.1	Protein H23L24.1 [Source:RefSeq peptide;Acc:NP_501498]	protein_coding	0.056707	0.0374261	0.0889605	0.627876	0.500388	0.447951	0.0610312	0.525405	3.10581	0.0083198	4.51854e-06
M28.1	cutl-9	Protein CUTL-9 [Source:RefSeq peptide;Acc:NP_496293]	protein_coding	1.27987	0.232487	0.503492	5.78234	5.74471	5.80375	0.67195	5.77693	3.10388	3.56197e-08	1.69408e-11
F13B12.4	F13B12.4	Putative pyridoxal-phosphate dependent protein F13B12.4 [Source:UniProtKB/Swiss-Prot;Acc:Q19374]	protein_coding	0.0591757	0.0976385	0.0928333	0.624009	0.768754	0.751262	0.0832158	0.714675	3.10236	6.88112e-06	6.10361e-12
T13F3.8	T13F3.8	Protein T13F3.8 [Source:RefSeq peptide;Acc:NP_001024138]	protein_coding	0.563613	0.234934	0.310239	2.00196	2.09405	5.42297	0.369595	3.17299	3.10183	1.88815e-06	3.30544e-09
ZC513.2	ZC513.2	Protein ZC513.2 [Source:RefSeq peptide;Acc:NP_505075]	protein_coding	0.049271	0.0325184	0.10306	0.363695	0.555543	0.667219	0.0616165	0.528819	3.10138	0.00456936	4.00521e-06
C27A7.2	C27A7.2		pseudogene	0.0316984	0.0418413	0.0663034	0.384399	0.404025	0.411368	0.0466144	0.399931	3.1009	0.00160599	7.69641e-08
R05H10.6	cdh-7	Protein CDH-7 [Source:RefSeq peptide;Acc:NP_497075]	protein_coding	0.121789	0.118822	0.116297	0.993911	0.970843	1.09352	0.118969	1.01942	3.09909	4.20807e-16	1.84528e-26
B0403.2	ubc-17	Probable ubiquitin-conjugating enzyme protein 17 [Source:UniProtKB/Swiss-Prot;Acc:Q11076]	protein_coding	0.30976	0.36799	0.388755	3.17932	2.85484	3.09943	0.355502	3.04453	3.09829	4.36706e-21	3.94932e-30
T01C1.4	T01C1.4	Protein T01C1.4 [Source:RefSeq peptide;Acc:NP_741895]	protein_coding	0.218517	0.432656	0.45707	2.82272	3.64218	3.02076	0.369414	3.16188	3.09747	7.91402e-07	1.51197e-12
Y97E10C.1	Y97E10C.1	Protein Y97E10C.1 [Source:RefSeq peptide;Acc:NP_741565]	protein_coding	8.67827	7.79353	8.70353	80.8048	75.455	58.8459	8.39178	71.7019	3.09496	3.94994e-42	3.789e-46
ZK757.2	ZK757.2	Uncharacterized protein ZK757.2 [Source:UniProtKB/Swiss-Prot;Acc:P34680]	protein_coding	0.65555	0.594902	0.664181	6.02708	5.36284	4.94726	0.638211	5.44573	3.09302	1.00902e-19	5.14026e-27
M03A1.7	dao-2	Protein DAO-2 [Source:RefSeq peptide;Acc:NP_872073]	protein_coding	12.4898	6.80629	4.95336	59.0057	55.3492	92.4984	8.08317	68.9511	3.09258	1.20093e-09	2.62644e-19
F20D6.8	F20D6.8	Protein F20D6.8 [Source:RefSeq peptide;Acc:NP_505105]	protein_coding	0.564957	0.327395	0.273813	3.74886	3.78283	2.41023	0.388722	3.31397	3.09175	9.67292e-09	4.76134e-17
T07H8.5	srg-31	Serpentine receptor class gamma-31 [Source:UniProtKB/Swiss-Prot;Acc:O61892]	protein_coding	0.0915173	0.0805341	0.0478566	0.530779	0.448643	0.895057	0.0733027	0.624826	3.09152	5.60517e-05	7.8895e-09
ZC101.3	hhat-1	Protein HHAT-1 [Source:RefSeq peptide;Acc:NP_001022489]	protein_coding	0.150944	0.199243	0.243972	1.67853	1.53375	1.84274	0.198053	1.68501	3.0888	8.7197e-12	2.50299e-20
T28A11.15	srt-63	Protein SRT-63 [Source:RefSeq peptide;Acc:NP_503894]	protein_coding	0.474966	0.136293	0.367157	2.54781	2.34866	3.42568	0.326139	2.77405	3.08844	1.45869e-07	1.3045e-16
C02B10.3	C02B10.3	EGF-like domain-containing protein C02B10.3 [Source:UniProtKB/Swiss-Prot;Acc:O44443]	protein_coding	8.36646	3.75184	4.87047	49.3786	48.9657	46.0473	5.66292	48.1305	3.08733	1.91995e-13	2.01293e-28
R07B1.6	R07B1.6	Uncharacterized protein R07B1.6 [Source:UniProtKB/Swiss-Prot;Acc:Q09420]	protein_coding	0.276413	0	0.231269	1.74887	1.19245	1.37248	0.169227	1.43793	3.08696	0.0065402	3.05653e-07
F59C12.4	F59C12.4	Protein F59C12.4 [Source:RefSeq peptide;Acc:NP_001123155]	protein_coding	10.1574	6.81553	8.94113	63.9983	52.1182	103.926	8.63802	73.3477	3.08598	7.35171e-29	6.67265e-25
T20G5.13	T20G5.13	Protein T20G5.13 [Source:RefSeq peptide;Acc:NP_741267]	protein_coding	0.258915	0.128161	0.101545	1.331	1.20581	1.60699	0.162873	1.38127	3.08417	4.16928e-05	1.10603e-10
F58F9.1	F58F9.1	Protein F58F9.1 [Source:RefSeq peptide;Acc:NP_500944]	protein_coding	0.436751	0.262047	0.359884	2.86103	2.8937	3.2111	0.352894	2.98861	3.08217	2.35261e-17	1.54916e-26
F54C8.6	F54C8.6	Uncharacterized protein F54C8.6 [Source:UniProtKB/Swiss-Prot;Acc:P34444]	protein_coding	2.89662	1.79761	1.33385	17.7799	17.3156	15.7585	2.00936	16.9513	3.07659	1.03913e-12	4.87607e-25
F58A6.2	F58A6.2	Protein F58A6.2 [Source:RefSeq peptide;Acc:NP_494952]	protein_coding	0.260227	0.137398	0.244942	1.8111	1.40327	2.20246	0.214189	1.80561	3.07553	2.23331e-07	1.72119e-13
F07A5.5	sue-1	Protein SUE-1 [Source:RefSeq peptide;Acc:NP_492083]	protein_coding	0.792346	0.655627	0.779201	7.40754	6.82941	4.53747	0.742391	6.25814	3.07548	7.00925e-24	2.35267e-24
C11H1.7	C11H1.7	Protein C11H1.7 [Source:RefSeq peptide;Acc:NP_510389]	protein_coding	3.5686	1.77608	2.69209	20.8204	22.0829	24.8228	2.67892	22.5754	3.07502	1.71044e-16	5.44794e-31
C43F9.8	efn-2	Protein EFN-2 [Source:RefSeq peptide;Acc:NP_501955]	protein_coding	3.00043	1.66086	1.92329	18.652	18.4573	18.3769	2.19486	18.4954	3.07497	8.23502e-17	1.34974e-31
E03H4.8	E03H4.8	Protein E03H4.8 [Source:RefSeq peptide;Acc:NP_493151]	protein_coding	8.90707	5.70233	7.40964	64.3065	63.9033	57.1002	7.33968	61.77	3.07312	1.62687e-34	1.60353e-48
T13H10.2	T13H10.2	Protein T13H10.2 [Source:RefSeq peptide;Acc:NP_001023388]	protein_coding	0.272049	0.105617	0.133893	1.215	1.55332	1.53501	0.170519	1.43444	3.07248	2.53553e-07	2.6339e-15
ZC196.6	ZC196.6	Protein ZC196.6 [Source:RefSeq peptide;Acc:NP_505247]	protein_coding	0.143173	0.0566957	0.164711	1.14742	0.912435	1.00172	0.121527	1.02053	3.06997	1.51789e-07	7.86803e-14
F10E7.9	F10E7.9	Protein F10E7.9 [Source:RefSeq peptide;Acc:NP_495469]	protein_coding	2.25095	1.31176	1.79066	15.4665	14.0165	15.4571	1.78445	14.98	3.06949	2.12929e-24	7.04666e-38
Y57G11C.17	hhat-2	Protein HHAT-2, isoform a [Source:RefSeq peptide;Acc:NP_001255840]	protein_coding	1.97663	1.10747	1.02619	13.016	10.8751	10.5111	1.3701	11.4674	3.06519	9.41565e-12	4.66023e-25
B0205.4	B0205.4	Protein B0205.4 [Source:RefSeq peptide;Acc:NP_492814]	protein_coding	0.0848316	0.111976	0.0354884	0.518839	0.465772	0.95731	0.077432	0.647307	3.06345	9.84148e-05	5.61206e-08
F59F5.7	F59F5.7	Protein F59F5.7 [Source:RefSeq peptide;Acc:NP_509769]	protein_coding	0.333251	0.225307	0.34003	2.53704	2.6139	2.35731	0.299529	2.50275	3.06274	7.30656e-21	3.41315e-28
B0416.7	B0416.7	Uncharacterized protein B0416.7 [Source:UniProtKB/Swiss-Prot;Acc:Q11074]	protein_coding	0.515597	0.556837	0.441194	3.4599	4.41181	4.76053	0.504542	4.21075	3.06103	2.84228e-09	2.055e-16
C17H12.10	C17H12.10	Protein C17H12.10 [Source:RefSeq peptide;Acc:NP_501045]	protein_coding	0.764607	0.448563	0.977366	5.31547	6.94132	6.00797	0.730179	6.08825	3.05971	2.58954e-14	7.97662e-22
Y38A10A.2	Y38A10A.2	Protein Y38A10A.2 [Source:RefSeq peptide;Acc:NP_504570]	protein_coding	0.0459406	0.242563	0.120117	1.11422	1.22741	1.06279	0.136207	1.13481	3.05858	6.72743e-05	3.31602e-13
Y71A12B.18	Y71A12B.18		pseudogene	0.854921	0.247599	0.377265	3.83049	3.61457	4.86453	0.493262	4.1032	3.05632	7.19741e-10	4.5306e-15
C01B12.1	sqt-2	Protein SQT-2 [Source:RefSeq peptide;Acc:NP_493635]	protein_coding	0.495496	0.683774	0.306217	4.37001	4.85811	3.12621	0.495162	4.11811	3.05601	3.90396e-07	2.80261e-16
Y43F8C.4	Y43F8C.4	Protein Y43F8C.4 [Source:RefSeq peptide;Acc:NP_507804]	protein_coding	0.253203	0.228679	0.306625	1.84092	1.93377	2.78216	0.262836	2.18562	3.05581	6.67825e-14	1.32438e-20
ZK525.1	flp-15	Protein FLP-15 [Source:RefSeq peptide;Acc:NP_499820]	protein_coding	12.1512	7.53989	8.47224	78.1405	74.7409	81.22	9.38779	78.0338	3.05524	4.71061e-23	5.62393e-40
F32H2.9	tba-6	Protein TBA-6 [Source:RefSeq peptide;Acc:NP_492419]	protein_coding	0.179776	0.146031	0.202481	1.50201	1.66771	1.21725	0.176096	1.46232	3.05383	1.95507e-10	1.99201e-16
D1005.2	D1005.2	Protein D1005.2 [Source:RefSeq peptide;Acc:NP_508277]	protein_coding	1.29479	0.562995	0.621316	6.29669	7.42272	6.8416	0.826366	6.85367	3.05202	3.37361e-10	2.86785e-21
F56A4.7	str-267	Protein STR-267 [Source:RefSeq peptide;Acc:NP_503672]	protein_coding	0.180709	0.0894495	0.118121	0.619312	0.841589	1.75887	0.129426	1.07326	3.05179	0.000164272	2.72433e-07
W03B1.8	oac-52	Protein OAC-52 [Source:RefSeq peptide;Acc:NP_500546]	protein_coding	0.381862	0.158416	0.239622	1.6107	1.44411	3.41047	0.259967	2.15509	3.05135	8.10103e-07	3.56741e-12
Y110A2AL.4	Y110A2AL.4	Protein Y110A2AL.4, isoform a [Source:RefSeq peptide;Acc:NP_494380]	protein_coding	10.6671	4.33963	4.77415	44.4452	49.232	70.2241	6.59363	54.6338	3.05065	2.25082e-11	5.66863e-19
C34D4.1	C34D4.1	Protein C34D4.1 [Source:RefSeq peptide;Acc:NP_501126]	protein_coding	0.194689	0.296522	0.391568	2.54256	2.05567	2.70405	0.29426	2.43409	3.04822	1.05276e-13	3.12455e-20
F33D4.6	F33D4.6	Protein F33D4.6, isoform b [Source:RefSeq peptide;Acc:NP_501260]	protein_coding	0.127493	0.0841442	0.122227	0.974702	1.04168	0.743348	0.111288	0.919909	3.04719	6.41446e-09	1.07825e-14
Y54G11B.1	dmsr-6	Protein DMSR-6 [Source:RefSeq peptide;Acc:NP_497004]	protein_coding	0.285109	0.263437	0.268363	2.48035	2.61367	1.65697	0.272303	2.25033	3.04685	4.87629e-12	2.35693e-17
F31E8.5	F31E8.5	Protein F31E8.5 [Source:RefSeq peptide;Acc:NP_495393]	protein_coding	0.111173	0	0.0830502	0.602909	0.498287	0.501828	0.0647411	0.534341	3.04501	0.00583143	1.08999e-08
T11F9.9	col-157	Protein COL-157 [Source:RefSeq peptide;Acc:NP_505913]	protein_coding	0.154054	0.338914	0.590764	2.78873	3.80125	2.34694	0.361244	2.97898	3.04377	6.23487e-05	4.70304e-12
F38G1.1	che-2	Protein CHE-2 [Source:RefSeq peptide;Acc:NP_508106]	protein_coding	0.180904	0.113111	0.139409	1.1245	0.998864	1.45052	0.144475	1.1913	3.04364	2.19448e-11	9.20716e-19
C24A8.6	C24A8.6	Protein C24A8.6 [Source:RefSeq peptide;Acc:NP_001041220]	protein_coding	6.31194	3.24793	4.86709	32.5465	29.5006	56.8928	4.80898	39.6466	3.04339	1.62698e-12	1.68711e-22
F37H8.2	F37H8.2	Protein F37H8.2 [Source:RefSeq peptide;Acc:NP_496393]	protein_coding	1.14896	0.913056	0.895096	8.02362	7.70159	8.65269	0.985704	8.12596	3.04331	1.26304e-30	3.32827e-39
T01D3.1	T01D3.1	Protein T01D3.1, isoform b [Source:RefSeq peptide;Acc:NP_001256538]	protein_coding	0.950363	0.70657	0.626251	6.60613	5.83313	6.37851	0.761062	6.27259	3.04298	5.25459e-25	7.57924e-46
C46A5.3	col-14	Cuticle collagen 14 [Source:UniProtKB/Swiss-Prot;Acc:P18834]	protein_coding	0.516864	0.540115	1.03608	4.67821	6.71459	5.85703	0.697685	5.74994	3.0429	6.03503e-11	2.83751e-20
W03G11.4	W03G11.4	Protein W03G11.4 [Source:RefSeq peptide;Acc:NP_510019]	protein_coding	9.32244	4.30769	4.66789	54.011	50.6418	46.1021	6.09934	50.2516	3.04245	1.00511e-11	2.05133e-25
F09G8.6	col-91	Putative cuticle collagen 91 [Source:UniProtKB/Swiss-Prot;Acc:P34391]	protein_coding	0.0946085	0.280983	0.222629	1.32188	1.80881	1.7883	0.199407	1.63966	3.03961	1.8018e-06	4.75179e-13
F47C12.1	F47C12.1	Protein F47C12.1 [Source:RefSeq peptide;Acc:NP_500458]	protein_coding	0.766015	0.386974	0.321443	4.02386	3.47937	4.61833	0.491477	4.04052	3.03934	1.53396e-11	9.33885e-22
F33D11.3	col-54	Protein COL-54 [Source:RefSeq peptide;Acc:NP_491694]	protein_coding	0.0739066	0.130074	0.10306	0.753368	0.821237	0.945227	0.102347	0.839944	3.03683	0.000229246	1.8266e-09
F58H10.1	F58H10.1	Protein F58H10.1 [Source:RefSeq peptide;Acc:NP_492151]	protein_coding	5.95113	5.34834	7.01854	50.4041	51.334	48.5106	6.106	50.0829	3.03602	3.05311e-32	2.00043e-39
K01A2.7	col-69	Protein COL-69 [Source:RefSeq peptide;Acc:NP_493702]	protein_coding	0.0585016	0.0772209	0.0203946	0.349577	0.401507	0.528145	0.052039	0.426409	3.03457	0.00386197	1.46741e-06
C56E6.1	abcx-1	Protein ABCX-1 [Source:RefSeq peptide;Acc:NP_495321]	protein_coding	0.129096	0.198804	0.191271	1.62224	1.26572	1.3597	0.173057	1.41589	3.03239	3.17741e-12	1.15005e-18
R07D5.2	R07D5.2	Protein R07D5.2 [Source:RefSeq peptide;Acc:NP_510514]	protein_coding	2.34706	0.681815	0.995136	12.1264	9.69342	11.0342	1.34134	10.9514	3.02937	1.2202e-09	1.71203e-14
C42C1.1	sre-14	Protein SRE-14 [Source:RefSeq peptide;Acc:NP_502328]	protein_coding	0.10144	0.0267799	0.12731	0.663208	0.735987	0.686843	0.0851766	0.695346	3.0292	0.000339911	2.4581e-09
F15H10.8	F15H10.8	Protein F15H10.8 [Source:RefSeq peptide;Acc:NP_505673]	protein_coding	0.0610787	0.107497	0.106465	0.622607	0.838389	0.781165	0.0916803	0.747387	3.02717	0.000129441	1.11982e-09
F08B4.4	F08B4.4	Protein F08B4.4 [Source:RefSeq peptide;Acc:NP_501488]	protein_coding	0.372712	0.491972	0.3898	3.31264	3.60207	3.30471	0.418161	3.40647	3.02615	4.02475e-07	5.50856e-14
F52E4.6	wrt-2	Protein WRT-2 [Source:RefSeq peptide;Acc:NP_508529]	protein_coding	0.207381	0.156422	0.139428	1.4683	1.53948	1.08655	0.167744	1.36478	3.02433	3.5616e-09	1.41966e-14
T02C5.5	unc-2	Protein UNC-2, isoform e [Source:RefSeq peptide;Acc:NP_001123176]	protein_coding	2.00329	1.25408	1.5068	13.0406	11.7542	13.8921	1.58806	12.8956	3.02155	3.37549e-26	2.18719e-48
C23H5.11	C23H5.11	Protein C23H5.11 [Source:RefSeq peptide;Acc:NP_001040913]	protein_coding	0.492827	0.216841	0.248167	2.36746	2.11174	3.29569	0.319278	2.59163	3.02097	1.80797e-08	2.55285e-16
K02C4.4	ltd-1	Protein LTD-1 [Source:RefSeq peptide;Acc:NP_495697]	protein_coding	2.77334	1.28849	1.68877	14.863	15.6261	16.1734	1.91687	15.5541	3.02048	2.15094e-13	3.46612e-28
Y47A7.2	Y47A7.2	Protein Y47A7.2 [Source:RefSeq peptide;Acc:NP_504394]	protein_coding	6.99441	5.8823	5.80269	48.7974	53.0098	49.7231	6.22647	50.5101	3.02008	3.44095e-40	1.47332e-49
F43C1.1	F43C1.1	Protein phosphatase PHLPP-like protein [Source:UniProtKB/Swiss-Prot;Acc:Q09564]	protein_coding	1.06219	0.509842	0.34958	4.98944	4.22396	6.31182	0.640536	5.17507	3.01423	1.65184e-09	1.2721e-15
F41G4.7	F41G4.7	Protein F41G4.7 [Source:RefSeq peptide;Acc:NP_510719]	protein_coding	0.258631	0.237487	0.235208	2.32411	1.65376	1.92882	0.243775	1.96889	3.01376	2.44564e-14	1.33973e-20
T05A7.3	T05A7.3	Protein T05A7.3 [Source:RefSeq peptide;Acc:NP_494827]	protein_coding	0.790021	0.260703	0.568042	3.33232	3.4372	6.2964	0.539589	4.35531	3.01284	3.17088e-07	1.75963e-11
K12G11.6	K12G11.6	Protein K12G11.6 [Source:RefSeq peptide;Acc:NP_001024057]	protein_coding	3.54242	1.79425	2.02474	17.635	19.1833	22.5444	2.4538	19.7876	3.0115	1.52178e-12	3.47492e-25
K06A1.3	cutl-16	Protein CUTL-16 [Source:RefSeq peptide;Acc:NP_495296]	protein_coding	17.2375	3.08259	3.72432	63.1162	62.0871	68.6654	8.01482	64.6229	3.0113	1.58053e-09	8.54719e-08
ZK1067.5	twk-4	Protein TWK-4 [Source:RefSeq peptide;Acc:NP_495961]	protein_coding	0.0215762	0.0854405	0.157958	0.728069	0.676944	0.730452	0.088325	0.711822	3.01062	0.00127869	1.00572e-08
ZK1320.4	cyp-13A10	Putative cytochrome P450 CYP13A10 [Source:UniProtKB/Swiss-Prot;Acc:Q09653]	protein_coding	0.437754	0.560317	0.332963	2.79765	3.73273	4.17653	0.443678	3.56897	3.00792	1.43864e-13	1.06638e-22
D1022.9	D1022.9	Protein D1022.9 [Source:RefSeq peptide;Acc:NP_001022048]	protein_coding	0.119237	0.15739	0.124704	1.30765	1.02878	0.888076	0.133777	1.07483	3.00621	2.21892e-05	6.22931e-10
F02D8.1	F02D8.1	Protein F02D8.1 [Source:RefSeq peptide;Acc:NP_506681]	protein_coding	0.059557	0.117921	0.124575	0.785037	0.700716	0.940928	0.100684	0.808894	3.00611	0.00130133	1.22129e-07
K08D12.2	rpi-2	Protein RPI-2 [Source:RefSeq peptide;Acc:NP_500127]	protein_coding	0.653154	0.386481	0.400438	4.67876	3.6215	3.25329	0.480024	3.85118	3.00412	1.11096e-12	1.1212e-17
Y52B11A.14	Y52B11A.14		pseudogene	1.4713	0.456963	0.995669	6.93608	6.36418	10.1574	0.974645	7.81922	3.00408	6.75865e-07	3.65982e-13
Y75B8A.62	Y75B8A.62		ncRNA	4.45946	1.07026	3.39194	20.5201	19.4766	31.5671	2.97389	23.8546	3.00384	1.70722e-05	7.49159e-11
F52B11.4	col-133	Protein COL-133 [Source:RefSeq peptide;Acc:NP_502700]	protein_coding	0.195005	0.482631	1.32565	3.59858	7.36096	5.08889	0.667762	5.34948	3.00199	0.00591219	1.01876e-07
F14F9.6	F14F9.6	Protein F14F9.6 [Source:RefSeq peptide;Acc:NP_504378]	protein_coding	0.385135	0.338914	0.268529	2.39163	1.25869	4.2979	0.330859	2.64941	3.00138	3.30848e-05	1.77763e-07
K12G11.4	sodh-2	Alcohol dehydrogenase 2 [Source:UniProtKB/Swiss-Prot;Acc:O45687]	protein_coding	0.0868726	0.11467	0.204425	0.916074	0.936922	1.39699	0.135323	1.08333	3.001	1.31776e-05	1.65305e-10
C25H3.1	C25H3.1	Protein C25H3.1 [Source:RefSeq peptide;Acc:NP_495117]	protein_coding	0.455129	0.600761	0.411087	4.03581	3.38732	4.31895	0.488992	3.91403	3.00077	2.50288e-15	9.73718e-23
F13A2.10	F13A2.10	Protein F13A2.10 [Source:RefSeq peptide;Acc:NP_001256038]	protein_coding	0.424002	0.139919	0.443442	1.90022	2.91001	3.22974	0.335788	2.67999	2.99661	0.00264871	7.50157e-07
C53D6.5	C53D6.5	Protein C53D6.5 [Source:RefSeq peptide;Acc:NP_501569]	protein_coding	0.0673314	0.0177752	0.0704184	0.383406	0.264061	0.592662	0.0518417	0.413376	2.99527	0.00103191	8.10082e-07
F54H12.2	F54H12.2	Uncharacterized protein F54H12.2 [Source:UniProtKB/Swiss-Prot;Acc:P34456]	protein_coding	0.165058	0.0726245	0.115084	0.908949	0.970992	0.931326	0.117589	0.937089	2.99444	1.11413e-05	1.00865e-11
F32A6.2	ift-81	Protein IFT-81 [Source:RefSeq peptide;Acc:NP_508900]	protein_coding	0.463973	0.343561	0.508916	3.13843	2.50752	4.80167	0.438817	3.48254	2.98845	1.5679e-17	6.59822e-20
Y65A5A.1	Y65A5A.1	Protein Y65A5A.1 [Source:RefSeq peptide;Acc:NP_502952]	protein_coding	8.77253	3.72806	5.01254	43.3201	44.7675	50.7538	5.83771	46.2805	2.98693	1.11429e-11	1.74929e-23
ZC47.14	fbxa-37	Protein FBXA-37 [Source:RefSeq peptide;Acc:NP_497370]	protein_coding	3.19531	2.44507	3.05122	22.8782	22.543	23.4381	2.8972	22.9531	2.98595	1.64708e-33	3.45151e-42
Y71F9B.5	lin-17	Protein LIN-17, isoform a [Source:RefSeq peptide;Acc:NP_001021813]	protein_coding	2.98536	1.84077	1.96625	16.2196	14.1286	23.431	2.26413	17.9264	2.98506	1.64501e-18	3.74159e-29
C33D12.1	ceh-31	Homeobox protein ceh-31 [Source:UniProtKB/Swiss-Prot;Acc:Q22910]	protein_coding	0.399867	0.194459	0.176085	1.88638	2.06343	2.13747	0.256804	2.02909	2.9821	1.11025e-07	7.10725e-16
F13D12.8	F13D12.8	Protein F13D12.8 [Source:RefSeq peptide;Acc:NP_496506]	protein_coding	3.37918	3.1088	2.82015	23.6117	20.9832	28.9275	3.10271	24.5075	2.98162	6.46441e-30	7.61485e-36
W01A8.3	cutl-6	Protein CUTL-6 [Source:RefSeq peptide;Acc:NP_492000]	protein_coding	0.255809	0.270131	0.0891793	1.79834	1.40453	1.65508	0.20504	1.61932	2.98141	1.86963e-06	2.35943e-14
E03A3.6	unc-79	Uncoordinated protein 79 [Source:UniProtKB/Swiss-Prot;Acc:P42173]	protein_coding	0.381288	0.42018	0.387794	3.32721	3.00783	3.05536	0.39642	3.13013	2.98112	5.53835e-33	5.40304e-40
Y69A2AL.1	grd-16	Protein GRD-16 [Source:RefSeq peptide;Acc:NP_500209]	protein_coding	0.209209	0.125524	0.0795641	1.2635	0.783187	1.22337	0.138099	1.09002	2.98058	3.58092e-06	2.0109e-10
K02G10.15	K02G10.15	Protein K02G10.15 [Source:RefSeq peptide;Acc:NP_001257013]	protein_coding	1.01136	0.768625	0.897471	7.85321	6.70079	6.57116	0.892486	7.04172	2.98003	7.34039e-17	3.44671e-24
ZK1025.9	nhr-113	Protein NHR-113 [Source:RefSeq peptide;Acc:NP_492931]	protein_coding	0.122807	0.108068	0.321093	1.44608	1.70576	1.20107	0.183989	1.45097	2.97932	4.07843e-05	1.70037e-11
C24A8.1	dop-6	Protein DOP-6 [Source:RefSeq peptide;Acc:NP_508739]	protein_coding	3.02244	1.81614	2.57127	16.6256	14.463	27.2989	2.46995	19.4625	2.97814	2.11174e-21	9.43564e-26
Y44A6D.2	Y44A6D.2	Protein Y44A6D.2 [Source:RefSeq peptide;Acc:NP_508011]	protein_coding	3.01574	3.73193	3.90309	30.8073	28.0526	25.0562	3.55025	27.972	2.97799	8.43952e-30	7.57286e-33
T12E12.6	T12E12.6	Protein T12E12.6 [Source:RefSeq peptide;Acc:NP_500831]	protein_coding	0.0324097	0.0285201	0.0338957	0.239233	0.190658	0.316973	0.0316085	0.248954	2.9775	0.00414685	1.52353e-06
ZK154.3	mec-7	Tubulin beta-1 chain [Source:UniProtKB/Swiss-Prot;Acc:P12456]	protein_coding	4.39307	3.07569	2.87155	25.4631	25.2757	30.6662	3.44677	27.135	2.97684	1.92024e-22	1.79411e-39
F53A2.1	F53A2.1	Protein F53A2.1 [Source:RefSeq peptide;Acc:NP_499746]	protein_coding	0.991438	0.478171	0.797611	5.66968	5.64542	6.51928	0.75574	5.9448	2.97567	1.37592e-14	4.47238e-25
R05G6.9	R05G6.9	Protein R05G6.9 [Source:RefSeq peptide;Acc:NP_501215]	protein_coding	0.0711019	0.0469266	0.0371809	0.281164	0.296277	0.641899	0.0517365	0.406447	2.97381	0.00477564	2.19793e-05
Y53F4B.35	gst-31	Protein GST-31 [Source:RefSeq peptide;Acc:NP_497121]	protein_coding	0.319467	0.281127	0.259867	1.75926	2.7146	2.28325	0.28682	2.25237	2.97322	7.82761e-07	4.11009e-12
F17E9.14	F17E9.14		pseudogene	0.0210648	0.0834155	0.0440613	0.244342	0.351103	0.570512	0.0495139	0.388652	2.97258	0.00955786	5.74252e-05
F46H5.6	grd-7	Protein GRD-7 [Source:RefSeq peptide;Acc:NP_509224]	protein_coding	0.0410082	0.0676625	0.0857768	0.389189	0.442274	0.694156	0.0648158	0.50854	2.97194	1.49029e-05	7.75491e-10
B0250.2	calf-1	Protein CALF-1 [Source:RefSeq peptide;Acc:NP_507939]	protein_coding	1.59366	0.652843	1.17821	8.14184	8.48608	10.2324	1.14157	8.95344	2.97142	4.65412e-11	3.59721e-22
K02F3.14	linc-37		ncRNA	1.30079	1.31301	1.52048	9.76316	9.90283	12.6932	1.37809	10.7864	2.96847	4.00064e-12	2.10798e-20
C14A11.7	ssr-2	Protein SSR-2 [Source:RefSeq peptide;Acc:NP_508490]	protein_coding	0.283937	0.230641	0.25127	2.21105	2.0772	1.70068	0.255283	1.99631	2.96717	5.57062e-09	2.56427e-15
K03B4.4	K03B4.4	Protein K03B4.4, isoform a [Source:RefSeq peptide;Acc:NP_001256046]	protein_coding	1.18625	1.56583	2.13389	12.1087	15.492	10.5487	1.62866	12.7165	2.96494	4.95325e-14	1.70038e-19
C46H11.10	C46H11.10	Protein C46H11.10, isoform a [Source:RefSeq peptide;Acc:NP_001021045]	protein_coding	0.617964	0.444928	0.470034	4.06784	3.70876	4.18418	0.510976	3.98693	2.96395	7.6305e-16	1.05283e-24
Y54E2A.10	Y54E2A.10	Protein Y54E2A.10 [Source:RefSeq peptide;Acc:NP_497066]	protein_coding	1.40845	0.819276	0.973695	7.80366	6.0152	11.1528	1.06714	8.3239	2.96351	9.49964e-18	9.65258e-20
W05H12.1	W05H12.1	Protein W05H12.1 [Source:RefSeq peptide;Acc:NP_493361]	protein_coding	2.23402	1.73246	1.81074	15.4598	14.8533	14.7482	1.92574	15.0204	2.96344	4.60258e-34	7.56161e-41
T01C4.1	T01C4.1	Protein T01C4.1 [Source:RefSeq peptide;Acc:NP_504806]	protein_coding	0.0311221	0.00684675	0.0162745	0.136743	0.122055	0.163897	0.0180811	0.140898	2.9621	0.00212906	1.74319e-07
R03H4.7	srsx-20		pseudogene	0.248474	0.109327	0.173244	1.39742	1.24516	1.49546	0.177015	1.37935	2.96204	1.85343e-05	3.00962e-11
M04G12.3	gcy-34	Soluble guanylate cyclase gcy-34 [Source:UniProtKB/Swiss-Prot;Acc:P92006]	protein_coding	0.0521864	0.055108	0.0218316	0.363202	0.276298	0.365127	0.043042	0.334876	2.95981	0.000508309	2.27667e-08
T22E5.3	igdb-3	Protein IGDB-3 [Source:RefSeq peptide;Acc:NP_509074]	protein_coding	0.562241	0.389628	0.529218	3.40909	3.91389	4.17171	0.493696	3.83156	2.95624	3.18194e-18	6.56559e-27
C09E10.2	dgk-1	Protein DGK-1, isoform c [Source:RefSeq peptide;Acc:NP_001024382]	protein_coding	1.34192	0.811848	0.960689	9.16416	8.61463	6.38182	1.03815	8.05354	2.95561	1.52993e-17	8.2229e-26
F16A11.5	F16A11.5		ncRNA	0.13685	0.0258056	0.0817854	0.536004	0.575037	0.783197	0.0814804	0.631413	2.95406	0.000180218	1.94901e-11
C34B2.11	C34B2.11	Protein C34B2.11 [Source:RefSeq peptide;Acc:NP_492802]	protein_coding	3.06156	2.63556	2.39449	20.4935	22.1344	19.9184	2.6972	20.8488	2.95042	1.22232e-30	1.71002e-36
T27F7.12	T27F7.12	Protein T27F7.12 [Source:RefSeq peptide;Acc:NP_001254095]	protein_coding	0.223807	0.295422	0.117034	1.23903	1.15202	2.52563	0.212088	1.63889	2.94999	0.0010767	3.43255e-06
B0391.11	fbxa-152	Protein FBXA-152 [Source:RefSeq peptide;Acc:NP_506878]	protein_coding	0.117798	0.0777458	0.123199	0.724609	0.962467	0.775446	0.106248	0.820841	2.94967	7.66781e-05	5.62891e-10
ZK54.3	ZK54.3	Protein ZK54.3 [Source:RefSeq peptide;Acc:NP_741954]	protein_coding	0.417114	0.367055	0.697981	3.5481	3.78971	4.11084	0.49405	3.81622	2.94941	9.98704e-12	3.5148e-19
F49E10.5	ctbp-1	Protein CTBP-1, isoform a [Source:RefSeq peptide;Acc:NP_001257030]	protein_coding	0.599678	0.52048	0.575624	4.55647	4.05126	4.48679	0.56526	4.36484	2.94894	6.32591e-26	8.01466e-35
T19C4.1	T19C4.1	Protein T19C4.1 [Source:RefSeq peptide;Acc:NP_505835]	protein_coding	0.273874	0.225943	0.304333	2.20211	2.03069	1.97027	0.26805	2.06769	2.94745	8.31925e-11	9.63452e-19
Y38F2AL.2	mksr-2	Protein MKSR-2 [Source:RefSeq peptide;Acc:NP_500186]	protein_coding	1.01907	0.72711	0.720131	5.98298	5.02277	8.01895	0.822104	6.34157	2.94745	2.95622e-16	4.69821e-21
F35H12.7	F35H12.7	Protein F35H12.7 [Source:RefSeq peptide;Acc:NP_741712]	protein_coding	0.144426	0.190639	0.0503492	1.11685	1.03842	0.81491	0.128471	0.99006	2.94607	0.00570186	4.05243e-06
F57C12.4	mrp-2	Protein MRP-2 [Source:RefSeq peptide;Acc:NP_508121]	protein_coding	2.77707	2.50809	2.56809	20.6479	21.5483	18.3029	2.61775	20.1664	2.94555	2.65346e-43	8.05012e-57
CD4.5	CD4.5	Protein CD4.5 [Source:RefSeq peptide;Acc:NP_504473]	protein_coding	0.290247	0.147354	0.373605	2.0012	1.90446	2.34316	0.270402	2.08294	2.94544	1.07329e-08	1.2721e-15
SSSD1.1	igcm-2	Protein IGCM-2 [Source:RefSeq peptide;Acc:NP_509073]	protein_coding	0.278909	0.17726	0.259286	1.73198	1.39767	2.37807	0.238485	1.83591	2.94452	1.27213e-13	3.62461e-18
ZC13.2	ZC13.2	Protein ZC13.2 [Source:RefSeq peptide;Acc:NP_508172]	protein_coding	0.149085	0.295183	0.218288	1.98085	1.33015	1.78334	0.220852	1.69811	2.94278	2.12856e-09	5.17041e-15
T10A3.1	unc-10	Rab-3-interacting molecule unc-10 [Source:UniProtKB/Swiss-Prot;Acc:Q22366]	protein_coding	1.05824	0.871493	0.984334	7.68306	7.86434	6.83765	0.971357	7.46169	2.94143	1.56987e-37	8.21091e-44
Y43F8B.7	Y43F8B.7	Protein Y43F8B.7 [Source:UniProtKB/TrEMBL;Acc:I2FLU4]	protein_coding	0.683305	0.245986	0.714633	3.60273	3.89789	5.11729	0.547975	4.20597	2.94026	9.54782e-07	1.15349e-12
C04G2.7	egl-38	Protein EGL-38 [Source:RefSeq peptide;Acc:NP_501836]	protein_coding	0.849954	0.455781	0.583356	5.99386	4.53129	3.92656	0.629697	4.81724	2.93548	4.00064e-12	1.46397e-16
K12G11.3	sodh-1	Alcohol dehydrogenase 1 [Source:UniProtKB/Swiss-Prot;Acc:Q17334]	protein_coding	18.6018	12.081	54.3269	186.45	249.41	214.057	28.3366	216.639	2.93456	8.0961e-08	1.92204e-10
M05B5.3	M05B5.3	Protein M05B5.3 [Source:RefSeq peptide;Acc:NP_492032]	protein_coding	0.466831	0.539182	0.488234	3.24593	3.34698	4.80715	0.498082	3.80002	2.93155	1.04154e-17	1.72833e-23
T10B10.1	col-41	Protein COL-41 [Source:RefSeq peptide;Acc:NP_510522]	protein_coding	0.269286	0.399884	0.334439	2.50242	2.87125	2.27914	0.334536	2.55094	2.93079	6.12475e-13	4.62575e-19
F08G5.4	col-130	Protein COL-130 [Source:RefSeq peptide;Acc:NP_502372]	protein_coding	0.312922	0.317732	0.251746	1.44682	2.50165	2.7707	0.294133	2.23972	2.92878	1.32741e-08	1.20499e-12
T19C3.3	T19C3.3	Uncharacterized protein T19C3.3 [Source:UniProtKB/Swiss-Prot;Acc:Q10009]	protein_coding	1.23602	1.77339	1.23648	10.087	12.6455	9.58183	1.4153	10.7714	2.92804	1.11878e-14	3.96699e-20
C16E9.4	inx-1	Protein INX-1, isoform a [Source:RefSeq peptide;Acc:NP_741826]	protein_coding	1.00585	0.617266	0.895096	6.84785	6.3843	5.92436	0.839405	6.3855	2.92736	8.90955e-29	1.97672e-30
F54D1.1	F54D1.1	Protein F54D1.1 [Source:RefSeq peptide;Acc:NP_502114]	protein_coding	0.106244	0.0350601	0.0833366	0.448139	0.8073	0.449606	0.0748803	0.568348	2.92412	0.00621761	2.29979e-05
F47C10.4	nhr-187	Protein NHR-187 [Source:RefSeq peptide;Acc:NP_504066]	protein_coding	0.150612	0.0568013	0.112512	0.771413	0.928198	0.728412	0.106642	0.809341	2.92398	0.000227096	4.47718e-09
Y63D3A.3	fbxb-101	Protein FBXB-101 [Source:RefSeq peptide;Acc:NP_493459]	protein_coding	3.00477	1.13321	1.49645	10.939	13.1169	18.6765	1.87814	14.2441	2.92299	3.93194e-09	7.16224e-16
C50E3.6	C50E3.6	Protein C50E3.6 [Source:RefSeq peptide;Acc:NP_504958]	protein_coding	0.54306	0.716828	0.548373	4.20607	4.71857	4.77588	0.602754	4.56684	2.92156	2.61953e-17	2.05133e-25
T20H9.6	T20H9.6	Protein T20H9.6 [Source:RefSeq peptide;Acc:NP_497522]	protein_coding	0.0835737	0.0330947	0.0524433	0.326076	0.426089	0.528145	0.0563705	0.42677	2.92044	2.05837e-05	1.74302e-10
R10H1.2	srab-14	Serpentine receptor class alpha/beta-14 [Source:UniProtKB/Swiss-Prot;Acc:Q09344]	protein_coding	0.145678	0.0961459	0.133312	0.787289	0.696298	1.35626	0.125045	0.946615	2.92033	1.78796e-05	2.74792e-09
F19H8.3	arl-3	ADP-ribosylation factor-like protein 3 [Source:UniProtKB/Swiss-Prot;Acc:O45379]	protein_coding	1.16582	0.714468	1.13218	7.72737	7.02147	8.03458	1.00415	7.59447	2.91897	7.66353e-14	4.28647e-22
Y67A10A.9	Y67A10A.9	Protein Y67A10A.9 [Source:RefSeq peptide;Acc:NP_502746]	protein_coding	1.56972	0.853913	1.02481	9.0789	8.84246	8.12696	1.14948	8.68277	2.91718	2.86891e-15	1.13126e-27
T23D8.13	T23D8.13		snoRNA	1.23061	0.902434	1.43004	9.08377	7.64153	10.184	1.18769	8.96976	2.91691	1.18294e-06	4.95134e-13
ZK637.1	svop-1	Putative transporter ZK637.1 [Source:UniProtKB/Swiss-Prot;Acc:P30638]	protein_coding	2.32651	1.6391	1.82115	15.4875	14.0221	14.1419	1.92892	14.5505	2.9152	2.6565e-32	3.48546e-36
F09E10.15	F09E10.15		tRNA	10.3857	17.8216	15.4781	110.065	84.0071	135.367	14.5618	109.813	2.91479	2.44265e-13	4.73094e-22
F43D9.1	F43D9.1	Protein F43D9.1 [Source:RefSeq peptide;Acc:NP_499313]	protein_coding	0.494385	0.35316	0.364978	3.01145	3.08511	3.00612	0.404174	3.03423	2.90828	5.25459e-25	1.99046e-31
Y73F8A.1	pkd-2	Polycystin-2 [Source:UniProtKB/Swiss-Prot;Acc:Q9U1S7]	protein_coding	0.0103277	0.0340808	0.0270029	0.185139	0.197453	0.15151	0.0238038	0.178034	2.90289	0.000277015	3.19118e-08
Y4C6A.2	mgl-3	Protein MGL-3, isoform d [Source:RefSeq peptide;Acc:NP_001076735]	protein_coding	0.261677	0.141706	0.210519	1.19574	1.43412	1.96109	0.204634	1.53031	2.90271	1.39996e-15	2.72914e-19
K03E6.5	unc-1	Protein unc-1 [Source:UniProtKB/Swiss-Prot;Acc:Q21190]	protein_coding	1.52185	1.71807	2.40838	15.7101	15.8242	10.6659	1.88277	14.0667	2.90136	9.09185e-17	2.08925e-22
ZK993.1	ceh-45	Protein CEH-45 [Source:RefSeq peptide;Acc:NP_490823]	protein_coding	0.3349	0.257869	0.233503	1.82462	2.16167	2.17309	0.275424	2.05313	2.8981	2.58393e-07	4.06682e-14
Y51H4A.1	Y51H4A.1	Protein Y51H4A.1 [Source:RefSeq peptide;Acc:NP_502958]	protein_coding	2.03405	0.792267	1.74369	10.3378	10.3311	13.396	1.52334	11.355	2.89802	3.06536e-10	7.4297e-20
F55C5.1	ssp-35	Protein SSP-35 [Source:RefSeq peptide;Acc:NP_506076]	protein_coding	0.918524	0.893372	0.707838	5.65858	4.88204	8.23776	0.839911	6.25946	2.89773	5.83728e-11	5.31812e-16
F54H12.7	F54H12.7	Protein F54H12.7 [Source:RefSeq peptide;Acc:NP_001033365]	protein_coding	0.447832	0.0591129	0.327855	1.88896	2.10758	2.22363	0.278267	2.07339	2.89745	0.000912016	6.38223e-10
F14F9.3	F14F9.3	Protein F14F9.3 [Source:RefSeq peptide;Acc:NP_504375]	protein_coding	0.426776	0.492919	0.288263	2.95336	3.10339	2.93982	0.402652	2.99886	2.89681	4.15511e-13	8.86219e-25
Y102A11A.9	Y102A11A.9	Protein Y102A11A.9 [Source:RefSeq peptide;Acc:NP_741724]	protein_coding	1.84701	1.60728	1.71706	13.0999	12.8507	12.5213	1.72378	12.824	2.8952	2.6103e-31	4.76129e-40
ZC47.8	ZC47.8		pseudogene	0.82529	1.16199	1.17961	6.46901	6.14961	10.9276	1.05563	7.84873	2.89435	1.16355e-16	1.35013e-18
C54D10.9	C54D10.9	Protein C54D10.9 [Source:RefSeq peptide;Acc:NP_506122]	protein_coding	0.326041	0.107592	0.127871	1.71905	1.11884	1.33375	0.187168	1.39055	2.89325	0.000583087	6.48625e-08
F58E6.13	F58E6.13	Protein F58E6.13, isoform c [Source:RefSeq peptide;Acc:NP_001256134]	protein_coding	0.137712	0.272666	0.216039	1.24887	1.74177	1.66284	0.208806	1.55116	2.89311	1.37771e-09	1.17304e-15
F52D1.3	abu-12	Protein ABU-12 [Source:RefSeq peptide;Acc:NP_508104]	protein_coding	0.126551	0.0556814	0.0705881	0.658342	0.603842	0.609323	0.0842733	0.623836	2.88802	3.58719e-07	2.25625e-13
C36F7.4	rig-5	Protein RIG-5, isoform b [Source:RefSeq peptide;Acc:NP_492535]	protein_coding	1.88638	0.907065	1.12735	8.21251	9.59102	11.1607	1.30693	9.65475	2.88506	5.8579e-12	4.34105e-23
Y42A5A.4	Y42A5A.4	Protein Y42A5A.4, isoform b [Source:RefSeq peptide;Acc:NP_001256289]	protein_coding	0.139579	0.266127	0.162199	1.29197	1.76386	1.13759	0.189302	1.39781	2.88441	2.95524e-07	3.57343e-12
C43C3.2	npr-18	Probable G-protein coupled receptor C43C3.2 [Source:UniProtKB/Swiss-Prot;Acc:Q09502]	protein_coding	0.0552562	0.102112	0.104021	0.687559	0.693455	0.54873	0.0871297	0.643248	2.88414	2.95317e-06	2.40472e-11
Y57G11C.32	Y57G11C.32	Protein Y57G11C.32 [Source:RefSeq peptide;Acc:NP_502773]	protein_coding	0.289575	0.203858	0.151426	1.45554	1.34387	1.96069	0.214953	1.5867	2.88393	1.01566e-12	6.02701e-18
C09G5.13	C09G5.13	Protein C09G5.13 [Source:RefSeq peptide;Acc:NP_001254259]	protein_coding	0.0873653	0.0576602	0.0685282	0.552761	0.57819	0.443656	0.0711846	0.524869	2.88232	0.00377466	1.15537e-06
F38E11.2	hsp-12.6	Protein HSP-12.6 [Source:RefSeq peptide;Acc:NP_501668]	protein_coding	3.30116	3.68709	5.64353	33.9405	26.3288	32.8113	4.21059	31.0269	2.88142	1.09822e-15	1.50381e-24
M01G12.12	rrf-2	Protein RRF-2 [Source:RefSeq peptide;Acc:NP_493057]	protein_coding	4.24711	2.84764	3.9926	22.9935	23.7022	34.971	3.69578	27.2222	2.88083	3.06979e-37	4.23919e-41
F52G3.6	F52G3.6		snoRNA	31.0478	24.4018	32.7192	193.691	166.496	288.32	29.3896	216.169	2.87878	1.22213e-33	2.27971e-31
F40H6.5	F40H6.5	Putative uncharacterized protein F40H6.5 [Source:UniProtKB/Swiss-Prot;Acc:Q09277]	protein_coding	0.0298786	0.00788784	0.0187491	0.0819184	0.158191	0.175331	0.0188385	0.13848	2.87792	0.00573062	1.61241e-05
Y61B8B.1	sri-70	Protein SRI-70 [Source:RefSeq peptide;Acc:NP_507380]	protein_coding	0.0472559	0.0623768	0.123556	0.323904	0.509655	0.879903	0.0777296	0.571154	2.87734	0.00439316	3.00145e-05
Y116A8A.4	Y116A8A.4	Protein Y116A8A.4 [Source:RefSeq peptide;Acc:NP_502993]	protein_coding	0.0522808	0.0460064	0.0546778	0.367535	0.341727	0.412986	0.0509884	0.374083	2.87512	0.00697265	3.01043e-06
C44C10.1	col-180	Protein COL-180 [Source:RefSeq peptide;Acc:NP_509960]	protein_coding	0.0952912	0.251565	0.548131	2.05994	2.59265	1.90874	0.298329	2.18711	2.87405	0.000142416	6.57299e-10
F13B10.1	tir-1	Sterile alpha and TIR motif-containing protein tir-1 [Source:UniProtKB/Swiss-Prot;Acc:Q86DA5]	protein_coding	9.71151	4.6596	6.14595	53.1443	54.7536	42.134	6.83902	50.0106	2.87037	1.67269e-09	8.59288e-27
C43H6.6	C43H6.6	Protein C43H6.6 [Source:RefSeq peptide;Acc:NP_508433]	protein_coding	0.107605	0.0710181	0.0562692	0.553163	0.553884	0.607151	0.0782973	0.571399	2.86746	0.000104157	5.50335e-10
C25D7.14	C25D7.14		pseudogene	0.0521628	0.103281	0.136386	0.797584	0.537004	0.794676	0.0972765	0.709755	2.86716	0.00205256	7.60912e-07
T10B5.4	T10B5.4	Protein T10B5.4 [Source:RefSeq peptide;Acc:NP_503521]	protein_coding	3.0732	2.18431	2.5651	17.7304	16.3694	22.9425	2.60754	19.0141	2.86631	3.37549e-26	1.50417e-30
T07G12.3	T07G12.3	Protein T07G12.3 [Source:RefSeq peptide;Acc:NP_501945]	protein_coding	0.0733203	0.241954	0.076682	0.902025	1.04237	0.910149	0.130652	0.951513	2.86449	0.000439438	3.89553e-11
T26E3.2	ndx-1	Putative nudix hydrolase 1 [Source:UniProtKB/Swiss-Prot;Acc:O45830]	protein_coding	1.69134	1.80216	2.08856	13.0648	12.6269	14.9472	1.86069	13.5463	2.86399	4.59989e-27	2.08617e-35
F22E5.13	F22E5.13	Protein F22E5.13 [Source:RefSeq peptide;Acc:NP_494319]	protein_coding	1.39912	1.40001	1.41607	8.0432	9.15994	13.446	1.40507	10.2164	2.86217	1.30018e-22	5.34247e-25
C44B7.4	clhm-1	Protein CLHM-1 [Source:RefSeq peptide;Acc:NP_495403]	protein_coding	0.566574	0.347224	0.317438	2.68854	2.85686	3.40236	0.410412	2.98259	2.86142	1.08535e-11	1.20173e-18
H06I04.5	H06I04.5	Protein H06I04.5 [Source:RefSeq peptide;Acc:NP_497652]	protein_coding	0.0532599	0.0263632	0.0557018	0.287833	0.274149	0.42072	0.0451083	0.327568	2.86033	4.21768e-05	3.63071e-10
F52E10.5	ifa-3	Intermediate filament protein ifa-3 [Source:UniProtKB/Swiss-Prot;Acc:Q21065]	protein_coding	0.650933	0.352893	0.401172	3.94686	3.40759	2.84645	0.468333	3.4003	2.86005	3.69724e-11	8.04941e-19
C17E4.1	C17E4.1	Protein C17E4.1, isoform a [Source:RefSeq peptide;Acc:NP_492500]	protein_coding	0.216978	0.0716016	0.264747	1.06775	0.886403	2.06087	0.184442	1.33834	2.85921	0.000121806	2.16887e-08
ZK418.3	ZK418.3	Protein ZK418.3 [Source:RefSeq peptide;Acc:NP_498542]	protein_coding	0.31655	0.417839	0.165532	1.50211	1.86218	3.15545	0.299973	2.17325	2.85694	0.000125945	1.16295e-07
C56C10.4	C56C10.4	Protein C56C10.4 [Source:RefSeq peptide;Acc:NP_495334]	protein_coding	0.163116	0.179425	0.11373	1.57672	0.826295	0.88969	0.15209	1.09757	2.85131	0.000441717	1.68049e-07
Y39A3A.3	Y39A3A.3	Protein Y39A3A.3 [Source:RefSeq peptide;Acc:NP_497496]	protein_coding	0.693491	0.784624	0.492159	4.83172	3.73965	5.64585	0.656758	4.73908	2.85117	4.35468e-14	8.73499e-19
T03F6.6	T03F6.6	Protein T03F6.6 [Source:RefSeq peptide;Acc:NP_499756]	protein_coding	0.192836	0.0848464	0.0672256	0.711709	0.724755	1.05179	0.114969	0.829418	2.85085	0.00350859	9.49014e-07
ZK1010.7	col-97	Protein COL-97 [Source:RefSeq peptide;Acc:NP_499700]	protein_coding	0.370198	0.642965	0.672454	2.5888	5.10057	4.46346	0.561872	4.05094	2.84994	1.81683e-09	4.10798e-14
T01D1.8	T01D1.8	Protein T01D1.8 [Source:RefSeq peptide;Acc:NP_001033338]	protein_coding	0.246706	0.217098	0.172011	1.08397	1.41099	2.08803	0.211938	1.52766	2.84961	0.000333677	4.71617e-08
ZC47.11	ZC47.11		pseudogene	0.196247	0.194282	0.333523	1.4486	1.44309	2.32535	0.241351	1.73901	2.84907	8.54096e-07	1.62709e-11
C17C3.5	C17C3.5	Protein C17C3.5 [Source:RefSeq peptide;Acc:NP_495070]	protein_coding	0.726255	0.261448	0.552402	2.78486	2.20091	6.1095	0.513369	3.69843	2.84884	0.000199024	6.3869e-07
F13E9.14	F13E9.14	Protein F13E9.14 [Source:RefSeq peptide;Acc:NP_001076676]	protein_coding	0.379954	0.547126	0.541874	2.36755	1.89651	6.31464	0.489652	3.52623	2.8483	1.61349e-06	1.96433e-07
Y42A5A.2	lact-8	Protein LACT-8, isoform a [Source:RefSeq peptide;Acc:NP_001256286]	protein_coding	0.887875	0.447202	0.354328	3.31389	3.94026	4.90429	0.563135	4.05281	2.84737	1.55389e-08	4.03051e-16
K01A12.3	K01A12.3	Probable G-protein coupled receptor K01A12.3 [Source:UniProtKB/Swiss-Prot;Acc:Q10042]	protein_coding	0.224933	0.158351	0.188197	1.70778	1.33792	1.0661	0.190493	1.3706	2.847	1.48863e-07	1.57149e-12
C24B5.3	ptr-1	Protein PTR-1 [Source:RefSeq peptide;Acc:NP_505380]	protein_coding	0.841739	0.492648	0.523216	3.84354	4.66365	4.83906	0.619201	4.44875	2.84492	8.73826e-15	1.6473e-25
R09E10.1	R09E10.1	Protein R09E10.1 [Source:RefSeq peptide;Acc:NP_501895]	protein_coding	0.690439	0.484163	0.586702	3.16255	3.74435	5.74622	0.587101	4.21771	2.84478	2.17332e-13	3.66607e-17
F55A4.10	cutl-21	Protein CUTL-21 [Source:RefSeq peptide;Acc:NP_508192]	protein_coding	1.56092	0.979761	0.787702	8.22995	7.08483	8.5733	1.10946	7.9627	2.8434	4.52179e-12	1.4832e-23
F59B2.9	F59B2.9	Uncharacterized protein F59B2.9 [Source:UniProtKB/Swiss-Prot;Acc:P34484]	protein_coding	0.763905	0.57292	0.744457	4.92477	4.10234	5.89723	0.693761	4.97478	2.84212	1.97451e-17	8.77663e-24
Y48G1BM.2	Y48G1BM.2		pseudogene	0.387071	0.255463	0.256384	1.7007	1.18912	3.55266	0.299639	2.14749	2.84135	3.78791e-09	9.40723e-10
W05G11.4	W05G11.4	Protein W05G11.4 [Source:RefSeq peptide;Acc:NP_497130]	protein_coding	0.142982	0.0725899	0.115029	0.858258	0.625452	0.881236	0.1102	0.788315	2.83864	8.97402e-07	2.64343e-12
F18A11.2	F18A11.2	Protein F18A11.2 [Source:RefSeq peptide;Acc:NP_496771]	protein_coding	0.481034	0.415163	0.541788	3.2386	4.08143	2.96473	0.479328	3.42826	2.83839	7.58934e-13	7.10476e-19
Y17D7B.2	Y17D7B.2	Protein Y17D7B.2 [Source:RefSeq peptide;Acc:NP_507671]	protein_coding	1.01676	0.935403	0.612246	6.27059	5.52818	6.53667	0.854802	6.11181	2.83794	2.64827e-14	4.98249e-21
C33D9.5	C33D9.5		pseudogene	9.23461	3.1377	5.46935	34.0143	36.4566	56.9828	5.94722	42.4846	2.83665	2.92494e-08	1.51976e-15
C03G6.12	nhr-149	Protein NHR-149 [Source:RefSeq peptide;Acc:NP_504874]	protein_coding	0.0680151	0.0897786	0.0533501	0.197236	0.3501	0.959424	0.0703813	0.502253	2.83515	0.00800777	0.000265544
K09A11.5	phf-33	Protein PHF-33 [Source:RefSeq peptide;Acc:NP_510206]	protein_coding	0.473285	0.468545	0.433111	3.70567	3.24824	2.84405	0.458314	3.26599	2.83311	1.07662e-16	1.32443e-22
K08E5.3	mua-3	Transmembrane cell adhesion receptor mua-3 [Source:UniProtKB/Swiss-Prot;Acc:P34576]	protein_coding	1.46889	1.05877	0.922975	7.77992	6.95096	9.83066	1.15021	8.18718	2.83147	8.97107e-19	6.81107e-37
M02D8.4	asns-2	Protein ASNS-2, isoform a [Source:RefSeq peptide;Acc:NP_741864]	protein_coding	14.0341	6.80718	5.8298	57.5338	77.9796	53.5798	8.89035	63.0311	2.82575	1.10486e-05	1.20054e-17
F32E10.3	clec-180	C-type lectin domain-containing protein 180 [Source:UniProtKB/Swiss-Prot;Acc:Q19970]	protein_coding	0.395715	0.304696	0.301772	2.15596	2.06115	2.88402	0.334061	2.36704	2.8249	2.40012e-17	1.37842e-23
F13G3.3	F13G3.3	UPF0392 protein F13G3.3 [Source:UniProtKB/Swiss-Prot;Acc:Q19417]	protein_coding	0.684465	0.530304	0.420171	3.10675	3.47214	5.00385	0.54498	3.86092	2.82467	2.31143e-16	2.05065e-19
F26C11.3	F26C11.3	Uncharacterized protein F26C11.3 [Source:UniProtKB/Swiss-Prot;Acc:Q09550]	protein_coding	0.00899149	0.0118686	0.0188075	0.0711116	0.0969732	0.111614	0.0132225	0.093233	2.81784	0.00913009	1.03205e-05
C50F4.10	C50F4.10	Protein C50F4.10 [Source:RefSeq peptide;Acc:NP_505456]	protein_coding	0.10778	0.0284536	0.180355	0.750121	0.528369	0.948702	0.10553	0.742397	2.81454	0.00228272	2.84922e-07
T23F1.5	T23F1.5	Protein T23F1.5 [Source:RefSeq peptide;Acc:NP_506848]	protein_coding	0.0891517	0.0470714	0.0559435	0.520192	0.402082	0.429253	0.0640555	0.450509	2.81416	4.56528e-07	1.09029e-12
W03A3.1	ceh-10	Homeobox protein ceh-10 [Source:UniProtKB/Swiss-Prot;Acc:P41935]	protein_coding	4.57942	1.47637	2.84714	23.6109	20.8564	18.0992	2.96764	20.8555	2.81304	7.5717e-07	6.7505e-15
T05A7.7	T05A7.7	Protein T05A7.7 [Source:RefSeq peptide;Acc:NP_494829]	protein_coding	0.998832	0.463235	0.649363	5.06709	4.526	5.2398	0.70381	4.9443	2.81251	3.22803e-10	8.75558e-19
T05B4.3	phat-4	Protein PHAT-4 [Source:RefSeq peptide;Acc:NP_504152]	protein_coding	0.259642	0.0685444	0.434474	1.588	1.83288	1.93381	0.25422	1.7849	2.81169	0.000442755	6.31979e-11
K07C11.10	K07C11.10	Protein K07C11.10 [Source:RefSeq peptide;Acc:NP_505121]	protein_coding	0.395011	0.521406	0.154921	2.3951	2.22692	2.89746	0.357113	2.50649	2.81122	0.000104368	3.13682e-10
T03D8.4	grl-14	Protein GRL-14, isoform a [Source:RefSeq peptide;Acc:NP_001256955]	protein_coding	0.496593	0.502545	0.502049	2.77539	2.7428	5.00621	0.500395	3.50813	2.80956	1.06694e-12	2.87225e-16
C03G6.8	nhr-147	Protein NHR-147 [Source:RefSeq peptide;Acc:NP_504873]	protein_coding	0.124656	0.123408	0.114075	0.690113	0.809705	1.03746	0.120713	0.845759	2.80867	1.55785e-05	9.42748e-11
T27A10.2	T27A10.2	Protein T27A10.2 [Source:RefSeq peptide;Acc:NP_508616]	protein_coding	0.455582	0.100227	0.423529	2.32199	1.96042	2.57058	0.326446	2.28433	2.80686	4.5431e-05	2.12302e-12
C33D9.6	C33D9.6	Protein C33D9.6 [Source:RefSeq peptide;Acc:NP_501515]	protein_coding	7.93771	3.34319	5.20218	34.7203	36.0584	44.4785	5.49436	38.419	2.8058	9.90088e-12	7.29343e-23
C27A7.4	che-11	Protein CHE-11 [Source:RefSeq peptide;Acc:NP_506047]	protein_coding	0.342819	0.26868	0.18487	1.6776	1.65433	2.23656	0.265456	1.85617	2.80578	6.5236e-13	1.48524e-21
B0250.12	B0250.12		pseudogene	4.2949	2.43462	2.7006	16.81	15.8879	33.0945	3.14337	21.9308	2.80257	2.84228e-09	4.57487e-16
W08F4.9	fbxb-14	Protein FBXB-14 [Source:RefSeq peptide;Acc:NP_493763]	protein_coding	0.180815	0.238672	0.0756419	0.68641	1.1346	1.63237	0.165043	1.15113	2.80213	0.000926584	2.14498e-06
C26G2.1	syg-2	Protein SYG-2 [Source:RefSeq peptide;Acc:NP_510435]	protein_coding	1.00397	0.818953	0.825839	6.22125	5.28116	6.95051	0.882919	6.15097	2.80046	2.05011e-30	5.03951e-36
Y73B6A.1	Y73B6A.1	Protein Y73B6A.1 [Source:RefSeq peptide;Acc:NP_501030]	protein_coding	0.159611	0.280911	0.111286	1.34648	1.11283	1.38091	0.183936	1.28007	2.79895	3.10252e-05	3.58281e-12
F40H3.5	hst-3.1	Protein HST-3.1 [Source:RefSeq peptide;Acc:NP_495230]	protein_coding	0.737493	0.389391	0.668466	4.01806	3.59129	4.88253	0.59845	4.16396	2.79865	3.61619e-12	1.70819e-18
C29E6.5	nhr-43	Protein NHR-43 [Source:RefSeq peptide;Acc:NP_502254]	protein_coding	1.4723	0.999468	1.07053	7.00863	8.52367	9.11434	1.18077	8.21555	2.79863	2.8214e-24	2.09264e-28
T20G5.6	unc-47	Vesicular GABA transporter [Source:UniProtKB/Swiss-Prot;Acc:P34579]	protein_coding	0.318637	0.182867	0.217335	1.68002	1.72504	1.59464	0.239613	1.66657	2.7981	7.29688e-10	8.2552e-17
F02D8.3	xbx-1	Protein XBX-1 [Source:RefSeq peptide;Acc:NP_506683]	protein_coding	0.498288	0.438487	0.434279	2.75859	3.37913	3.39729	0.457018	3.17834	2.79795	8.96449e-12	9.27567e-20
T22C8.6	T22C8.6	Protein T22C8.6 [Source:RefSeq peptide;Acc:NP_495834]	protein_coding	0.662862	0.218741	0.558455	2.46588	3.41201	4.13494	0.480019	3.33761	2.79765	1.40885e-07	6.95873e-14
F20B10.1	nlr-1	Protein NLR-1 [Source:RefSeq peptide;Acc:NP_502312]	protein_coding	3.84089	1.54085	2.18572	16.3333	15.1433	21.1053	2.52249	17.5273	2.79668	9.13379e-11	1.08623e-19
Y49F6C.11	linc-11		ncRNA	2.33464	1.54084	2.11778	10.7016	10.3472	20.5391	1.99775	13.8627	2.79476	2.05055e-19	7.21897e-18
C04F6.7	C04F6.7	Protein C04F6.7 [Source:RefSeq peptide;Acc:NP_001257002]	protein_coding	0.107408	0.101269	0.160475	0.825196	0.541589	1.19477	0.123051	0.853851	2.79473	1.86614e-05	1.08631e-08
T05A7.2	clec-140	Protein CLEC-140 [Source:RefSeq peptide;Acc:NP_494826]	protein_coding	0.700246	0.294099	0.466042	2.92008	2.52779	4.66946	0.486796	3.37244	2.79241	1.60769e-08	1.0626e-11
T02E9.2	grl-7	Protein GRL-7, isoform b [Source:RefSeq peptide;Acc:NP_001024094]	protein_coding	0.25013	0.203179	0.382335	1.64344	2.75424	1.38962	0.278548	1.9291	2.79193	5.95141e-07	3.58759e-10
C09B9.1	C09B9.1	Protein C09B9.1 [Source:RefSeq peptide;Acc:NP_500709]	protein_coding	0.151458	0.142801	0.158402	1.25488	0.827343	1.04992	0.150887	1.04405	2.79065	5.05768e-05	1.25672e-09
ZC449.1	ZC449.1	Protein ZC449.1 [Source:RefSeq peptide;Acc:NP_508855]	protein_coding	0.0283535	0.0374261	0.103787	0.403634	0.41699	0.351961	0.0565223	0.390862	2.78977	0.00245386	4.85138e-07
Y75B8A.12	osm-12	Protein OSM-12 [Source:RefSeq peptide;Acc:NP_499585]	protein_coding	0.59744	0.394305	0.479782	3.04876	2.83467	4.28599	0.490509	3.38981	2.78885	1.02746e-17	8.13618e-22
D2063.2	oac-12	Protein OAC-12 [Source:RefSeq peptide;Acc:NP_504196]	protein_coding	0.263136	0.0315759	0.212655	0.971171	0.750525	1.78167	0.169122	1.16779	2.78764	0.00412098	2.72433e-07
C47G2.2	unc-130	Protein UNC-130 [Source:RefSeq peptide;Acc:NP_496411]	protein_coding	1.19556	1.08348	1.32502	7.73364	7.87291	9.20251	1.20135	8.26969	2.78317	8.28708e-22	1.27793e-30
T07D1.1	gcy-31	Soluble guanylate cyclase gcy-31 [Source:UniProtKB/Swiss-Prot;Acc:Q86C56]	protein_coding	0.31775	0.144629	0.16043	1.46737	1.31062	1.50849	0.207603	1.42883	2.78293	2.08752e-07	1.25743e-15
C06E4.2	C06E4.2	Protein C06E4.2 [Source:RefSeq peptide;Acc:NP_501158]	protein_coding	0.4531	0.683524	0.541571	3.75411	3.04625	4.74794	0.559399	3.84943	2.7827	6.42497e-06	4.99902e-11
H10E21.4	H10E21.4	Protein H10E21.4 [Source:RefSeq peptide;Acc:NP_497128]	protein_coding	0.315111	0.20797	0.247169	1.4399	2.11117	1.74835	0.25675	1.76648	2.78244	1.9176e-06	1.14126e-11
Y38H8A.1	Y38H8A.1	Protein Y38H8A.1 [Source:RefSeq peptide;Acc:NP_502600]	protein_coding	1.10517	0.596784	0.814343	4.82054	5.98426	6.49094	0.838766	5.76525	2.78104	1.10624e-14	3.52052e-20
C35A11.2	C35A11.2	Protein C35A11.2 [Source:RefSeq peptide;Acc:NP_504429]	protein_coding	0.0982488	0.155624	0.0205507	0.683784	0.558706	0.643059	0.0914744	0.628516	2.78051	0.00539046	2.42141e-07
W06B11.4	hog-1	Protein HOG-1, isoform b [Source:RefSeq peptide;Acc:NP_001257028]	protein_coding	0.408271	0.431128	0.341592	2.55443	2.295	3.22509	0.393663	2.69151	2.77338	1.54418e-08	4.5306e-15
T14A8.1	ric-3	Resistance to inhibitors of cholinesterase protein 3 [Source:UniProtKB/Swiss-Prot;Acc:Q22472]	protein_coding	2.40833	1.81375	2.5342	15.4868	15.7321	14.8393	2.25209	15.3527	2.76916	2.19952e-29	2.31313e-34
Y1H11.2	gst-35	Protein GST-35 [Source:RefSeq peptide;Acc:NP_741061]	protein_coding	0.332709	0.239547	0.379596	2.13695	2.10551	2.2186	0.317284	2.15369	2.76296	1.35008e-06	4.21088e-13
ZK1067.7	abu-14	Protein ABU-14 [Source:RefSeq peptide;Acc:NP_495966]	protein_coding	0.90367	0.298207	1.58642	6.38117	5.45844	7.0838	0.929432	6.3078	2.76272	4.5855e-07	3.13682e-10
F41C3.1	F41C3.1	Protein F41C3.1 [Source:RefSeq peptide;Acc:NP_494850]	protein_coding	1.18503	0.86032	2.23086	7.06034	9.06259	12.838	1.4254	9.65364	2.7597	4.73047e-07	1.40467e-12
R09F10.4	inx-5	Innexin-5 [Source:UniProtKB/Swiss-Prot;Acc:Q23027]	protein_coding	5.52734	3.53964	2.94762	25.767	29.3367	26.2315	4.00487	27.1117	2.75909	4.93501e-13	1.91423e-26
Y82E9BR.6	Y82E9BR.6	Protein Y82E9BR.6 [Source:RefSeq peptide;Acc:NP_497400]	protein_coding	0.327775	0.432656	1.02841	3.62921	3.85642	4.62361	0.59628	4.03641	2.75901	0.00502804	1.58101e-06
C02F4.4	C02F4.4	Protein C02F4.4 [Source:RefSeq peptide;Acc:NP_501941]	protein_coding	0.231854	0.0680095	0.215542	1.22245	0.985064	1.27915	0.171802	1.16222	2.75807	0.00015577	2.24041e-09
F52D1.1	aagr-4	Protein AAGR-4 [Source:RefSeq peptide;Acc:NP_508105]	protein_coding	2.96861	1.46676	1.66264	12.1624	15.0699	13.9951	2.03267	13.7424	2.75719	1.54499e-11	1.47394e-22
ZK75.2	ins-2	Probable insulin-like peptide beta-type 2 [Source:UniProtKB/Swiss-Prot;Acc:Q09627]	protein_coding	28.7474	5.31691	8.38106	75.2488	93.5775	117.754	14.1484	95.5267	2.75526	1.64149e-08	2.01247e-07
F49E10.2	F49E10.2	Protein F49E10.2, isoform b [Source:RefSeq peptide;Acc:NP_508986]	protein_coding	0.0953896	0.0209854	0.0581951	0.31853	0.428657	0.430582	0.05819	0.39259	2.75418	0.000492816	2.26738e-09
C33D9.9	C33D9.9		pseudogene	8.1887	3.47995	5.41003	33.4027	33.8966	47.8043	5.6929	38.3679	2.75266	2.84761e-11	4.62941e-20
F57C7.4	F57C7.4	Protein F57C7.4 [Source:RefSeq peptide;Acc:NP_509774]	protein_coding	0.126467	0.0868059	0.0952313	0.618791	0.619978	0.839172	0.102835	0.692647	2.75179	2.10207e-10	3.06709e-17
W06B11.1	atat-2	Alpha-tubulin N-acetyltransferase 2 [Source:UniProtKB/Swiss-Prot;Acc:Q23192]	protein_coding	2.35119	2.4452	2.33479	16.8294	16.6722	14.4724	2.37706	15.9913	2.75004	1.32562e-25	1.11247e-30
F39H12.4	igcm-1	Protein IGCM-1 [Source:RefSeq peptide;Acc:NP_508166]	protein_coding	4.04273	1.21973	1.90442	15.9489	15.2487	17.0065	2.38896	16.068	2.74974	3.56575e-09	1.33585e-13
F32A5.5	aqp-1	Protein AQP-1, isoform a [Source:RefSeq peptide;Acc:NP_495510]	protein_coding	6.17545	5.4051	8.81979	32.6535	57.8348	46.709	6.80011	45.7324	2.74959	6.37992e-14	2.17183e-23
F23C8.1	F23C8.1	Protein F23C8.1 [Source:RefSeq peptide;Acc:NP_490980]	protein_coding	0.667314	0.201335	0.358925	1.99042	2.14975	4.10952	0.409191	2.74989	2.74853	0.000365719	1.22694e-09
T06G6.12	T06G6.12	Protein T06G6.12 [Source:RefSeq peptide;Acc:NP_001021613]	protein_coding	0.912913	0.903771	0.596731	4.57268	5.65013	5.98808	0.804472	5.40363	2.74782	3.06046e-08	1.59386e-14
C03H5.6	C03H5.6	Protein C03H5.6 [Source:RefSeq peptide;Acc:NP_493724]	protein_coding	0.24618	0.433271	0.463441	2.73443	2.78379	2.1484	0.380964	2.55554	2.7459	1.88147e-10	2.1463e-15
Y39B6A.8	Y39B6A.8	Protein Y39B6A.8 [Source:RefSeq peptide;Acc:NP_741690]	protein_coding	0.235454	0.0887985	0.193482	0.993147	1.07181	1.40445	0.172578	1.15647	2.74441	3.51333e-06	1.76698e-11
R08F11.2	srt-30	Protein SRT-30 [Source:RefSeq peptide;Acc:NP_504050]	protein_coding	0.138372	0.0304414	0.0723581	0.535016	0.429614	0.650627	0.0803905	0.538419	2.74363	0.00836468	6.83999e-06
C33F10.7	lact-5	Protein LACT-5, isoform a [Source:RefSeq peptide;Acc:NP_001022015]	protein_coding	4.2999	1.93957	1.9897	16.7507	20.4576	17.8211	2.74306	18.3431	2.74138	9.61172e-10	2.18416e-17
E02C12.10	E02C12.10	Protein E02C12.10 [Source:RefSeq peptide;Acc:NP_505430]	protein_coding	0.115656	0.137398	0.26611	0.890306	0.975204	1.60535	0.173055	1.15695	2.74103	9.38381e-07	8.0853e-11
B0478.1	jnk-1	Stress-activated protein kinase jnk-1 [Source:UniProtKB/Swiss-Prot;Acc:Q8WQG9]	protein_coding	1.11168	0.880438	1.10064	7.00235	6.14733	7.51035	1.03092	6.88668	2.73988	4.26365e-21	1.35353e-28
E04A4.6	tctn-1	Protein TCTN-1 [Source:RefSeq peptide;Acc:NP_500628]	protein_coding	0.763234	0.707361	0.747276	4.36664	3.69382	6.74377	0.73929	4.93474	2.73876	1.31093e-15	1.06743e-18
T06E4.6	col-146	Protein COL-146 [Source:RefSeq peptide;Acc:NP_505484]	protein_coding	0.172449	0.162592	0.824481	2.28608	2.70525	2.72448	0.386507	2.57194	2.73429	0.000491015	1.0178e-07
F37H8.6	F37H8.6	Protein F37H8.6 [Source:RefSeq peptide;Acc:NP_001254293]	protein_coding	0.748105	0.658322	0.521603	3.68143	4.72689	4.40872	0.642677	4.27235	2.73286	3.56057e-05	2.62719e-10
T05F1.7	T05F1.7	Protein T05F1.7 [Source:RefSeq peptide;Acc:NP_492560]	protein_coding	0.118764	0.0447904	0.159698	0.679859	0.548945	0.919018	0.107751	0.715941	2.73214	0.000308734	3.39949e-08
F15H10.2	col-13	Cuticle collagen 13 [Source:UniProtKB/Swiss-Prot;Acc:P20631]	protein_coding	0.364481	0.609404	1.11816	3.45912	6.05126	4.38732	0.69735	4.63256	2.73186	0.000181342	6.64273e-11
R07E3.6	R07E3.6	Protein R07E3.6 [Source:RefSeq peptide;Acc:NP_509731]	protein_coding	0.155386	0.136738	0.123817	1.07676	0.841547	0.843353	0.138647	0.920553	2.73108	6.97362e-10	1.27191e-15
F36A4.6	col-33	Protein COL-33 [Source:RefSeq peptide;Acc:NP_500524]	protein_coding	0.122655	0.194282	0.230901	1.24166	1.39498	0.996578	0.182612	1.21107	2.72943	4.18054e-05	2.85619e-09
Y116A8C.14	rom-3	Protein ROM-3 [Source:RefSeq peptide;Acc:NP_503013]	protein_coding	0.062551	0.0471806	0.0654189	0.367492	0.297881	0.494114	0.0583835	0.386496	2.72682	0.000210447	1.1013e-08
Y43F8B.29	Y43F8B.29	Protein Y43F8B.29 [Source:UniProtKB/TrEMBL;Acc:I2HAI3]	protein_coding	0.527583	0.417839	0.331063	2.22535	2.17254	4.0485	0.425495	2.81546	2.72616	0.00403702	3.57875e-06
C56E6.5	abch-1	Protein ABCH-1 [Source:RefSeq peptide;Acc:NP_495320]	protein_coding	0.108744	0.0717701	0.0796109	0.745361	0.447799	0.527678	0.0867084	0.573613	2.72583	5.30031e-05	5.56866e-09
C23G10.5	C23G10.5	Protein C23G10.5 [Source:RefSeq peptide;Acc:NP_498343]	protein_coding	1.72082	1.29797	1.65688	8.75619	7.23079	14.9188	1.55856	10.3019	2.72463	2.07133e-15	1.31362e-16
F01E11.1	ugt-57	Protein UGT-57 [Source:RefSeq peptide;Acc:NP_509182]	protein_coding	0.193171	0.0637456	0.176775	1.09489	1.00617	0.762967	0.144564	0.954673	2.7233	3.22063e-06	1.55469e-10
E01G4.6	E01G4.6	Protein E01G4.6 [Source:RefSeq peptide;Acc:NP_496836]	protein_coding	0.108411	0.253177	0.148267	0.835409	1.83966	0.686983	0.169952	1.12069	2.72119	0.00120487	1.77622e-07
ZC13.3	mam-1	Protein MAM-1 [Source:RefSeq peptide;Acc:NP_508173]	protein_coding	0.0940884	0.049678	0.118083	0.634985	0.516597	0.573357	0.0872831	0.57498	2.71974	1.12749e-05	4.06915e-11
C17H1.4	C17H1.4	Protein C17H1.4 [Source:RefSeq peptide;Acc:NP_493296]	protein_coding	0.0402581	0.0797098	0.10526	0.466974	0.651275	0.363444	0.0750758	0.493898	2.71779	0.00438015	7.48737e-06
C08E8.3	C08E8.3	Protein C08E8.3 [Source:RefSeq peptide;Acc:NP_507589]	protein_coding	0.398416	0.350601	0.208341	1.40043	1.88804	2.99737	0.319119	2.09528	2.71498	0.001595	2.06772e-06
C34C12.6	C34C12.6	CRAL-TRIO domain-containing protein C34C12.6 [Source:UniProtKB/Swiss-Prot;Acc:Q09270]	protein_coding	1.11301	0.746233	0.591256	5.16041	5.80269	5.08385	0.816832	5.34898	2.71115	1.92727e-11	1.38856e-19
F40E10.4	slt-1	Protein SLT-1 [Source:RefSeq peptide;Acc:NP_510437]	protein_coding	0.599361	0.445434	0.484616	3.66469	3.00737	3.34206	0.509804	3.33804	2.71099	3.70662e-24	1.03738e-28
F35C11.3	F35C11.3	Protein F35C11.3 [Source:RefSeq peptide;Acc:NP_495737]	protein_coding	0.191504	0.0842604	0.200284	0.583385	0.876217	1.65683	0.158683	1.03881	2.71072	0.000604894	1.69217e-06
T22E5.6	T22E5.6	Protein T22E5.6 [Source:RefSeq peptide;Acc:NP_509078]	protein_coding	1.2401	1.03804	1.04389	7.71852	8.24411	5.76837	1.10734	7.24367	2.70962	3.35048e-13	3.09267e-18
F38B6.6	F38B6.6	Transmembrane and TPR repeat-containing protein F38B6.6 [Source:UniProtKB/Swiss-Prot;Acc:Q20144]	protein_coding	0.789311	0.438684	0.467059	3.69073	3.57412	3.80902	0.565018	3.69129	2.70776	1.96985e-11	3.15714e-21
F55A11.5	bus-18	Protein BUS-18 [Source:RefSeq peptide;Acc:NP_505971]	protein_coding	1.21003	0.709871	1.01943	5.70644	6.37677	7.11195	0.979777	6.39838	2.70718	1.66521e-18	7.05287e-24
K03E5.8	anr-45		ncRNA	0.0824554	0.0544198	0.150913	0.521696	0.586118	0.767659	0.0959293	0.625157	2.70418	0.00231212	6.24223e-07
W09C3.3	W09C3.3	Protein W09C3.3 [Source:RefSeq peptide;Acc:NP_491428]	protein_coding	1.21486	0.852972	0.919126	6.40534	6.31036	6.73805	0.995651	6.48458	2.7033	5.78944e-15	8.87334e-23
T23E7.5	T23E7.5	Protein T23E7.5 [Source:RefSeq peptide;Acc:NP_001041291]	protein_coding	0.363907	0.160117	0.190296	1.53496	1.60558	1.50577	0.238107	1.54877	2.70144	0.00511047	1.08125e-06
F41G4.1	dyla-1	Protein DYLA-1 [Source:RefSeq peptide;Acc:NP_510720]	protein_coding	1.08526	0.90843	1.19039	6.81064	5.91715	7.97548	1.06136	6.90109	2.70091	3.42205e-15	2.70202e-22
F33H12.4	sri-74	Protein SRI-74 [Source:RefSeq peptide;Acc:NP_494299]	protein_coding	0.16745	0.073677	0.0583758	0.431632	0.674951	0.839843	0.0998343	0.648809	2.70019	0.00104816	1.0391e-06
Y71A12B.15	Y71A12B.15	Protein Y71A12B.15 [Source:RefSeq peptide;Acc:NP_001021804]	protein_coding	0.517573	0.3215	0.159207	1.40191	1.77113	3.30975	0.33276	2.16093	2.6991	0.000643364	6.54725e-09
T20F7.7	acs-9	Protein ACS-9 [Source:RefSeq peptide;Acc:NP_510728]	protein_coding	0.417707	0.334757	0.561674	2.51698	2.63277	3.3838	0.438046	2.84452	2.69903	1.63567e-12	1.07733e-18
Y15E3A.1	nhr-91	Nuclear hormone receptor family member nhr-91 [Source:UniProtKB/Swiss-Prot;Acc:Q9U2R6]	protein_coding	1.77183	0.997661	1.17922	8.34899	8.32155	8.9627	1.31624	8.54441	2.69856	6.54497e-14	4.37031e-25
ZK616.1	ZK616.1	Protein ZK616.1 [Source:RefSeq peptide;Acc:NP_500805]	protein_coding	0.573144	0.206329	0.435943	2.17028	2.42657	3.29272	0.405139	2.62985	2.6985	8.14997e-07	1.78976e-12
F52B10.2	hst-3.2	Protein HST-3.2 [Source:RefSeq peptide;Acc:NP_001024698]	protein_coding	0.946408	0.62462	0.797338	4.685	3.76319	6.91237	0.789455	5.12019	2.69727	4.70391e-12	2.56427e-15
F56F3.7	F56F3.7		ncRNA	4.3401	0.464502	2.94428	14.8432	12.7658	22.6355	2.58296	16.7482	2.69691	8.05169e-05	1.22796e-07
R06C1.6	R06C1.6	Protein R06C1.6 [Source:RefSeq peptide;Acc:NP_493030]	protein_coding	3.33248	3.14476	3.40884	22.3023	22.1836	19.562	3.29536	21.3493	2.69568	5.66203e-31	1.00882e-37
C32B5.1	fbxc-40	Protein FBXC-40, isoform a [Source:RefSeq peptide;Acc:NP_493875]	protein_coding	8.01082	3.40341	3.73114	27.2233	27.7442	42.9861	5.04846	32.6512	2.69322	3.76278e-09	2.542e-15
C50B6.8	nhr-168	Protein NHR-168, isoform b [Source:RefSeq peptide;Acc:NP_001256500]	protein_coding	2.65922	1.43005	1.73821	10.8921	12.5896	14.1847	1.94249	12.5555	2.69233	5.21821e-13	4.3287e-24
F53C3.8	F53C3.8	Protein F53C3.8 [Source:RefSeq peptide;Acc:NP_494685]	protein_coding	0.16745	0.184192	0.116752	1.08889	0.930338	1.00781	0.156131	1.00901	2.69211	0.000615919	2.83699e-08
F15H10.1	col-12	Cuticle collagen 12 [Source:UniProtKB/Swiss-Prot;Acc:P20630]	protein_coding	0.447667	0.422079	1.51605	3.88892	6.68826	4.83534	0.795265	5.1375	2.69156	0.00252416	2.62092e-08
T19D7.3	lpr-7	Protein LPR-7 [Source:RefSeq peptide;Acc:NP_508134]	protein_coding	0.144297	0.10884	0.344943	1.21729	1.27329	1.37248	0.19936	1.28769	2.69133	0.000336708	2.66812e-10
T05F1.9	T05F1.9	Protein T05F1.9 [Source:RefSeq peptide;Acc:NP_492562]	protein_coding	0.301148	0.291507	0.293959	2.56166	1.88968	1.26874	0.295538	1.90669	2.68966	1.50684e-06	5.74376e-10
F41G4.3	sto-5	Protein STO-5, isoform c [Source:RefSeq peptide;Acc:NP_001024655]	protein_coding	1.36642	1.0274	1.46525	8.22588	7.00383	9.66181	1.28636	8.29717	2.68933	1.7815e-20	2.0331e-25
C35E7.11	C35E7.11	Protein C35E7.11 [Source:RefSeq peptide;Acc:NP_492835]	protein_coding	1.42905	1.40471	1.71717	9.29815	9.80787	10.225	1.51698	9.777	2.68819	3.42424e-17	1.66353e-25
F20D1.7	iglr-1	Protein IGLR-1 [Source:RefSeq peptide;Acc:NP_510491]	protein_coding	0.350279	0.190384	0.441762	2.12931	1.74747	2.45309	0.327475	2.10996	2.68776	2.02284e-09	1.79668e-16
F18E9.5	jmjd-3.1	Protein JMJD-3.1, isoform b [Source:RefSeq peptide;Acc:NP_509451]	protein_coding	5.29132	2.64699	3.45625	24.0382	21.652	27.6774	3.79819	24.4559	2.6868	1.7207e-12	1.93905e-26
C25D7.2	C25D7.2		pseudogene	0.18257	0.0688539	0.136386	0.880092	0.613719	1.0007	0.12927	0.831505	2.68534	0.00207548	3.71415e-07
F17C8.5	twk-6	Protein TWK-6 [Source:RefSeq peptide;Acc:NP_497973]	protein_coding	0.0885369	0.0584335	0.0925962	0.536833	0.651048	0.349693	0.0798555	0.512525	2.68216	0.00727032	2.04506e-05
C09E8.2	lips-7	Protein LIPS-7, isoform a [Source:RefSeq peptide;Acc:NP_493756]	protein_coding	0.219697	0.0790897	0.0417763	0.547586	0.802866	0.833927	0.113521	0.728126	2.68123	0.00727135	6.22999e-07
F15H10.7	F15H10.7	Protein F15H10.7 [Source:RefSeq peptide;Acc:NP_505674]	protein_coding	0.150822	0.0995412	0.112669	0.727051	0.834434	0.765902	0.121011	0.775796	2.68054	2.1163e-06	2.04362e-12
F20D1.5	arl-7		pseudogene	2.77297	2.03348	2.76201	15.2703	15.1475	18.0801	2.52282	16.166	2.67985	5.53653e-18	1.51326e-25
B0222.7	col-145	Protein COL-145 [Source:RefSeq peptide;Acc:NP_505375]	protein_coding	0.205178	1.15103	0.724223	3.29949	5.2555	4.7755	0.693477	4.4435	2.67978	8.61692e-05	3.38072e-08
C45B2.2	C45B2.2	Protein C45B2.2 [Source:RefSeq peptide;Acc:NP_509016]	protein_coding	2.1898	1.82557	1.3259	8.87198	10.735	14.5668	1.78042	11.3912	2.67763	9.24482e-13	2.40437e-16
Y13C8A.4	Y13C8A.4	Protein Y13C8A.4 [Source:RefSeq peptide;Acc:NP_001257280]	protein_coding	3.85135	3.72806	4.49786	16.042	16.2371	44.9831	4.02576	25.7541	2.67747	9.07266e-14	3.78239e-10
W01C8.5	W01C8.5	Protein W01C8.5, isoform a [Source:RefSeq peptide;Acc:NP_508959]	protein_coding	4.49141	3.2629	3.64707	23.7508	27.5362	21.6438	3.80046	24.3102	2.67732	1.41122e-30	2.83769e-34
C06E7.4	C06E7.4	Protein C06E7.4 [Source:RefSeq peptide;Acc:NP_500874]	protein_coding	7.80425	4.21249	4.49065	32.7042	34.9732	37.7979	5.50246	35.1584	2.67572	5.696e-12	1.28449e-25
F32D8.3	F32D8.3	Protein F32D8.3 [Source:RefSeq peptide;Acc:NP_505772]	protein_coding	0.219183	0.330648	0.163737	1.48583	1.41219	1.66074	0.237856	1.51959	2.67552	6.65246e-05	6.20523e-10
T01B7.9	T01B7.9	Protein T01B7.9 [Source:RefSeq peptide;Acc:NP_001022293]	protein_coding	0.355089	0.396602	0.257102	1.95862	2.16924	2.3118	0.336264	2.14655	2.67435	6.06955e-07	3.31915e-13
F53B6.2	madd-4	Protein MADD-4, isoform a [Source:RefSeq peptide;Acc:NP_492405]	protein_coding	0.766526	0.575679	0.691095	4.66865	4.21772	4.07898	0.677767	4.32178	2.67277	1.91723e-23	1.5443e-28
F13B9.6	cutl-29	Protein CUTL-29 [Source:RefSeq peptide;Acc:NP_509395]	protein_coding	1.77124	0.627797	0.634635	5.82815	6.30329	7.19944	1.01122	6.44363	2.67177	5.55268e-07	9.09421e-12
F14F9.5	F14F9.5	Uncharacterized protein F14F9.5 [Source:UniProtKB/Swiss-Prot;Acc:Q9GUC9]	protein_coding	1.15342	1.07624	1.2687	6.27014	6.57077	9.42547	1.16612	7.42213	2.67012	4.6729e-18	1.06502e-22
T21B10.6	cutl-15	Protein CUTL-15 [Source:RefSeq peptide;Acc:NP_495904]	protein_coding	1.0013	1.15648	0.99812	6.6322	7.20958	6.23238	1.05197	6.69139	2.66921	5.07404e-20	1.39824e-25
K02G10.5	K02G10.5	Protein K02G10.5 [Source:RefSeq peptide;Acc:NP_508802]	protein_coding	0.417188	0.33578	0.244762	2.22109	2.21477	1.90612	0.332577	2.11399	2.66821	2.43599e-13	6.6632e-18
T20F10.5	T20F10.5	Protein T20F10.5 [Source:RefSeq peptide;Acc:NP_492702]	protein_coding	0.646034	0.76529	0.831573	4.68137	4.58002	4.99111	0.747632	4.75083	2.66778	4.52913e-16	6.33076e-24
C34H4.4	col-107	Protein COL-107, isoform b [Source:RefSeq peptide;Acc:NP_872105]	protein_coding	1.03359	1.88406	1.33835	7.44781	8.7827	10.7752	1.41867	9.00191	2.66569	1.62424e-09	4.80543e-19
F41D9.11	F41D9.11		ncRNA	0.529194	0.116421	0.461214	2.51116	2.4213	2.09015	0.368943	2.34087	2.66558	0.00518948	1.66594e-06
C12D5.10	C12D5.10	Protein C12D5.10 [Source:RefSeq peptide;Acc:NP_504992]	protein_coding	0.129096	0.0568013	0.0675073	0.748724	0.421908	0.437047	0.0844681	0.535893	2.66547	0.00641093	2.51297e-05
ZK524.2	unc-13	Phorbol ester/diacylglycerol-binding protein unc-13 [Source:UniProtKB/Swiss-Prot;Acc:P27715]	protein_coding	1.51778	1.31183	1.59444	9.61727	9.54846	8.89583	1.47468	9.35385	2.66516	9.26227e-34	5.92884e-45
F59E12.12	bli-2	Protein BLI-2 [Source:RefSeq peptide;Acc:NP_495104]	protein_coding	0.238228	0.188674	0.323896	1.658	1.72843	1.37107	0.250266	1.58583	2.66371	5.13834e-06	3.44206e-11
F26D11.13	F26D11.13	Protein F26D11.13 [Source:RefSeq peptide;Acc:NP_001122931]	protein_coding	0.277197	0.133052	0.184485	1.27551	1.21065	1.27968	0.198245	1.25528	2.66266	9.49177e-05	6.07371e-10
B0250.18	B0250.18	Protein B0250.18, isoform a [Source:RefSeq peptide;Acc:NP_001256922]	protein_coding	3.14489	1.26341	3.8611	11.3908	13.1381	27.7745	2.75647	17.4344	2.66105	0.000273194	2.72382e-08
D1044.2	dex-1	Protein D1044.2, isoform c [Source:RefSeq peptide;Acc:NP_498182]	protein_coding	4.24052	2.7468	2.63819	21.2291	22.4667	17.1686	3.2085	20.2881	2.66066	5.13506e-12	4.31267e-27
F13D11.2	hbl-1	Hunchback-like protein [Source:UniProtKB/Swiss-Prot;Acc:Q9XYD3]	protein_coding	2.18188	1.32925	1.26064	12.0752	11.3993	6.68931	1.59059	10.0546	2.66022	8.12887e-08	1.02971e-15
C07E3.5	ceh-57	Protein CEH-57 [Source:RefSeq peptide;Acc:NP_496232]	protein_coding	0.186959	0.0987129	0.0391061	0.512586	0.568245	0.970508	0.108259	0.68378	2.65904	0.00262203	2.14498e-06
F47E1.18	linc-22		ncRNA	1.84479	1.32619	1.60286	9.11614	8.94349	12.0425	1.59128	10.034	2.65664	2.3419e-30	1.88446e-34
M03F4.6	M03F4.6	Protein M03F4.6 [Source:RefSeq peptide;Acc:NP_508843]	protein_coding	1.12436	0.70884	0.789791	4.63638	4.87024	7.02587	0.87433	5.51083	2.65602	1.69489e-16	2.8505e-19
F33A8.7	F33A8.7	Protein F33A8.7 [Source:RefSeq peptide;Acc:NP_496364]	protein_coding	0.443076	0.134966	0.285163	1.76108	1.87133	1.80771	0.287735	1.81337	2.65586	6.98697e-05	8.50906e-10
C05A9.1	pgp-5	Protein PGP-5, isoform a [Source:RefSeq peptide;Acc:NP_001257116]	protein_coding	1.19022	0.864087	0.908697	6.3633	5.80561	6.47395	0.987668	6.21429	2.65349	6.11683e-27	6.5911e-32
T23B3.3	rmd-5	Protein RMD-5 [Source:RefSeq peptide;Acc:NP_491921]	protein_coding	0.719319	0.237372	0.658261	2.97088	3.46753	3.72047	0.538317	3.38629	2.65318	3.5327e-06	2.31064e-13
F20C5.2	klp-11	Protein KLP-11, isoform b [Source:RefSeq peptide;Acc:NP_001023139]	protein_coding	2.61636	1.64921	1.97947	12.6925	12.5472	14.0227	2.08168	13.0875	2.65237	1.27336e-20	1.8711e-34
C47D12.7	kel-1	Protein KEL-1, isoform a [Source:RefSeq peptide;Acc:NP_001254310]	protein_coding	0.868364	0.716389	0.971245	5.12533	4.48163	6.45123	0.851999	5.35273	2.65135	2.88257e-19	3.03052e-24
C09G5.6	bli-1	Cuticle collagen bli-1 [Source:UniProtKB/Swiss-Prot;Acc:Q09457]	protein_coding	0.031028	0.0614346	0.0567886	0.294472	0.494351	0.148812	0.0497504	0.312545	2.65128	0.001595	4.57931e-05
T23D8.8	cfi-1	AT-rich interactive domain-containing protein cfi-1 [Source:UniProtKB/Swiss-Prot;Acc:O02326]	protein_coding	1.06982	0.760384	0.929523	5.60593	6.45484	5.27486	0.919909	5.77854	2.65114	1.69676e-17	2.06006e-22
E04F6.2	E04F6.2	Protein E04F6.2 [Source:RefSeq peptide;Acc:NP_495496]	protein_coding	0.152027	0.167227	0.105998	1.17563	0.894334	0.60046	0.141751	0.890141	2.65068	0.00123144	1.22364e-06
F48C11.2	cwp-5	Protein CWP-5, isoform b [Source:RefSeq peptide;Acc:NP_001257215]	protein_coding	0.0328552	0.130104	0.0458154	0.450396	0.365081	0.494353	0.0695917	0.43661	2.64936	0.00718031	1.29369e-07
F45D11.1	F45D11.1	Protein F45D11.1 [Source:RefSeq peptide;Acc:NP_493889]	protein_coding	0.216596	0.125083	0.155737	0.699479	0.968906	1.45128	0.165805	1.03989	2.64886	2.35074e-06	1.08447e-09
F09C12.6	F09C12.6	Protein F09C12.6 [Source:RefSeq peptide;Acc:NP_494950]	protein_coding	0.181775	0.0599848	0.118818	0.886529	0.757444	0.61539	0.120193	0.753121	2.64753	0.00164156	7.80003e-07
B0222.6	col-144	Protein COL-144 [Source:RefSeq peptide;Acc:NP_505374]	protein_coding	1.6731	2.68855	3.29673	15.4439	15.8809	16.6095	2.55279	15.9781	2.64595	3.24758e-11	2.46978e-21
R12E2.15	R12E2.15	Protein R12E2.15 [Source:RefSeq peptide;Acc:NP_491308]	protein_coding	0.636003	0.279837	0.369535	2.38459	3.18715	2.47214	0.428459	2.6813	2.6457	0.000671883	6.82718e-08
C45B11.8	C45B11.8	Protein C45B11.8 [Source:RefSeq peptide;Acc:NP_001122879]	protein_coding	0.545861	0	0.95148	3.06993	3.21115	3.07998	0.499114	3.12035	2.64427	0.00778398	3.76854e-07
F55A4.2	F55A4.2	Protein F55A4.2 [Source:RefSeq peptide;Acc:NP_508193]	protein_coding	1.53589	1.14268	1.83995	11.4108	10.0756	6.72806	1.50617	9.40483	2.64251	2.73008e-19	2.18416e-17
F14B6.2	F14B6.2	Protein F14B6.2 [Source:RefSeq peptide;Acc:NP_493085]	protein_coding	1.21731	1.27722	1.21872	8.71132	8.27303	6.19934	1.23775	7.7279	2.64235	1.45174e-21	4.28462e-24
Y18H1A.9	Y18H1A.9	Protein Y18H1A.9 [Source:RefSeq peptide;Acc:NP_490776]	protein_coding	0.357869	0.253061	0.307442	1.73861	1.62906	2.3654	0.306124	1.91103	2.64216	2.73508e-10	2.80984e-16
F40H3.3	F40H3.3	Protein F40H3.3 [Source:RefSeq peptide;Acc:NP_495231]	protein_coding	0.531221	0.14024	0.277789	2.01663	1.56252	2.33795	0.316417	1.97236	2.64003	0.00119439	2.3834e-07
ZK1025.10	nhr-245	Protein NHR-245 [Source:RefSeq peptide;Acc:NP_492932]	protein_coding	0.394337	0.182181	0.123725	1.28907	1.89448	1.17926	0.233414	1.45427	2.63933	0.000789705	1.68374e-08
C32A9.1	C32A9.1	Protein C32A9.1 [Source:RefSeq peptide;Acc:NP_509722]	protein_coding	0.130998	0.103749	0.109604	0.552552	0.64219	0.946109	0.114784	0.713617	2.63623	0.00459975	4.22593e-06
Y43F8B.8	Y43F8B.8		pseudogene	0.981426	0.353308	0.559867	2.72841	4.19888	4.83283	0.631534	3.92004	2.63394	0.00032843	8.49853e-08
T28B8.5	del-4	Protein DEL-4 [Source:RefSeq peptide;Acc:NP_492230]	protein_coding	0.256599	0.188169	0.223636	1.0222	1.45359	1.67305	0.222801	1.38295	2.63392	1.12773e-07	8.68867e-13
ZC487.1	ZC487.1	Protein ZC487.1, isoform a [Source:RefSeq peptide;Acc:NP_001041205]	protein_coding	0.43657	0.119227	0.377865	1.77796	2.09591	1.91968	0.311221	1.93118	2.63348	1.2523e-05	1.78921e-12
Y47D7A.13	Y47D7A.13	Protein Y47D7A.13 [Source:RefSeq peptide;Acc:NP_504226]	protein_coding	1.23715	1.22476	1.66354	8.54961	10.1369	6.9057	1.37515	8.53075	2.63308	6.58661e-16	3.90288e-19
F57G12.1	F57G12.1	Protein F57G12.1 [Source:RefSeq peptide;Acc:NP_510035]	protein_coding	32.0044	19.1703	22.7022	163.303	161.321	133.648	24.6256	152.757	2.63301	3.84898e-14	1.06824e-31
K05F6.14	K05F6.14	Protein K05F6.14 [Source:RefSeq peptide;Acc:NP_001254031]	protein_coding	0.208808	0.137811	0.218382	1.02755	0.784787	1.68873	0.188334	1.16702	2.63147	0.00187064	2.68613e-06
K09A11.4	cyp-14A3	Protein CYP-14A3 [Source:RefSeq peptide;Acc:NP_510205]	protein_coding	0.198026	0.120642	0.111518	0.80315	0.761688	1.10016	0.143395	0.888331	2.6311	3.12104e-05	5.86571e-10
F49F1.8	F49F1.8	Protein F49F1.8 [Source:RefSeq peptide;Acc:NP_500489]	protein_coding	0.287601	0.181561	0.300787	1.26585	1.4712	2.03198	0.25665	1.58968	2.63086	4.28282e-09	5.85215e-14
C18E3.4	C18E3.4	Protein C18E3.4 [Source:RefSeq peptide;Acc:NP_491326]	protein_coding	0.510113	0.202002	0.2134	1.61375	1.7505	2.36018	0.308505	1.90814	2.6288	0.00095809	1.16501e-07
K02E10.1	K02E10.1	Protein K02E10.1 [Source:RefSeq peptide;Acc:NP_508455]	protein_coding	4.91322	2.00361	3.15411	19.692	19.4254	23.1697	3.35698	20.7624	2.62874	1.10441e-09	6.6632e-18
T10E10.5	col-169	Protein COL-169 [Source:RefSeq peptide;Acc:NP_872255]	protein_coding	0.23872	0.441149	0.249665	1.9635	2.05968	1.72411	0.309845	1.91576	2.6283	3.61427e-06	9.93856e-12
ZK520.3	dyf-2	Protein DYF-2, isoform a [Source:RefSeq peptide;Acc:NP_001076655]	protein_coding	1.12244	0.934991	1.03714	5.48141	4.59968	9.04491	1.03152	6.37533	2.62772	4.9911e-23	2.63634e-21
F19C7.7	col-110	Protein COL-110 [Source:RefSeq peptide;Acc:NP_500598]	protein_coding	0.0679651	0.0598084	0.142162	0.525575	0.733004	0.409053	0.0899786	0.555877	2.62711	0.0064974	1.61552e-05
ZK381.5	prkl-1	Protein PRKL-1, isoform a [Source:RefSeq peptide;Acc:NP_741435]	protein_coding	1.52962	1.09606	1.03984	7.31603	7.53073	7.79232	1.22184	7.54636	2.62673	3.65748e-20	3.11822e-27
C30B5.6	C30B5.6	Protein C30B5.6, isoform b [Source:RefSeq peptide;Acc:NP_001254109]	protein_coding	0.127599	0.134742	0.0934142	0.632399	0.913265	0.647969	0.118585	0.731211	2.62437	2.08432e-05	1.551e-09
B0350.2	unc-44	Protein UNC-44, isoform f [Source:RefSeq peptide;Acc:NP_001021268]	protein_coding	8.87842	5.3063	5.73389	39.9306	33.856	48.9133	6.63953	40.9	2.62295	1.91823e-14	4.31076e-32
F14F9.4	F14F9.4	Protein F14F9.4 [Source:RefSeq peptide;Acc:NP_504374]	protein_coding	2.9898	2.27804	2.45743	16.7121	16.9209	13.9438	2.57509	15.8589	2.6226	5.13027e-29	2.15801e-33
Y66D12A.14	Y66D12A.14	Protein Y66D12A.14 [Source:RefSeq peptide;Acc:NP_499488]	protein_coding	0.721478	0.36787	0.631975	3.03771	3.01082	4.54998	0.573774	3.53283	2.62227	3.2769e-13	1.91433e-20
K10C3.3	zig-1	Protein ZIG-1 [Source:RefSeq peptide;Acc:NP_492608]	protein_coding	2.29491	1.82954	2.01991	13.3459	12.2528	12.2309	2.04812	12.6098	2.62218	3.30202e-21	1.25608e-27
Y116A8A.6	Y116A8A.6	Protein Y116A8A.6 [Source:RefSeq peptide;Acc:NP_502994]	protein_coding	0.0826471	0.15273	0.207447	0.732073	0.794111	1.1938	0.147608	0.906662	2.61879	4.52086e-05	7.91711e-09
F01G10.9	F01G10.9	Protein F01G10.9 [Source:RefSeq peptide;Acc:NP_501881]	protein_coding	1.92568	1.46574	1.01433	7.66303	10.8183	8.56548	1.46858	9.01562	2.618	2.73164e-09	1.57515e-18
F53F1.4	F53F1.4	Protein F53F1.4 [Source:RefSeq peptide;Acc:NP_506324]	protein_coding	2.97605	2.13747	3.61599	16.9373	19.9102	16.6933	2.90983	17.847	2.61667	2.94442e-18	2.00551e-21
T21H3.2	ptr-16	Protein PTR-16 [Source:RefSeq peptide;Acc:NP_503388]	protein_coding	0.0469105	0.0371526	0.0784981	0.306697	0.423142	0.264689	0.0541871	0.331509	2.61303	0.00104265	6.00455e-07
T25C12.12	T25C12.12		snoRNA	4.20148	3.38914	9.52057	37.659	37.7608	29.238	5.70373	34.8859	2.61267	2.13216e-05	3.9162e-11
Y54G2A.1	lin-22	Protein LIN-22 [Source:RefSeq peptide;Acc:NP_500281]	protein_coding	1.10671	0.818069	0.601875	4.99488	6.51048	3.94654	0.842218	5.15063	2.61248	1.26708e-07	3.27726e-11
F53B3.5	F53B3.5	Protein F53B3.5 [Source:RefSeq peptide;Acc:NP_508499]	protein_coding	20.6616	11.2242	13.6674	88.2675	98.9045	91.3289	15.1844	92.8336	2.61206	3.23221e-13	1.33515e-29
B0273.115	B0273.115	Protein B0273.115 [Source:RefSeq peptide;Acc:NP_001255272]	protein_coding	0.338168	0.371979	0.235781	1.36696	1.93409	2.48051	0.315309	1.92719	2.61166	0.00129212	3.36264e-07
F58H1.7	F58H1.7	Protein F58H1.7, isoform b [Source:RefSeq peptide;Acc:NP_001041140]	protein_coding	3.84687	3.44438	4.10765	22.9492	24.8984	21.7967	3.79963	23.2148	2.61111	5.83955e-25	7.45594e-31
E01G6.2	E01G6.2	Protein E01G6.2 [Source:RefSeq peptide;Acc:NP_510043]	protein_coding	1.8575	1.89727	2.03517	12.0788	10.9271	12.3523	1.92998	11.7861	2.61043	8.38122e-21	1.62692e-28
C06B3.8	gcy-32	Soluble guanylate cyclase gcy-32 [Source:UniProtKB/Swiss-Prot;Acc:Q6DNF7]	protein_coding	0.0741664	0.0839127	0.0775668	0.37987	0.592122	0.466304	0.0785486	0.479432	2.60967	0.000175782	1.38372e-08
C05E11.6	C05E11.6	Protein C05E11.6 [Source:RefSeq peptide;Acc:NP_508782]	protein_coding	1.8124	1.26262	1.84285	9.71517	9.27978	11.0217	1.63929	10.0056	2.60966	3.85977e-12	1.27944e-19
T06E4.4	col-147	Protein COL-147 [Source:RefSeq peptide;Acc:NP_505486]	protein_coding	0.370719	0.391473	1.26654	3.90923	3.6105	4.85286	0.676243	4.1242	2.6085	5.38502e-05	2.96034e-09
T05E11.9	T05E11.9		ncRNA	35.2389	22.8636	28.3689	164.324	162.846	199.169	28.8238	175.446	2.6057	8.63238e-24	7.936e-43
F52H2.4	F52H2.4	Protein F52H2.4 [Source:RefSeq peptide;Acc:NP_508460]	protein_coding	1.15167	0.868673	1.06369	6.04063	6.14438	6.5657	1.02801	6.25024	2.60406	2.76141e-18	2.82637e-26
C30G12.8	linc-107		ncRNA	0.291034	0.153664	0.426129	2.33241	1.71208	1.24802	0.290276	1.76417	2.60349	0.00307402	5.74672e-06
F07G11.6	F07G11.6		pseudogene	0.441556	0.259043	0.615735	2.48332	1.6355	3.87558	0.438778	2.6648	2.60246	0.00017483	4.12157e-07
B0222.8	col-10	Cuticle collagen 10 [Source:UniProtKB/Swiss-Prot;Acc:Q17460]	protein_coding	2.11165	2.75566	3.16212	15.5618	16.1395	17.0598	2.67647	16.2537	2.60236	3.16051e-18	8.81715e-27
F53F4.6	rdy-2	Protein RDY-2, isoform a [Source:RefSeq peptide;Acc:NP_001122950]	protein_coding	0.370602	0.460412	0.182397	2.27584	2.18015	1.69747	0.337804	2.05115	2.60218	1.04357e-05	7.76792e-11
K02E7.6	K02E7.6	Protein K02E7.6 [Source:RefSeq peptide;Acc:NP_493901]	protein_coding	3.78716	1.66068	2.49732	11.9943	12.7128	23.5274	2.64839	16.0781	2.60191	6.47347e-06	1.2072e-13
C09D1.2	clec-89	Protein CLEC-89 [Source:UniProtKB/TrEMBL;Acc:G4RY15]	protein_coding	0.499794	0.38807	0.830185	2.82118	3.3437	4.24666	0.572683	3.47051	2.59934	5.93338e-08	5.26688e-13
Y105C5A.2	Y105C5A.2		pseudogene	0.226218	0.253812	0.236589	1.31201	1.50821	1.51893	0.238873	1.44638	2.59814	2.38244e-09	1.52625e-16
F09D12.2	F09D12.2	Protein F09D12.2 [Source:RefSeq peptide;Acc:NP_500348]	protein_coding	0.252272	0.0665988	0.175892	0.975412	0.57713	1.4424	0.164921	0.998315	2.59772	0.000940735	9.83412e-07
C06G3.4	C06G3.4	Protein C06G3.4 [Source:RefSeq peptide;Acc:NP_501088]	protein_coding	0.0209313	0.0828866	0.0437819	0.176577	0.338616	0.377929	0.0491999	0.297707	2.59717	0.00514385	1.55042e-05
Y46G5A.43	Y46G5A.43		pseudogene	1.89066	2.11751	2.33687	11.9421	10.4295	16.0127	2.11501	12.7947	2.59681	2.39273e-22	1.11735e-24
C02F5.5	C02F5.5	Uncharacterized protein C02F5.5 [Source:UniProtKB/Swiss-Prot;Acc:P34282]	protein_coding	0.253935	0.0478843	0.189699	0.84158	1.06702	1.06437	0.163839	0.990992	2.59659	0.00590662	2.36974e-06
C50C3.9	unc-36	Voltage-dependent calcium channel unc-36 [Source:UniProtKB/Swiss-Prot;Acc:P34374]	protein_coding	1.33009	0.979569	1.12838	6.89852	6.78351	7.11195	1.14601	6.93133	2.59651	7.0627e-27	5.8059e-34
C40A11.3	C40A11.3	Protein C40A11.3 [Source:RefSeq peptide;Acc:NP_494196]	protein_coding	3.47067	1.21383	3.31955	11.4487	12.3026	24.6377	2.66802	16.1296	2.59588	0.000243152	8.05808e-10
R57.2	R57.2	Protein R57.2 [Source:RefSeq peptide;Acc:NP_508084]	protein_coding	0.425676	0.200673	0.317995	1.66725	1.63961	2.40184	0.314781	1.9029	2.59578	2.50603e-05	5.43726e-10
Y55F3BR.4	lgc-33	Protein LGC-33 [Source:RefSeq peptide;Acc:NP_500000]	protein_coding	0.555668	0.455258	0.320632	2.94997	2.6301	2.465	0.443852	2.68169	2.59499	6.91411e-10	5.17649e-15
ZK354.9	ZK354.9	Protein ZK354.9 [Source:RefSeq peptide;Acc:NP_500776]	protein_coding	0.321978	0.130771	0.103612	1.12305	0.922772	1.31364	0.185454	1.11982	2.59414	0.00140051	6.65917e-08
F18F11.3	cdh-8	Protein CDH-8 [Source:RefSeq peptide;Acc:NP_499908]	protein_coding	0.294488	0.188286	0.264679	1.46535	1.43013	1.6097	0.249151	1.50173	2.59153	7.22183e-16	2.08925e-22
F22E5.6	F22E5.6	Protein F22E5.6 [Source:RefSeq peptide;Acc:NP_494320]	protein_coding	0.696997	0.176927	0.448587	2.45937	3.0489	2.4504	0.440837	2.65289	2.58925	9.24097e-05	1.64381e-10
Y105E8A.34	Y105E8A.34		pseudogene	0.756516	0.242082	0.359637	1.86141	2.405	3.9064	0.452745	2.72427	2.5891	0.000449581	1.34092e-08
K08C9.4	col-65	Protein COL-65 [Source:RefSeq peptide;Acc:NP_492936]	protein_coding	0.401675	0.343073	0.617781	2.64106	2.61777	2.93301	0.454176	2.73062	2.5879	1.92114e-08	8.55991e-15
F01D5.6	F01D5.6	Protein F01D5.6 [Source:RefSeq peptide;Acc:NP_496936]	protein_coding	0.16929	0.0893839	0.123936	0.856881	0.564337	0.87879	0.127537	0.766669	2.58769	0.000319783	4.65284e-08
W05B2.7	W05B2.7	Protein W05B2.7 [Source:RefSeq peptide;Acc:NP_499411]	protein_coding	0.624544	0.505873	0.846163	3.32285	3.47919	5.07767	0.65886	3.9599	2.58742	1.99235e-14	1.9101e-17
ZK930.6	ZK930.6	Protein ZK930.6 [Source:RefSeq peptide;Acc:NP_496538]	protein_coding	1.93786	1.01352	2.14143	9.33062	9.49995	11.7595	1.69761	10.1967	2.58652	2.75537e-10	1.13046e-17
C49G7.5	irg-2	Protein IRG-2 [Source:RefSeq peptide;Acc:NP_504128]	protein_coding	6.79216	5.06747	6.12555	36.9017	34.2139	36.769	5.99506	35.9615	2.58461	7.64708e-28	3.55041e-35
Y48B6A.5	Y48B6A.5	Protein Y48B6A.5 [Source:RefSeq peptide;Acc:NP_496960]	protein_coding	0.185	0.133198	0.211071	1.06409	0.906919	1.19568	0.176423	1.05556	2.5809	2.17768e-05	6.91569e-11
F47G4.6	hmg-6	Protein HMG-6 [Source:RefSeq peptide;Acc:NP_493451]	protein_coding	18.8037	4.48563	8.1151	51.0644	53.3093	83.4724	10.4681	62.6154	2.58051	1.2966e-06	1.38812e-08
F58A4.5	clec-161	C-type lectin domain-containing protein 161 [Source:UniProtKB/Swiss-Prot;Acc:P34472]	protein_coding	0.112008	0.0796107	0.162199	0.581478	0.473066	1.05981	0.117939	0.704784	2.57914	1.64698e-05	3.11972e-08
C56E10.4	nhr-137	Protein NHR-137, isoform b [Source:RefSeq peptide;Acc:NP_001024506]	protein_coding	1.84025	1.38573	1.70504	7.9836	9.6511	11.7912	1.64367	9.80862	2.57713	4.59434e-23	1.89769e-26
ZC84.1	ZC84.1	Uncharacterized protein ZC84.1 [Source:UniProtKB/Swiss-Prot;Acc:Q03610]	protein_coding	0.0242021	0.0127785	0.0404987	0.13271	0.170849	0.158407	0.0258264	0.153989	2.57591	0.00264069	5.99831e-07
Y38C1BA.3	col-109	Protein COL-109 [Source:RefSeq peptide;Acc:NP_500138]	protein_coding	0.393888	0.420892	0.706196	2.61081	3.10791	3.34431	0.506992	3.02101	2.575	5.53464e-10	1.44177e-15
ZK892.8	ZK892.8		pseudogene	0.706837	0.28708	0.34119	1.9494	2.07906	3.92691	0.445036	2.65179	2.57498	0.000243809	6.01331e-07
C04F1.3	lim-7	Protein LIM-7 [Source:RefSeq peptide;Acc:NP_491668]	protein_coding	4.489	2.96269	5.05048	28.0792	27.2411	19.0733	4.16739	24.7979	2.573	5.86558e-14	4.53427e-20
R01H2.8	R01H2.8	Protein R01H2.8 [Source:RefSeq peptide;Acc:NP_001076644]	protein_coding	0.994527	0.84943	0.244735	2.52929	3.09734	6.79986	0.696231	4.14216	2.57275	0.00478668	8.48121e-06
K03F8.2	acr-5	Acetylcholine receptor subunit alpha-type acr-5 [Source:UniProtKB/Swiss-Prot;Acc:P54246]	protein_coding	0.29527	0.11862	0.201397	1.25899	1.27128	1.13001	0.205096	1.22009	2.57262	8.47658e-07	3.43038e-12
F26A1.6	F26A1.6	Protein F26A1.6 [Source:RefSeq peptide;Acc:NP_497994]	protein_coding	0.182673	0.120562	0.0636827	0.738411	0.68656	0.755859	0.122306	0.726943	2.57135	0.0092788	4.24955e-06
K07E8.3	sdz-24	Protein SDZ-24 [Source:RefSeq peptide;Acc:NP_493781]	protein_coding	0.2435	0.0964245	0.305597	1.05276	1.26532	1.51132	0.215174	1.27647	2.56858	0.000131222	5.53959e-09
Y15E3A.5	Y15E3A.5	Protein Y15E3A.5 [Source:RefSeq peptide;Acc:NP_741937]	protein_coding	20.9387	9.42739	12.3387	76.0073	77.6247	99.3022	14.2349	84.3114	2.56629	3.81953e-10	8.59901e-20
F41B5.8	str-253	Protein STR-253 [Source:RefSeq peptide;Acc:NP_503619]	protein_coding	0.130187	0.114563	0.0907703	0.594889	0.680758	0.710082	0.11184	0.661909	2.5652	0.00288736	4.00824e-07
R07C3.4	acs-15	Protein ACS-15 [Source:RefSeq peptide;Acc:NP_493856]	protein_coding	0.242025	0.0416698	0.0880423	0.721262	0.588078	0.890613	0.123912	0.733317	2.56512	0.00283807	1.53576e-07
Y8G1A.1	math-46	Protein MATH-46, isoform a [Source:RefSeq peptide;Acc:NP_001040714]	protein_coding	0.176014	0.132763	0.0788931	0.689398	0.665642	0.936393	0.129223	0.763811	2.56335	0.00324907	8.01429e-07
Y71H2B.1	Y71H2B.1	Protein Y71H2B.1 [Source:RefSeq peptide;Acc:NP_497593]	protein_coding	6.79132	5.99568	6.31863	39.1555	35.1089	38.5185	6.36854	37.5943	2.56148	8.56926e-24	1.59568e-31
C25F9.2	C25F9.2	Protein C25F9.2 [Source:RefSeq peptide;Acc:NP_507780]	protein_coding	0.0249386	0.0592533	0.0417312	0.163046	0.264073	0.3152	0.0419744	0.24744	2.5595	0.000103754	1.16632e-07
C54F6.8	nhr-171	Protein NHR-171 [Source:RefSeq peptide;Acc:NP_504934]	protein_coding	0.467019	0.369874	0.21491	1.65471	1.8682	2.67728	0.350601	2.06673	2.55945	1.70193e-07	1.47314e-11
C01F1.3	C01F1.3	Protein C01F1.3, isoform a [Source:RefSeq peptide;Acc:NP_001040727]	protein_coding	3.27002	2.06911	1.98682	12.9282	17.5063	12.7457	2.44198	14.3934	2.55928	8.70494e-10	1.16738e-20
F59B2.11	F59B2.11		pseudogene	0.313799	0.248525	0.183784	1.05888	0.996836	2.33717	0.248702	1.4643	2.55771	2.19852e-06	2.24198e-08
T14B1.1	T14B1.1	Protein T14B1.1 [Source:RefSeq peptide;Acc:NP_509627]	protein_coding	1.3638	1.12722	1.39967	8.14492	8.92263	5.83967	1.2969	7.63574	2.5577	8.24187e-18	1.04575e-19
E03G2.4	col-186	Protein COL-186 [Source:RefSeq peptide;Acc:NP_510617]	protein_coding	0.141643	0.106838	0.211625	0.960193	0.83325	0.913385	0.153369	0.902276	2.55656	0.000358208	9.86527e-09
C18A11.2	C18A11.2	Protein C18A11.2 [Source:RefSeq peptide;Acc:NP_509357]	protein_coding	1.54054	1.93181	1.45006	8.20375	10.4975	10.257	1.6408	9.65275	2.55654	4.52751e-09	4.56147e-15
F22B5.4	F22B5.4	Protein F22B5.4 [Source:RefSeq peptide;Acc:NP_495781]	protein_coding	0.368747	0.324492	0.471354	2.54909	1.84787	2.45051	0.388198	2.28249	2.55575	6.55049e-05	1.68827e-09
F25B3.4	F25B3.4	Protein F25B3.4 [Source:RefSeq peptide;Acc:NP_505470]	protein_coding	0.861405	0.617955	0.626712	3.59392	4.25956	4.52229	0.702024	4.12526	2.55489	1.44974e-12	4.80543e-19
C40A11.6	C40A11.6	Protein C40A11.6 [Source:RefSeq peptide;Acc:NP_494197]	protein_coding	2.0982	0.812409	2.19439	8.34869	8.31103	13.2911	1.70167	9.98362	2.55261	8.12583e-08	2.8932e-12
K09C8.4	lge-1	Glycosyltransferase-like protein LARGE [Source:UniProtKB/Swiss-Prot;Acc:Q21389]	protein_coding	0.11451	0.0604604	0.0479041	0.313953	0.449088	0.542735	0.0742915	0.435259	2.5506	0.00108177	3.85303e-07
C16C8.2	C16C8.2	Protein C16C8.2 [Source:RefSeq peptide;Acc:NP_494540]	protein_coding	0.164276	0.0602336	0.143173	0.741036	0.715844	0.690035	0.122561	0.715638	2.54573	4.13235e-06	3.10321e-11
F33E2.10	F33E2.10	Protein F33E2.10 [Source:RefSeq peptide;Acc:NP_001129768]	protein_coding	0.206323	0.0605204	0.143855	0.701051	0.764206	0.931326	0.136899	0.798861	2.54483	0.00212997	3.1184e-07
Y37E3.5	arl-13	Protein ARL-13, isoform a [Source:RefSeq peptide;Acc:NP_001032986]	protein_coding	1.64913	1.26309	0.958187	7.62157	7.12631	7.81165	1.29013	7.51984	2.54318	2.33467e-12	3.51519e-20
C33G3.14	linc-102		ncRNA	0.236602	0.156155	0.123725	0.790074	0.92791	1.29051	0.172161	1.00283	2.54225	0.00827757	1.2099e-05
F56H1.1	che-14	Protein CHE-14 [Source:RefSeq peptide;Acc:NP_491673]	protein_coding	0.54736	0.544496	0.53927	2.88596	3.33664	3.27643	0.543709	3.16634	2.54191	1.97451e-17	5.34247e-25
C49G7.12	C49G7.12	Protein C49G7.12 [Source:RefSeq peptide;Acc:NP_001122885]	protein_coding	11.8009	9.22237	9.11449	63.8867	59.1102	52.3214	10.0459	58.4394	2.54033	2.73192e-28	1.89487e-32
F29C12.1	pqn-32	Protein PQN-32, isoform b [Source:RefSeq peptide;Acc:NP_001022128]	protein_coding	0.954979	0.684745	0.998763	5.08486	5.6988	4.5635	0.879495	5.11572	2.54019	2.39506e-17	3.25228e-21
F54F12.1	F54F12.1	Protein F54F12.1 [Source:RefSeq peptide;Acc:NP_499709]	protein_coding	0.196046	0.150257	0.257946	0.860267	1.01688	1.63428	0.201417	1.17047	2.53884	5.75715e-10	1.21015e-12
T05A1.5	T05A1.5	Protein T05A1.5, isoform b [Source:RefSeq peptide;Acc:NP_001040985]	protein_coding	0.370153	0.314097	0.248865	1.71465	1.73682	1.96921	0.311038	1.8069	2.53835	2.69379e-09	5.93563e-16
Y45G12C.12	str-154	Protein STR-267 [Source:RefSeq peptide;Acc:NP_503672]	protein_coding	0.248474	0.059633	0.16537	0.762231	0.509383	1.47847	0.157826	0.916694	2.53811	0.00469734	3.71643e-05
Y39A3A.4	Y39A3A.4	Protein Y39A3A.4 [Source:RefSeq peptide;Acc:NP_497497]	protein_coding	1.53126	1.71499	1.84411	9.7617	8.68953	11.0749	1.69679	9.84205	2.53615	9.38645e-18	3.20381e-24
C13G5.1	ceh-16	Homeobox protein engrailed-like ceh-16 [Source:UniProtKB/Swiss-Prot;Acc:P34326]	protein_coding	7.81327	3.98913	4.74101	27.0492	38.1583	30.6937	5.51447	31.967	2.53529	4.63553e-08	2.48412e-17
C54G7.3	lgx-1	Protein LGX-1, isoform a [Source:RefSeq peptide;Acc:NP_741795]	protein_coding	0.178427	0.105744	0.205649	1.02523	0.892549	0.920466	0.163273	0.946083	2.53468	6.16413e-12	2.66579e-17
F18A12.5	nep-9	Protein NEP-9 [Source:RefSeq peptide;Acc:NP_494531]	protein_coding	0.0426349	0.0562773	0.111474	0.415867	0.26126	0.541269	0.0701288	0.406132	2.53387	0.00118426	2.29513e-06
Y45F3A.6	Y45F3A.6		pseudogene	0.0888774	0.0234633	0.130133	0.412374	0.348561	0.641899	0.0808246	0.467611	2.53244	0.00933229	2.26364e-05
C08F8.8	nhr-67	Nuclear hormone receptor family member nhr-67 [Source:UniProtKB/Swiss-Prot;Acc:Q9XVV3]	protein_coding	1.08271	0.571662	0.549999	5.30084	4.95895	2.47855	0.73479	4.24611	2.53074	7.79412e-05	2.60073e-09
K02E7.7	K02E7.7	Protein K02E7.7 [Source:RefSeq peptide;Acc:NP_493900]	protein_coding	3.0889	1.59995	1.55392	10.2253	11.6924	14.1196	2.08093	12.0124	2.52923	5.93017e-08	3.95573e-15
Y47D3B.1	Y47D3B.1	Protein Y47D3B.1 [Source:RefSeq peptide;Acc:NP_499465]	protein_coding	1.13432	1.47808	1.09507	6.18007	8.15576	7.05675	1.23582	7.13086	2.5286	4.86496e-14	1.82722e-21
C05D10.2	C05D10.2	Putative serine/threonine-protein kinase C05D10.2 [Source:UniProtKB/Swiss-Prot;Acc:Q11179]	protein_coding	1.8218	1.32894	1.05295	8.72076	7.54432	7.98004	1.40123	8.08171	2.52797	2.34169e-12	4.64272e-21
F11C7.4	crb-1	Protein CRB-1 [Source:RefSeq peptide;Acc:NP_510822]	protein_coding	4.96675	2.57284	2.90815	18.819	17.0154	24.3064	3.48258	20.0469	2.52515	9.6006e-11	9.27675e-22
Y57G11B.4	Y57G11B.4		pseudogene	0.402149	0.285831	0.420587	1.63103	2.09277	2.6531	0.369523	2.12563	2.52416	1.46076e-05	3.97029e-10
C33D12.7	ceh-30	Homeobox protein ceh-30 [Source:UniProtKB/Swiss-Prot;Acc:Q22909]	protein_coding	0.653791	0.476133	0.542297	3.56598	2.91771	3.12926	0.557407	3.20432	2.52321	2.26472e-09	2.17549e-15
Y67A10A.6	ssu-2	Protein SSU-2, isoform a [Source:RefSeq peptide;Acc:NP_001255804]	protein_coding	0.347752	0.321318	0.436435	2.03521	2.19916	2.11914	0.368502	2.11784	2.52285	1.64211e-08	3.00765e-15
C03C10.5	C03C10.5	Uncharacterized protein C03C10.5 [Source:UniProtKB/Swiss-Prot;Acc:P42172]	protein_coding	2.12104	0.73677	0.583758	5.2973	5.91038	8.5664	1.14719	6.59136	2.52247	0.00266613	2.24359e-07
F09G2.3	pitr-5	Protein F09G2.3 [Source:RefSeq peptide;Acc:NP_504823]	protein_coding	0.467826	0.325011	0.708161	2.42767	3.42804	2.7647	0.500332	2.87347	2.52184	5.8777e-08	3.36952e-14
T11B7.2	T11B7.2	Protein T11B7.2, isoform a [Source:RefSeq peptide;Acc:NP_001255341]	protein_coding	4.27406	3.5958	2.50518	19.2662	19.9395	20.3529	3.45835	19.8529	2.52119	4.76667e-12	1.27867e-20
ZK678.8	bus-17	Protein BUS-17 [Source:RefSeq peptide;Acc:NP_001025003]	protein_coding	0.873103	0.563434	0.527588	3.43724	4.58456	3.24048	0.654708	3.75409	2.51954	2.96158e-10	4.7228e-14
C49F8.3	C49F8.3	Protein C49F8.3 [Source:RefSeq peptide;Acc:NP_510226]	protein_coding	0.756027	0.650831	0.550045	3.43156	3.96408	3.82069	0.652301	3.73878	2.51896	3.78403e-08	1.7275e-14
C33G8.12	nhr-163	Protein NHR-163 [Source:RefSeq peptide;Acc:NP_504766]	protein_coding	1.00843	0.651395	0.987349	3.19018	4.4177	7.55438	0.882392	5.05409	2.51796	1.03206e-09	3.17099e-11
F32D8.1	F32D8.1	Protein F32D8.1 [Source:RefSeq peptide;Acc:NP_505770]	protein_coding	0.0665301	0.117091	0.162354	0.631405	0.674041	0.675703	0.115325	0.660383	2.51759	0.00362024	7.38172e-07
F07H5.13	F07H5.13	Protein F07H5.13 [Source:RefSeq peptide;Acc:NP_495870]	protein_coding	23.6801	7.62557	10.9472	65.2013	74.4187	102.243	14.0843	80.621	2.51707	6.07087e-08	8.12998e-11
Y76A2B.2	lron-13	Protein LRON-13 [Source:RefSeq peptide;Acc:NP_499798]	protein_coding	0.516703	0.555735	0.460335	2.99676	3.31169	2.46194	0.510925	2.92346	2.5165	6.04965e-14	2.46444e-18
R08B4.1	grd-1	Protein GRD-1, isoform b [Source:RefSeq peptide;Acc:NP_001024844]	protein_coding	0.144803	0.0716764	0.164062	0.680765	0.644793	0.851081	0.126847	0.725546	2.51598	5.63258e-08	3.90544e-13
T04F8.4	cutl-11	Protein CUTL-11 [Source:RefSeq peptide;Acc:NP_509946]	protein_coding	0.940331	0.633813	1.02529	5.10558	4.59014	5.14769	0.866479	4.94781	2.51355	6.55822e-13	5.81338e-19
F41D9.1	tbc-18	Protein TBC-18 [Source:RefSeq peptide;Acc:NP_509421]	protein_coding	1.33464	1.16317	1.19898	6.84746	6.76926	7.4244	1.23227	7.01371	2.50886	1.75437e-22	6.28066e-31
F20B10.2	F20B10.2		pseudogene	2.45471	0.893839	1.23936	8.92585	8.99066	8.18293	1.5293	8.69982	2.50811	1.338e-06	2.53225e-12
K10B4.1	K10B4.1	Protein K10B4.1 [Source:RefSeq peptide;Acc:NP_493669]	protein_coding	0.082688	0.0419795	0.026609	0.228048	0.280633	0.351715	0.0504255	0.286799	2.50781	0.000796189	1.59927e-07
W04B5.2	W04B5.2	Protein W04B5.2 [Source:RefSeq peptide;Acc:NP_497553]	protein_coding	1.15105	0.621556	1.00318	3.93559	4.3261	7.51809	0.925262	5.25993	2.50711	8.23437e-11	6.00938e-13
C47E12.6	mam-2	Protein MAM-2, isoform a [Source:RefSeq peptide;Acc:NP_501799]	protein_coding	0.0631123	0.035703	0.0377177	0.190149	0.229835	0.356106	0.045511	0.258697	2.50697	0.00580908	1.02624e-05
C16D9.9	C16D9.9	Protein C16D9.9 [Source:RefSeq peptide;Acc:NP_505130]	protein_coding	0.123573	0.326228	0.387716	1.36823	1.09042	2.30092	0.279172	1.58652	2.50664	0.00816267	6.0121e-05
C23F12.1	fln-2	Protein FLN-2, isoform b [Source:RefSeq peptide;Acc:NP_509581]	protein_coding	3.63794	2.17928	2.50771	14.5412	15.8748	16.859	2.77498	15.7583	2.50557	1.87866e-14	1.50678e-33
T26H2.2	fbxb-115	Protein FBXB-115 [Source:RefSeq peptide;Acc:NP_507741]	protein_coding	2.31081	0.961783	1.95954	6.56387	5.77638	17.3378	1.74404	9.89268	2.50392	0.000243738	1.44859e-07
C54G7.4	ifta-1	Protein IFTA-1 [Source:RefSeq peptide;Acc:NP_508940]	protein_coding	0.993898	0.942947	1.04596	5.05692	4.53739	7.31842	0.994269	5.63758	2.50337	8.35922e-23	3.89265e-24
T08B2.3	T08B2.3	Protein T08B2.3 [Source:RefSeq peptide;Acc:NP_491798]	protein_coding	0.641892	0.225943	0.626567	2.43676	2.64326	3.38037	0.498134	2.82013	2.50115	3.3843e-05	1.39735e-09
C44B7.3	aff-1	Protein AFF-1 [Source:RefSeq peptide;Acc:NP_495402]	protein_coding	0.397408	0.432	0.440078	2.67464	2.02842	2.47977	0.423162	2.39428	2.50031	9.00604e-12	2.16393e-17
T12A2.16	hot-4	Protein HOT-4, isoform b [Source:RefSeq peptide;Acc:NP_741179]	protein_coding	1.50958	1.03462	0.69831	5.54086	5.92028	6.87965	1.08084	6.1136	2.49987	8.86538e-08	7.03971e-15
F33H2.8	F33H2.8	Protein F33H2.8, isoform a [Source:RefSeq peptide;Acc:NP_493621]	protein_coding	2.58216	2.05082	1.3045	9.02246	12.0577	12.4953	1.97916	11.1918	2.49949	8.89104e-10	1.20295e-16
F41C6.5	col-173	Protein COL-173 [Source:RefSeq peptide;Acc:NP_509162]	protein_coding	0.123904	0.109034	0.08639	0.500852	0.789636	0.512687	0.106443	0.601058	2.49743	0.00408069	6.68312e-06
F56D2.3	F56D2.3	Protein F56D2.3 [Source:RefSeq peptide;Acc:NP_498199]	protein_coding	0.261369	0.243531	0.337671	1.49156	1.37175	1.89116	0.280857	1.58482	2.49641	2.34711e-07	4.73895e-13
Y38H6C.8	Y38H6C.8	Protein Y38H6C.8 [Source:RefSeq peptide;Acc:NP_507951]	protein_coding	0.258673	0.170722	0.450888	1.22747	1.01447	2.72448	0.293428	1.65547	2.49617	0.00468326	4.67982e-05
C18E9.7	C18E9.7	Protein C18E9.7 [Source:RefSeq peptide;Acc:NP_495913]	protein_coding	0.222729	0.209998	0.199663	1.22467	1.32585	1.01436	0.210797	1.18829	2.49497	9.54058e-10	7.24821e-15
F18C12.1	che-3	Cytoplasmic dynein 2 heavy chain 1 [Source:UniProtKB/Swiss-Prot;Acc:Q19542]	protein_coding	0.28692	0.213642	0.225056	1.21217	1.14509	1.73308	0.241873	1.36345	2.49494	5.24272e-21	1.675e-22
C25F6.2	dlg-1	Protein DLG-1, isoform a [Source:RefSeq peptide;Acc:NP_001024431]	protein_coding	25.2463	13.9456	14.6847	100.358	104.785	98.3215	17.9589	101.155	2.4938	3.67131e-11	4.16847e-26
K07G5.3	mks-6	Protein MKS-6 [Source:RefSeq peptide;Acc:NP_492026]	protein_coding	0.704823	0.689458	0.651577	3.45074	3.28247	4.78649	0.681953	3.8399	2.49333	7.09179e-20	6.194e-24
F58F6.1	col-104	Protein COL-104 [Source:RefSeq peptide;Acc:NP_500070]	protein_coding	0.789571	0.660072	0.495463	2.47006	3.81909	4.663	0.648369	3.65071	2.49329	9.41074e-09	1.30943e-11
F32D8.15	F32D8.15	Protein F32D8.15 [Source:RefSeq peptide;Acc:NP_001122936]	protein_coding	0.504702	0.618611	0.716356	3.23127	3.21644	3.90547	0.613223	3.45106	2.49256	4.31904e-07	4.61755e-13
F09D12.1	grd-10	Protein GRD-10 [Source:RefSeq peptide;Acc:NP_500347]	protein_coding	0.297347	0.560704	0.399832	2.28446	1.95745	2.82822	0.419294	2.35671	2.49074	7.08748e-05	4.41728e-09
C26B9.3	C26B9.3	Protein C26B9.3 [Source:RefSeq peptide;Acc:NP_508905]	protein_coding	1.7997	1.26697	0.953654	7.05976	8.23444	7.28427	1.34011	7.52616	2.48957	8.26984e-10	8.66209e-17
C05D12.1	C05D12.1	Protein C05D12.1 [Source:RefSeq peptide;Acc:NP_496432]	protein_coding	0.887555	0.753143	0.850894	3.83285	5.04513	5.10334	0.83053	4.66044	2.48836	2.58941e-17	9.34932e-23
T05C12.10	qua-1	Protein QUA-1 [Source:RefSeq peptide;Acc:NP_495725]	protein_coding	0.257823	0.277006	0.451496	2.10545	1.5461	1.88102	0.328775	1.84419	2.48781	3.24221e-10	1.09439e-15
C29F4.1	col-125	Protein COL-125 [Source:RefSeq peptide;Acc:NP_502107]	protein_coding	1.63835	2.48537	2.30168	11.2684	13.4021	11.3691	2.1418	12.0132	2.48772	1.17708e-12	2.89359e-20
Y12A6A.2	Y12A6A.2	Protein Y12A6A.2 [Source:RefSeq peptide;Acc:NP_510281]	protein_coding	0.671748	0.576351	0.843056	3.7543	4.41274	3.52496	0.697052	3.89734	2.48315	4.73644e-08	1.90626e-13
F27D9.6	dhs-29	Protein DHS-29 [Source:RefSeq peptide;Acc:NP_509294]	protein_coding	2.80048	2.16925	2.70088	12.4667	13.8438	16.5584	2.55687	14.2896	2.48252	6.21668e-22	1.50554e-27
F21H7.9	gcy-20	Protein GCY-20 [Source:RefSeq peptide;Acc:NP_507101]	protein_coding	0.0683875	0.0902701	0.0286092	0.19471	0.288319	0.563371	0.0624222	0.3488	2.48227	0.00362602	2.11281e-05
W04G3.4	apt-9	Protein APT-9 [Source:RefSeq peptide;Acc:NP_509853]	protein_coding	0.150192	0.141608	0.179518	0.871078	0.925613	0.83534	0.157106	0.877344	2.4814	2.59793e-06	3.93091e-12
C45B11.6	C45B11.6	Protein C45B11.6 [Source:RefSeq peptide;Acc:NP_001122878]	protein_coding	0.622492	0.480982	0.444608	2.56164	2.42642	3.64943	0.516027	2.87916	2.48013	8.41061e-11	2.58964e-15
ZK180.5	ZK180.5	Protein ZK180.5, isoform c [Source:RefSeq peptide;Acc:NP_741379]	protein_coding	1.02756	0.977839	1.07467	6.06039	6.03314	5.08329	1.02669	5.72561	2.47943	9.69973e-18	1.17105e-22
F16B4.11	nhr-179	Protein NHR-179, isoform a [Source:RefSeq peptide;Acc:NP_001256000]	protein_coding	0.6519	0.520826	0.592079	2.29746	2.85939	4.68498	0.588268	3.28061	2.47942	2.98881e-09	2.61899e-12
W03D8.2	W03D8.2	Protein W03D8.2, isoform b [Source:RefSeq peptide;Acc:NP_001249242]	protein_coding	0.993244	0.642153	0.720788	4.06126	3.93507	5.07818	0.785395	4.35817	2.47223	1.54883e-11	3.54702e-17
Y47D9A.6	linc-85		ncRNA	0.617589	0.203801	0.269127	1.84521	1.76609	2.43929	0.363506	2.01686	2.47206	0.00224615	3.08807e-07
Y22D7AL.6	Y22D7AL.6	Protein Y22D7AL.6, isoform b [Source:RefSeq peptide;Acc:NP_001122724]	protein_coding	1.9882	0.940817	1.09853	6.9226	6.69396	8.7206	1.34251	7.44572	2.47147	4.59392e-07	8.41437e-14
F46G11.1	F46G11.1	Protein F46G11.1 [Source:RefSeq peptide;Acc:NP_508973]	protein_coding	0.19807	0.0290498	0.126592	0.638198	0.453129	0.869238	0.117904	0.653522	2.47062	0.00358246	1.51357e-06
F16H6.11	F16H6.11		pseudogene	0.908043	0.330648	0.589454	2.31129	3.19278	4.62887	0.609381	3.37765	2.4706	3.01843e-05	5.17499e-09
Y102A5C.38	Y102A5C.38		pseudogene	0.0783735	0.0557046	0.0630514	0.317865	0.366476	0.408199	0.0657098	0.36418	2.47047	5.79487e-05	5.65235e-10
T14F9.5	lin-32	Protein lin-32 [Source:UniProtKB/Swiss-Prot;Acc:Q10574]	protein_coding	3.05202	1.15103	2.59916	12.9194	12.5679	12.2021	2.2674	12.5632	2.47009	2.38517e-07	9.94085e-14
C08H9.1	C08H9.1	Uncharacterized serine carboxypeptidase C08H9.1 [Source:UniProtKB/Swiss-Prot;Acc:P52714]	protein_coding	0.279759	0.166175	0.219439	1.43078	1.06974	1.18389	0.221791	1.22814	2.4692	1.93452e-06	3.60975e-11
ZK337.2	ZK337.2	Protein ZK337.2 [Source:RefSeq peptide;Acc:NP_493611]	protein_coding	0.747539	0.536646	0.41148	2.84887	3.04744	3.49274	0.565222	3.12968	2.46913	4.79101e-10	1.23574e-16
C53D5.2	C53D5.2	Protein C53D5.2 [Source:RefSeq peptide;Acc:NP_490710]	protein_coding	1.90532	1.32198	1.25181	9.42762	7.28073	8.04918	1.49304	8.25251	2.46658	6.44523e-15	1.05814e-17
K11G9.1	K11G9.1	Protein K11G9.1 [Source:RefSeq peptide;Acc:NP_504693]	protein_coding	0.269012	0.230809	0.0703364	1.26235	1.0682	0.819654	0.190052	1.05007	2.46601	0.000772403	9.66282e-08
B0507.8	B0507.8	Protein B0507.8 [Source:RefSeq peptide;Acc:NP_505258]	protein_coding	0.615734	0.597615	0.700785	3.72388	3.51566	3.33117	0.638044	3.52357	2.46531	3.7965e-11	1.20454e-17
F31F6.8	sssh-1	Protein SSSH-1 [Source:RefSeq peptide;Acc:NP_001024623]	protein_coding	0.444387	0.456231	0.671322	2.75957	2.51739	3.39894	0.52398	2.89197	2.46447	7.74908e-05	1.81351e-09
F35D11.11	dyf-14	Protein DYF-14, isoform b [Source:RefSeq peptide;Acc:NP_494819]	protein_coding	4.16557	3.1181	3.27326	17.8847	16.4608	23.9033	3.51898	19.4163	2.46404	8.60169e-30	1.66061e-35
D1005.t1	D1005.t1		pseudogene	7.04516	5.2077	6.48399	32.9854	31.2217	39.1157	6.24562	34.4409	2.46321	4.63553e-08	1.2732e-14
H23L24.4	H23L24.4	Protein H23L24.4 [Source:RefSeq peptide;Acc:NP_501495]	protein_coding	0.129216	0.113708	0.0900936	0.613163	0.591222	0.631878	0.111006	0.612088	2.4631	0.005677	1.86689e-06
R13A5.4	lgc-12	Protein LGC-12 [Source:RefSeq peptide;Acc:NP_498656]	protein_coding	0.161595	0.213303	0.262895	0.624809	0.985829	1.90462	0.212598	1.17175	2.46247	0.000415846	4.75265e-06
F36G3.3	F36G3.3	Protein F36G3.3 [Source:RefSeq peptide;Acc:NP_001024633]	protein_coding	0.53453	0.814118	1.24708	4.46594	5.24082	4.59366	0.865243	4.76681	2.46185	2.09754e-06	8.12576e-12
C13G3.2	hot-6	Protein HOT-6 [Source:RefSeq peptide;Acc:NP_505806]	protein_coding	3.44947	2.03348	2.34671	14.9384	13.2984	14.8904	2.60989	14.3757	2.46157	1.5368e-12	1.42686e-19
C03A7.14	abu-8	Protein ABU-8 [Source:RefSeq peptide;Acc:NP_504393]	protein_coding	0.272752	0.180013	0.269409	1.2783	1.39653	1.29958	0.240725	1.3248	2.46032	1.98924e-06	2.80416e-12
F09C6.13	F09C6.13	Protein F09C6.13 [Source:RefSeq peptide;Acc:NP_001023777]	protein_coding	1.18503	0.78211	0.619682	4.4778	4.84113	4.90339	0.862275	4.74077	2.4589	0.000328708	1.52815e-08
F57A8.9	F57A8.9		ncRNA	11.6582	8.65605	10.4509	56.9674	48.8849	63.1959	10.255	56.3494	2.45807	3.33609e-18	1.54539e-23
K04F10.2	K04F10.2	Protein K04F10.2 [Source:RefSeq peptide;Acc:NP_491836]	protein_coding	1.0153	0.768364	0.750371	4.15405	3.53053	6.23285	0.844677	4.63914	2.45739	6.71529e-14	1.034e-15
C24H10.1	C24H10.1	Protein C24H10.1 [Source:RefSeq peptide;Acc:NP_508863]	protein_coding	2.41926	1.9821	2.03578	10.4684	12.487	12.3953	2.14571	11.7835	2.45724	1.24868e-16	4.45515e-23
ZK1067.6	sym-2	RNA-binding protein sym-2 [Source:UniProtKB/Swiss-Prot;Acc:Q22708]	protein_coding	2.67568	2.22185	2.36079	12.4454	13.7274	13.6699	2.41944	13.2809	2.45661	7.68718e-25	1.79189e-33
R04F11.4	twk-13	Protein TWK-13, isoform a [Source:RefSeq peptide;Acc:NP_506091]	protein_coding	0.842146	0.708503	0.977544	4.50854	4.63655	4.72041	0.842731	4.62183	2.45532	9.38645e-18	3.6991e-24
F41D9.3	wrk-1	Protein WRK-1, isoform a [Source:RefSeq peptide;Acc:NP_001024647]	protein_coding	12.5968	9.62733	7.45344	55.4711	51.9849	55.234	9.89254	54.23	2.45468	6.77355e-13	9.92117e-29
T07H8.6	ptr-15	Protein PTR-15 [Source:RefSeq peptide;Acc:NP_504760]	protein_coding	0.91283	0.535519	0.5127	3.49381	3.34792	3.89154	0.653683	3.57776	2.45239	1.91502e-09	9.88016e-18
E03A3.1	E03A3.1		pseudogene	0.0818892	0.0743134	0.0963492	0.30763	0.496786	0.577567	0.084184	0.460661	2.45209	1.57297e-06	6.54703e-10
F28E10.1	F28E10.1	Protein F28E10.1, isoform a [Source:RefSeq peptide;Acc:NP_001023152]	protein_coding	1.19035	0.634263	1.33059	6.05734	5.42321	5.77986	1.05173	5.75347	2.45166	1.8208e-10	3.58219e-18
F35C5.11	F35C5.11	Protein F35C5.11 [Source:RefSeq peptide;Acc:NP_496748]	protein_coding	0.123134	0.487603	0.257559	1.03876	2.13285	1.57482	0.289432	1.58214	2.45058	0.00851839	1.48173e-05
C34B4.1	max-1	Protein MAX-1, isoform b [Source:RefSeq peptide;Acc:NP_001041092]	protein_coding	2.26215	1.58848	1.45116	10.3878	11.1606	7.42835	1.76726	9.6589	2.45034	7.90492e-11	1.40152e-18
Y16B4A.1	unc-3	Transcription factor unc-3 [Source:UniProtKB/Swiss-Prot;Acc:Q93705]	protein_coding	0.282082	0.208512	0.483824	1.89182	1.41603	2.01181	0.324806	1.77322	2.44872	1.9176e-06	7.11997e-12
C40A11.4	C40A11.4	Protein C40A11.4 [Source:RefSeq peptide;Acc:NP_494195]	protein_coding	2.77547	1.3584	2.38088	10.1943	9.84532	15.5196	2.17158	11.8531	2.44844	5.53464e-10	1.64494e-14
F58A4.11	gei-13	Gex-3-interacting protein 13 [Source:UniProtKB/Swiss-Prot;Acc:P34478]	protein_coding	0.827978	0.585096	0.691003	3.73054	4.03438	3.71856	0.701359	3.82783	2.4483	5.3757e-17	2.2374e-22
F40F8.8	arrd-6	Protein ARRD-6, isoform a [Source:RefSeq peptide;Acc:NP_001254291]	protein_coding	0.18457	0.25987	0.334589	1.60893	1.35118	1.29136	0.259676	1.41716	2.44822	6.31624e-08	3.21061e-12
Y34D9A.8	Y34D9A.8	Protein Y34D9A.8, isoform b [Source:RefSeq peptide;Acc:NP_001076620]	protein_coding	5.21918	4.64274	4.94427	27.1194	24.6588	28.8513	4.9354	26.8765	2.44511	2.77164e-20	6.1793e-28
F19G12.t1	F19G12.t1		pseudogene	1.997	1.88286	3.28202	11.4317	9.51012	18.0286	2.38729	12.9902	2.44397	0.000624793	5.0182e-07
ZK380.t2	ZK380.t2		pseudogene	20.5757	21.3098	27.4782	128.18	113.282	135.744	23.1213	125.735	2.4431	5.95214e-16	1.21417e-21
Y68A4A.13	Y68A4A.13	Protein Y68A4A.13 [Source:RefSeq peptide;Acc:NP_001024278]	protein_coding	1.36661	2.21387	1.949	3.60273	8.28301	18.1559	1.84316	10.0139	2.44174	9.35875e-07	2.56309e-05
C03A7.8	abu-7	Protein ABU-7 [Source:RefSeq peptide;Acc:NP_504384]	protein_coding	0.0701841	0.0694813	0.146804	0.351544	0.688124	0.514811	0.0954898	0.518159	2.43998	0.005116	2.29979e-05
F08F8.1	numr-2	Protein NUMR-2 [Source:RefSeq peptide;Acc:NP_498628]	protein_coding	5.20888	3.2918	2.46093	22.9042	21.1184	15.4102	3.65387	19.811	2.4388	1.37494e-05	1.33944e-13
F52H3.6	F52H3.6	Protein F52H3.6 [Source:RefSeq peptide;Acc:NP_496167]	protein_coding	0.834982	0.633742	0.54579	2.26726	3.37698	5.27667	0.671505	3.64031	2.43859	4.72906e-08	4.68835e-10
F47H4.12	F47H4.12		pseudogene	0.0464298	0.0367719	0.0776937	0.230114	0.300448	0.340569	0.0536318	0.290377	2.43677	6.03308e-05	3.31141e-09
F55C9.5	F55C9.5	Protein F55C9.5 [Source:RefSeq peptide;Acc:NP_507754]	protein_coding	1.88638	1.45249	2.08247	5.74654	6.6274	16.9708	1.80711	9.78159	2.43638	3.40494e-07	1.84597e-07
F35D2.3	F35D2.3	Protein F35D2.3 [Source:RefSeq peptide;Acc:NP_495588]	protein_coding	9.18425	5.45147	7.11659	34.9856	35.6333	47.072	7.25077	39.2303	2.43576	3.65e-15	8.42078e-25
T26H10.1	des-2	Acetylcholine receptor subunit alpha-type des-2 [Source:UniProtKB/Swiss-Prot;Acc:O76554]	protein_coding	0.368131	0.34709	0.583014	2.53991	2.57811	1.89911	0.432745	2.33904	2.43433	4.97735e-10	1.16148e-13
C08F11.13	C08F11.13	Protein C08F11.13, isoform a [Source:RefSeq peptide;Acc:NP_001255752]	protein_coding	4.95508	3.84621	6.99117	30.7758	24.5203	30.0511	5.26415	28.4491	2.43411	2.73039e-12	6.49489e-22
ZC328.1	cuti-1	Protein CUTI-1 [Source:RefSeq peptide;Acc:NP_491844]	protein_coding	3.6623	2.13901	2.64386	12.9869	17.0956	15.5439	2.81506	15.2088	2.43367	3.01826e-13	2.16065e-18
Y52B11A.19	Y52B11A.19	Protein Y52B11A.19 [Source:RefSeq peptide;Acc:NP_001251557]	protein_coding	1.37276	0.805341	1.51546	5.87073	6.05668	8.00387	1.23119	6.64376	2.43195	3.73924e-06	3.74911e-11
T28F3.5	T28F3.5	Protein T28F3.5, isoform a [Source:RefSeq peptide;Acc:NP_001255934]	protein_coding	0.678338	0.506604	0.653431	3.40242	2.90535	3.61091	0.612791	3.30623	2.43172	4.77913e-20	4.01222e-25
M03F4.3	tyra-3	Protein TYRA-3, isoform a [Source:RefSeq peptide;Acc:NP_001024804]	protein_coding	0.518271	0.282566	0.506683	2.43557	2.2535	2.36487	0.43584	2.35131	2.43159	5.92515e-11	6.00221e-16
F53A9.6	F53A9.6	Protein F53A9.6 [Source:RefSeq peptide;Acc:NP_509475]	protein_coding	13.8222	12.539	16.9676	76.6481	55.5162	100.936	14.4429	77.7001	2.42755	1.09055e-21	1.28418e-20
F56H9.3	gpa-8	Guanine nucleotide-binding protein alpha-8 subunit [Source:UniProtKB/Swiss-Prot;Acc:Q20907]	protein_coding	0.168826	0.0835679	0.154496	0.534084	0.558653	1.09548	0.13563	0.729405	2.42704	0.00361751	1.4649e-05
F32B5.2	F32B5.2	Protein F32B5.2 [Source:RefSeq peptide;Acc:NP_491026]	protein_coding	0.0442684	0.1753	0.23149	0.79358	0.781258	0.849255	0.150353	0.808031	2.42606	0.00438394	7.73152e-07
T24D8.5	nlp-2	Protein NLP-2 [Source:RefSeq peptide;Acc:NP_508426]	protein_coding	0.426712	0.563252	0.858224	3.21901	2.63896	4.07455	0.616063	3.31084	2.42605	6.08203e-07	1.17976e-10
Y102A11A.7	Y102A11A.7	Protein Y102A11A.7 [Source:RefSeq peptide;Acc:NP_508376]	protein_coding	0.789272	0.231516	0.687882	2.63558	2.23555	4.30495	0.569557	3.0587	2.42501	0.000280536	2.02666e-07
D1069.1	D1069.1	Protein D1069.1 [Source:RefSeq peptide;Acc:NP_493714]	protein_coding	0.148129	0.260703	0.206561	0.885146	1.13766	1.28157	0.205131	1.10146	2.4248	0.000490692	7.19007e-08
F42E11.4	tni-1	Troponin I 1 [Source:UniProtKB/Swiss-Prot;Acc:Q20334]	protein_coding	4.89635	3.50937	4.07814	22.335	19.4198	25.2521	4.16129	22.3356	2.42425	6.71356e-22	6.79849e-26
C08H9.7	C08H9.7	Protein C08H9.7 [Source:RefSeq peptide;Acc:NP_496128]	protein_coding	0.14503	0.255249	0.0674131	0.798658	0.710977	1.00017	0.155897	0.836601	2.42394	0.0033355	1.21299e-07
Y7A9D.1	Y7A9D.1	Protein Y7A9D.1 [Source:RefSeq peptide;Acc:NP_502951]	protein_coding	9.35035	4.07784	7.06504	32.8376	34.0857	43.0435	6.83108	36.6556	2.42385	3.8313e-09	5.75921e-16
C55B7.6	sulp-1	Protein SULP-1 [Source:RefSeq peptide;Acc:NP_491866]	protein_coding	0.263791	0.292488	0.364169	1.55774	1.43801	1.9409	0.306816	1.64555	2.42313	2.62288e-09	5.44462e-15
C33B4.3	shn-1	Protein SHN-1, isoform c [Source:RefSeq peptide;Acc:NP_001254297]	protein_coding	3.60369	2.0806	2.10782	13.6397	13.5668	14.5831	2.59737	13.9299	2.42306	1.23845e-10	2.3738e-22
F56D2.5	F56D2.5	Protein F56D2.5 [Source:RefSeq peptide;Acc:NP_498196]	protein_coding	4.0506	3.15605	3.53026	19.5474	19.802	18.1413	3.57897	19.1636	2.42075	4.65087e-24	9.19246e-30
Y22D7AR.12	Y22D7AR.12	Protein Y22D7AR.12 [Source:RefSeq peptide;Acc:NP_497451]	protein_coding	0.0627256	0.049678	0.0262406	0.165361	0.227549	0.346846	0.0462147	0.246585	2.41566	0.00148602	4.71344e-06
Y54E10BL.2	col-48	Protein COL-48 [Source:RefSeq peptide;Acc:NP_491088]	protein_coding	0.812593	0.67038	0.929523	4.39152	4.38191	4.09784	0.804165	4.29042	2.41556	9.14284e-10	6.01539e-16
C06B3.7	C06B3.7	Protein C06B3.7 [Source:RefSeq peptide;Acc:NP_506451]	protein_coding	2.20748	1.7359	1.84204	8.37016	8.8876	13.5951	1.92848	10.2843	2.41491	5.89811e-16	6.83771e-18
ZC455.10	fkb-4	Protein FKB-4 [Source:RefSeq peptide;Acc:NP_506197]	protein_coding	0.69186	0.426179	0.554745	2.65076	3.30124	2.96686	0.557595	2.97295	2.41461	4.05384e-08	1.32342e-13
F32H2.5	fasn-1	Protein FASN-1 [Source:RefSeq peptide;Acc:NP_492417]	protein_coding	27.8314	17.0762	13.7251	99.6913	116.486	96.363	19.5442	104.18	2.41427	1.15926e-08	1.69407e-20
F26D10.12	clec-196	Protein CLEC-196, isoform a [Source:RefSeq peptide;Acc:NP_001255932]	protein_coding	7.95024	4.26686	4.52286	25.8416	30.6655	32.6827	5.57999	29.7299	2.41358	3.8714e-09	6.01235e-17
F31F7.2	F31F7.2	Protein F31F7.2 [Source:RefSeq peptide;Acc:NP_504602]	protein_coding	0.187617	0.0963085	0.20712	0.813351	0.766457	1.03509	0.163682	0.871632	2.41283	7.13923e-06	8.87179e-11
EGAP1.1	EGAP1.1	Protein EGAP1.1 [Source:RefSeq peptide;Acc:NP_498288]	protein_coding	0.519815	0.374261	0.345957	1.56969	2.52511	2.50639	0.413344	2.2004	2.41235	1.51973e-06	3.59287e-10
C34D4.15	col-113	Protein COL-113 [Source:RefSeq peptide;Acc:NP_501123]	protein_coding	1.05232	0.935479	0.696278	5.00486	5.13771	4.14423	0.894693	4.76227	2.41218	9.98953e-12	2.11225e-15
C55C3.4	C55C3.4	Protein C55C3.4 [Source:RefSeq peptide;Acc:NP_500846]	protein_coding	0.149837	0.0659271	0.156706	0.386229	0.506016	1.08968	0.124157	0.660641	2.41171	0.00628249	6.34672e-05
T10G3.8	T10G3.8	Protein T10G3.8 [Source:RefSeq peptide;Acc:NP_001123013]	protein_coding	0.353335	0.186558	0.110861	1.1923	1.07393	1.1962	0.216918	1.15414	2.4116	0.003978	1.42388e-06
F23H12.5	F23H12.5	Protein F23H12.5 [Source:RefSeq peptide;Acc:NP_506096]	protein_coding	0.287372	0.20082	0.220991	1.15866	1.20989	1.4021	0.236394	1.25688	2.41058	7.3174e-09	2.29642e-15
Y43D4A.5	Y43D4A.5	Protein Y43D4A.5, isoform a [Source:RefSeq peptide;Acc:NP_001255899]	protein_coding	0.118125	0.0584708	0.0617702	0.342547	0.390878	0.533207	0.0794552	0.422211	2.40975	7.83163e-06	1.35158e-09
C17E4.19	C17E4.19	Protein C17E4.19 [Source:RefSeq peptide;Acc:NP_001251078]	protein_coding	0.556822	0.262498	0.166386	1.3421	1.59882	2.28904	0.328569	1.74332	2.40757	0.00292339	1.76872e-06
ZK970.6	gcy-5	Protein GCY-5 [Source:RefSeq peptide;Acc:NP_496219]	protein_coding	0.0617314	0.0543228	0.0860823	0.339945	0.329524	0.402497	0.0673788	0.357322	2.40686	0.000267329	7.15582e-09
C29H12.6	C29H12.6	Protein C29H12.6 [Source:RefSeq peptide;Acc:NP_495225]	protein_coding	2.04732	1.50134	1.86362	10.7545	9.1072	8.8136	1.80409	9.55844	2.4055	9.94395e-17	1.56763e-20
C35D10.12	C35D10.12	Protein C35D10.12 [Source:RefSeq peptide;Acc:NP_498018]	protein_coding	0.505096	0.444478	0.638306	2.66312	2.8269	2.92121	0.529293	2.80374	2.40522	2.71926e-08	7.83293e-15
F20C5.6	F20C5.6	Protein F20C5.6 [Source:RefSeq peptide;Acc:NP_501513]	protein_coding	19.8299	6.13808	9.8012	58.8804	68.8952	61.5839	11.9231	63.1198	2.40434	8.4666e-08	7.75167e-11
Y38H6C.7	Y38H6C.7		pseudogene	0.735927	0.97141	0.769669	2.79373	3.3191	6.97605	0.825669	4.36296	2.40167	0.00836742	9.69302e-05
F44A6.3	F44A6.3	Protein F44A6.3 [Source:RefSeq peptide;Acc:NP_509715]	protein_coding	0.583538	0.462156	0.671322	2.46137	3.77608	2.83161	0.572339	3.02302	2.40105	0.00024297	6.91332e-08
F53B3.6	F53B3.6	Protein F53B3.6 [Source:RefSeq peptide;Acc:NP_508496]	protein_coding	0.345671	0.22814	0.18076	1.20289	1.35566	1.42381	0.251524	1.32745	2.39989	1.18012e-05	1.62691e-10
T10D4.5	srh-71	Protein SRH-71 [Source:RefSeq peptide;Acc:NP_494453]	protein_coding	0.529699	0.0873991	0.623233	1.53606	1.83935	3.16313	0.413444	2.17951	2.39824	0.00359359	5.05824e-06
Y73B6BL.47	Y73B6BL.47	Protein Y73B6BL.47 [Source:RefSeq peptide;Acc:NP_001122828]	protein_coding	0.293903	0.242466	0.230534	1.35591	1.15263	1.53395	0.255634	1.3475	2.39813	0.0022714	3.26626e-07
C37A5.11	C37A5.11	Protein C37A5.11 [Source:RefSeq peptide;Acc:NP_001122429]	protein_coding	0.650933	0.859219	1.02117	4.23286	3.93563	5.14197	0.843773	4.43682	2.3946	0.00116974	1.00959e-07
R148.1	mks-1	Protein MKS-1, isoform a [Source:RefSeq peptide;Acc:NP_001122714]	protein_coding	0.592146	0.171575	0.392724	1.91895	1.82668	2.33064	0.385481	2.02542	2.39349	6.74321e-05	3.25429e-10
C08F1.10	C08F1.10	Protein C08F1.10 [Source:RefSeq peptide;Acc:NP_872027]	protein_coding	16.6418	6.8606	9.82527	51.6942	53.8301	69.5023	11.1092	58.3422	2.39278	1.55696e-08	5.0863e-15
T28F2.3	cah-6	Protein CAH-6 [Source:RefSeq peptide;Acc:NP_491189]	protein_coding	0.925274	1.12739	1.11657	5.92927	5.18726	5.51529	1.05641	5.54394	2.39174	7.21105e-12	1.1301e-17
T16G1.2	T16G1.2	Protein T16G1.2, isoform b [Source:RefSeq peptide;Acc:NP_001256469]	protein_coding	0.180956	0.0955435	0.113552	0.667866	0.745162	0.633039	0.130017	0.682022	2.39112	0.00204565	4.26501e-07
C05H8.1	ckk-1	Protein CKK-1, isoform b [Source:RefSeq peptide;Acc:NP_001021153]	protein_coding	0.922155	0.572813	0.748855	3.63797	3.57398	4.55432	0.747941	3.92209	2.39063	3.17644e-14	1.06743e-18
R74.2	R74.2	Protein R74.2 [Source:RefSeq peptide;Acc:NP_497838]	protein_coding	0.3519	0.278701	0.269892	1.38536	1.93213	1.40314	0.300164	1.57354	2.39019	3.28332e-05	3.08966e-09
F45E10.1	unc-53	Adapter protein unc-53 [Source:UniProtKB/Swiss-Prot;Acc:Q7YSI9]	protein_coding	2.87423	2.43647	2.74402	14.7188	13.3147	14.1297	2.68491	14.0544	2.38807	5.56269e-27	2.13629e-39
K09F5.6	K09F5.6	Protein K09F5.6 [Source:RefSeq peptide;Acc:NP_001041272]	protein_coding	2.89947	2.06082	2.6242	14.1871	13.5345	11.9284	2.52816	13.2167	2.3862	2.37473e-23	1.28574e-26
F08F3.7	cyp-14A5	Protein CYP-14A5 [Source:RefSeq peptide;Acc:NP_504435]	protein_coding	4.97043	3.99023	3.61754	19.9078	24.1242	21.6817	4.19273	21.9046	2.38527	6.21668e-22	7.25607e-27
T16G1.5	T16G1.5	Protein T16G1.5 [Source:RefSeq peptide;Acc:NP_506235]	protein_coding	0.377394	0.306555	0.45542	1.45409	1.45161	3.0467	0.37979	1.98413	2.38524	2.08445e-06	6.31063e-09
C01A2.1	C01A2.1	Protein C01A2.1, isoform c [Source:RefSeq peptide;Acc:NP_001252158]	protein_coding	0.75893	0.587246	0.629507	2.87002	2.77112	4.66612	0.658561	3.43575	2.38324	6.50548e-08	1.98863e-11
Y80D3A.5	cyp-42A1	Protein CYP-42A1 [Source:RefSeq peptide;Acc:NP_507688]	protein_coding	1.31655	0.959419	1.43428	6.24735	7.89279	5.21543	1.23675	6.45186	2.38316	8.56914e-14	4.76827e-16
T08G11.3	T08G11.3	Protein T08G11.3 [Source:RefSeq peptide;Acc:NP_492403]	protein_coding	0.194186	0.199361	0.112827	0.705317	0.65579	1.27829	0.168791	0.879799	2.38193	1.66512e-05	6.70082e-08
T08A9.3	sng-1	Synaptogyrin homolog 1 [Source:UniProtKB/Swiss-Prot;Acc:O76735]	protein_coding	0.767171	0.583041	0.899599	4.80487	4.0344	2.8858	0.749937	3.90836	2.38172	7.33291e-08	2.99184e-11
F57B7.2	F57B7.2	Protein F57B7.2, isoform b [Source:RefSeq peptide;Acc:NP_001256322]	protein_coding	1.88288	2.08369	1.82997	11.4116	10.629	8.15581	1.93218	10.0655	2.38111	1.80023e-15	2.77514e-18
C15A7.2	C15A7.2	Protein C15A7.2 [Source:RefSeq peptide;Acc:NP_510017]	protein_coding	0.244674	0.161483	0.22746	1.17538	0.986223	1.13512	0.211206	1.09891	2.37935	9.97308e-06	5.17096e-11
ZK112.7	cdh-3	Cadherin-3 [Source:UniProtKB/Swiss-Prot;Acc:P34616]	protein_coding	1.37001	1.19558	1.28526	6.70744	5.6987	7.61974	1.28362	6.67529	2.37862	2.65471e-26	3.48546e-36
C32C4.3	C32C4.3	Protein C32C4.3, isoform c [Source:RefSeq peptide;Acc:NP_001256241]	protein_coding	0.513922	0.193819	0.691051	1.91611	1.83555	3.52114	0.466264	2.42427	2.37833	0.000735931	1.278e-07
F57C12.1	nas-38	Zinc metalloproteinase nas-38 [Source:UniProtKB/Swiss-Prot;Acc:Q20942]	protein_coding	0.229584	0.118583	0.125275	0.747342	0.968895	0.743452	0.157814	0.819896	2.37722	7.71784e-06	2.02029e-09
T01C4.2	odr-2	Protein ODR-2, isoform c [Source:RefSeq peptide;Acc:NP_001024091]	protein_coding	0.507472	0.28708	0.530739	2.35075	2.1146	2.41341	0.441764	2.29292	2.37584	1.128e-07	4.48369e-13
W09C5.3	W09C5.3		pseudogene	0.680392	0.332631	0.316261	1.86012	1.87774	3.15656	0.443095	2.29814	2.37478	5.38971e-05	2.27633e-08
F16F9.2	dpy-6	Protein DPY-6 [Source:RefSeq peptide;Acc:NP_509435]	protein_coding	0.0799984	0.128224	0.0418331	0.445895	0.364162	0.483626	0.0833519	0.431228	2.37116	0.000821026	1.20298e-08
H04M03.4	glf-1	Protein GLF-1 [Source:RefSeq peptide;Acc:NP_500884]	protein_coding	0.3057	0.275126	0.290651	1.80229	1.71661	0.987889	0.290492	1.50226	2.37057	6.43688e-06	4.89421e-09
F49E10.1	tbc-16	Protein TBC-16 [Source:RefSeq peptide;Acc:NP_508988]	protein_coding	0.461202	0.291706	0.311516	1.95548	1.73339	1.81076	0.354808	1.83321	2.36926	4.74736e-10	4.79346e-15
R10H1.4	isl-1	Putative trypsin inhibitor isl-1 [Source:UniProtKB/Swiss-Prot;Acc:Q8MPZ7]	protein_coding	0.75699	0.420721	1.08338	3.82319	3.71097	4.13637	0.753695	3.89018	2.36778	1.44862e-05	5.46359e-11
F40G9.20	F40G9.20		ncRNA	25.5406	16.0538	22.8956	82.0802	48.8903	201.755	21.4967	110.908	2.36718	0.000354782	4.96715e-05
C40A11.10	C40A11.10	Protein C40A11.10 [Source:RefSeq peptide;Acc:NP_494194]	protein_coding	2.34513	0.906008	2.81158	8.38389	7.68301	15.1686	2.02091	10.4118	2.36515	0.000432297	4.20418e-08
C50B6.14	nhr-129	Protein NHR-129, isoform a [Source:RefSeq peptide;Acc:NP_001122886]	protein_coding	2.46192	1.5464	1.88227	9.09531	10.6374	10.6148	1.96353	10.1158	2.36509	2.18755e-16	1.07125e-20
ZK897.1	unc-31	Calcium-dependent secretion activator [Source:UniProtKB/Swiss-Prot;Acc:Q23658]	protein_coding	1.15888	0.979851	0.888063	5.34431	5.78586	4.45969	1.00893	5.19662	2.36475	2.35659e-19	7.90833e-22
ZK20.2	kin-6	Protein KIN-6 [Source:RefSeq peptide;Acc:NP_871923]	protein_coding	0.202703	0.187295	0.360394	0.961877	0.77509	2.12735	0.250131	1.2881	2.3645	0.00106118	1.48022e-05
Y105C5A.1271	Y105C5A.1271		pseudogene	0.474499	0.187899	0.297753	1.10079	1.16306	2.67732	0.32005	1.64706	2.36352	0.00934634	0.000118106
F48F7.8	arrd-27	Protein ARRD-27 [Source:RefSeq peptide;Acc:NP_001024692]	protein_coding	0.58458	0.0453903	0.899092	2.46577	2.52862	2.87159	0.509688	2.62199	2.36298	0.00428634	7.04767e-06
T10E10.2	col-167	Protein COL-167 [Source:RefSeq peptide;Acc:NP_509059]	protein_coding	0.693677	1.05871	0.748153	4.06888	4.88836	3.88955	0.833513	4.28226	2.3611	1.46501e-08	4.27088e-14
C14F11.2	C14F11.2	Protein C14F11.2 [Source:RefSeq peptide;Acc:NP_509042]	protein_coding	5.77989	3.52007	3.99801	22.2313	21.5904	24.4885	4.43266	22.7701	2.3609	5.84018e-13	1.03982e-24
T04G9.2	nas-15	Zinc metalloproteinase nas-15 [Source:UniProtKB/Swiss-Prot;Acc:P55115]	protein_coding	0.0459863	0.121402	0.0961895	0.509173	0.507234	0.337316	0.0878593	0.451241	2.36063	0.0011352	3.63376e-06
M02G9.2	M02G9.2	Protein M02G9.2 [Source:RefSeq peptide;Acc:NP_496222]	protein_coding	0.133477	0.0880932	0.0697981	0.439848	0.490754	0.564848	0.0971226	0.498483	2.35967	0.00692802	2.91138e-06
C18H2.5	C18H2.5	Protein C18H2.5 [Source:RefSeq peptide;Acc:NP_741231]	protein_coding	0.0450827	0.0510071	0.0134713	0.176577	0.189435	0.196233	0.0365204	0.187415	2.35946	0.00619342	7.6511e-06
K01D12.5	K01D12.5	Protein K01D12.5 [Source:RefSeq peptide;Acc:NP_506104]	protein_coding	0.209123	0.138019	0.164033	0.854519	0.794514	0.973468	0.170392	0.874167	2.35905	0.00435136	6.61358e-07
T13F3.7	T13F3.7	Protein T13F3.7 [Source:RefSeq peptide;Acc:NP_001024137]	protein_coding	0.17556	0.28967	0.252463	1.04135	0.903677	1.73352	0.239231	1.22618	2.3577	0.000192042	3.89228e-07
Y119D3B.7	fbxa-63	Protein FBXA-63 [Source:RefSeq peptide;Acc:NP_497354]	protein_coding	2.54288	2.1508	2.76275	12.0276	12.5143	13.6515	2.48548	12.7311	2.35677	1.43352e-16	2.71174e-23
F02C12.3	F02C12.3	Protein F02C12.3 [Source:RefSeq peptide;Acc:NP_510228]	protein_coding	1.01296	0.752111	1.12561	4.07239	2.73119	8.00175	0.963561	4.93511	2.35663	0.000382421	3.66163e-06
ZK512.3	ced-11	Protein ced-11 [Source:UniProtKB/Swiss-Prot;Acc:P34641]	protein_coding	4.08571	1.49184	2.58047	11.1514	10.3216	20.2869	2.71934	13.92	2.35583	0.000425079	3.70749e-10
Y97E10AR.1	Y97E10AR.1	Protein Y97E10AR.1 [Source:RefSeq peptide;Acc:NP_505058]	protein_coding	1.31318	1.12232	1.46231	7.12298	6.34492	6.48197	1.29927	6.64996	2.35564	1.04297e-18	1.0503e-23
R31.3	osm-6	Protein OSM-6 [Source:RefSeq peptide;Acc:NP_741633]	protein_coding	1.1102	0.816464	1.16111	5.35183	4.78943	5.65571	1.02926	5.26566	2.35501	2.13681e-13	3.54491e-19
R09D1.5	R09D1.5	Protein R09D1.5 [Source:RefSeq peptide;Acc:NP_496024]	protein_coding	0.154054	0.15816	0.179019	0.812252	1.02374	0.676074	0.163744	0.837354	2.35439	0.000400484	1.76956e-07
W03G9.7	W03G9.7	Protein W03G9.7 [Source:RefSeq peptide;Acc:NP_491493]	protein_coding	0.189633	0.214553	0.184161	0.928424	0.916352	1.1617	0.196116	1.00216	2.35334	2.0413e-05	1.86444e-10
T23B3.6	T23B3.6	Protein T23B3.6 [Source:RefSeq peptide;Acc:NP_491920]	protein_coding	0.224518	0.250766	0.343187	1.29305	1.13452	1.75407	0.272824	1.39388	2.35306	1.20801e-05	8.85353e-10
W05H12.2	W05H12.2	Protein W05H12.2 [Source:RefSeq peptide;Acc:NP_493360]	protein_coding	0.513514	0.492966	0.537058	2.23985	2.56316	3.08184	0.514513	2.62828	2.35284	3.65678e-07	9.13554e-13
W03F11.4	W03F11.4	Protein W03F11.4 [Source:RefSeq peptide;Acc:NP_490945]	protein_coding	0.157531	0.0788728	0.107942	0.406699	0.585851	0.766253	0.114782	0.586268	2.35267	1.0191e-06	2.24676e-09
ZK1290.2	tph-1	Protein TPH-1, isoform a [Source:RefSeq peptide;Acc:NP_495584]	protein_coding	0.0496415	0.131052	0.0648969	0.327169	0.352867	0.574201	0.0818633	0.418079	2.35249	0.00468214	1.00381e-05
T22A3.8	lam-3	Protein LAM-3 [Source:RefSeq peptide;Acc:NP_492775]	protein_coding	1.91203	1.12314	1.08423	6.04355	6.30718	8.68318	1.37313	7.0113	2.35221	5.94617e-10	5.18424e-19
ZC190.5	ZC190.5	Protein ZC190.5 [Source:RefSeq peptide;Acc:NP_505234]	protein_coding	0.454437	0.539863	0.665381	2.25226	1.93816	4.28209	0.553227	2.82417	2.35188	4.03555e-06	1.88729e-08
ZK909.5	fbxb-70	Protein FBXB-70 [Source:RefSeq peptide;Acc:NP_493609]	protein_coding	1.87538	0.995876	1.28503	5.75093	6.55178	8.87888	1.38543	7.06053	2.34944	2.1981e-09	3.45508e-14
C50B8.4	C50B8.4	Protein C50B8.4 [Source:RefSeq peptide;Acc:NP_506363]	protein_coding	1.93212	1.32619	2.0207	7.86445	7.84263	11.1635	1.75967	8.95684	2.34769	7.37925e-11	3.36854e-15
C25F9.7	srw-86	Protein SRW-86 [Source:RefSeq peptide;Acc:NP_507775]	protein_coding	0.306358	0.288847	0.869667	1.93833	2.10259	3.40781	0.488291	2.48291	2.34622	0.00371566	3.08462e-06
F46A8.1	F46A8.1		pseudogene	0.403325	0.313165	0.570693	1.72624	2.14004	2.67732	0.429061	2.1812	2.34587	4.38944e-06	3.11639e-10
Y58A7A.4	Y58A7A.4	Protein Y58A7A.4 [Source:RefSeq peptide;Acc:NP_504361]	protein_coding	7.03218	5.39902	6.5306	32.5431	33.8491	29.8038	6.3206	32.0653	2.34288	2.53626e-26	2.29776e-34
F41F3.3	F41F3.3	Protein F41F3.3 [Source:RefSeq peptide;Acc:NP_504251]	protein_coding	6.9364	2.77293	8.95403	31.3058	32.0999	31.2657	6.22112	31.5572	2.34272	3.60551e-07	1.51135e-10
Y6E2A.4	Y6E2A.4	Protein Y6E2A.4 [Source:RefSeq peptide;Acc:NP_506910]	protein_coding	0.563269	0.185876	0.353457	1.52947	1.50491	2.55845	0.367534	1.86428	2.34267	7.48567e-05	1.92617e-08
Y73E7A.4	cpx-1	Putative complexin-1 [Source:UniProtKB/Swiss-Prot;Acc:Q9GUM7]	protein_coding	2.75097	2.25943	2.84513	14.7624	14.2052	10.8655	2.61851	13.2777	2.34219	1.54243e-13	2.59606e-17
R07D5.1	unc-7	Innexin unc-7 [Source:UniProtKB/Swiss-Prot;Acc:Q03412]	protein_coding	0.401631	0.378675	0.390042	2.1176	2.09548	1.71581	0.390116	1.9763	2.34083	2.93274e-08	2.70506e-13
C41G11.3	rgs-6	Regulator of G-protein signaling rgs-6 [Source:UniProtKB/Swiss-Prot;Acc:Q18563]	protein_coding	2.30908	1.8379	1.90844	10.296	9.89525	10.4816	2.01848	10.2243	2.34066	1.4807e-21	2.35747e-28
R10D12.10	R10D12.10	Protein R10D12.10 [Source:RefSeq peptide;Acc:NP_506465]	protein_coding	0.0755167	0.119617	0.110571	0.573354	0.429436	0.545404	0.101901	0.516065	2.34038	0.00345289	1.87099e-06
C07A12.1	ham-2	Protein HAM-2, isoform b [Source:RefSeq peptide;Acc:NP_001024364]	protein_coding	2.24296	1.46789	1.69528	9.95771	11.1619	6.23214	1.80204	9.11725	2.33897	6.42313e-13	1.57195e-12
ZK682.5	lron-2	Protein LRON-2 [Source:RefSeq peptide;Acc:NP_505402]	protein_coding	0.265738	0.263077	0.277922	1.09753	1.37871	1.59936	0.268912	1.35854	2.33685	1.61237e-07	7.04408e-13
H02F09.3	H02F09.3	Protein H02F09.3 [Source:RefSeq peptide;Acc:NP_508295]	protein_coding	0.60366	0.390442	0.517697	3.62203	1.97682	2.03004	0.503933	2.54296	2.33521	1.38928e-11	3.5408e-11
T23H2.4	mam-8	Protein MAM-8 [Source:RefSeq peptide;Acc:NP_491856]	protein_coding	0.776078	0.334501	0.546628	2.37162	2.29826	3.6819	0.552402	2.78393	2.33333	1.45113e-06	1.21552e-10
K08H2.5	K08H2.5	Protein K08H2.5 [Source:RefSeq peptide;Acc:NP_510198]	protein_coding	0.172265	0.162419	0.334589	1.08992	0.892747	1.38856	0.223091	1.12374	2.33261	0.00102885	3.30248e-07
F57B9.9	abu-13	Protein ABU-13 [Source:RefSeq peptide;Acc:NP_498515]	protein_coding	1.0392	0.872919	0.928763	4.4033	4.94626	4.94677	0.946962	4.76544	2.33123	1.30806e-11	2.40736e-18
Y43F4A.1	Y43F4A.1	Leishmanolysin-like peptidase [Source:UniProtKB/Swiss-Prot;Acc:O62446]	protein_coding	3.04274	1.67003	1.74969	9.9896	10.0365	12.4722	2.15416	10.8328	2.33021	5.00045e-09	6.01235e-17
ZK154.1	ZK154.1	Protein ZK154.1 [Source:RefSeq peptide;Acc:NP_509314]	protein_coding	0.383537	0.210942	0.334268	1.44925	1.84887	1.37058	0.309583	1.55623	2.32966	0.00061029	1.02599e-07
K07C5.9	K07C5.9	Protein K07C5.9 [Source:RefSeq peptide;Acc:NP_741620]	protein_coding	1.99315	2.38427	3.25709	10.5089	10.6259	17.2207	2.54484	12.7852	2.32883	3.75787e-10	4.29998e-12
C02E7.7	C02E7.7	Protein C02E7.7 [Source:RefSeq peptide;Acc:NP_504319]	protein_coding	1.53542	1.21604	1.92698	7.69076	10.0863	5.71791	1.55948	7.83165	2.32825	1.45007e-05	6.09983e-09
W03F8.9	gpa-18	Protein GPA-18 [Source:RefSeq peptide;Acc:NP_500740]	protein_coding	0.0697428	0.184118	0.316075	1.10316	0.866143	0.891974	0.189979	0.953759	2.32779	0.005677	2.62168e-06
Y102A11A.8	igcm-4	Protein IGCM-4 [Source:RefSeq peptide;Acc:NP_508377]	protein_coding	15.7616	8.93323	14.3655	60.6841	57.8962	77.4526	13.0201	65.3443	2.32732	5.91201e-13	1.45391e-24
F57G12.2	F57G12.2	Protein F57G12.2, isoform b [Source:RefSeq peptide;Acc:NP_001257185]	protein_coding	0.251922	0.151151	0.143712	0.821107	0.965539	0.956248	0.182262	0.914298	2.32665	0.00198898	3.61255e-07
Y47H10A.4	Y47H10A.4	Protein Y47H10A.4 [Source:RefSeq peptide;Acc:NP_493055]	protein_coding	0.689152	0.454834	0.765795	2.92956	2.97723	3.66976	0.636594	3.19218	2.3261	3.36764e-08	1.0455e-13
T23F2.4	T23F2.4	UPF0057 membrane protein T23F2.4 [Source:UniProtKB/Swiss-Prot;Acc:Q22701]	protein_coding	1.01351	1.07026	1.05998	4.16814	4.27293	7.3199	1.04792	5.25365	2.3258	0.000443521	3.08513e-07
F15D4.5	F15D4.5	Protein F15D4.5 [Source:RefSeq peptide;Acc:NP_496806]	protein_coding	3.32377	2.26013	4.80041	14.6721	17.5919	19.7933	3.46144	17.3524	2.3257	3.70681e-09	3.71007e-16
Y37H2A.16	Y37H2A.16		pseudogene	1.02798	0.678456	1.00792	3.77144	3.5906	6.23531	0.904784	4.53245	2.32465	1.50382e-09	4.25465e-12
F37B1.1	gst-24	Protein GST-24 [Source:RefSeq peptide;Acc:NP_496859]	protein_coding	8.17672	8.44678	6.79397	34.4895	36.187	46.4282	7.80582	39.0349	2.32214	2.09656e-19	3.63375e-25
R02D5.1	R02D5.1	Protein R02D5.1 [Source:RefSeq peptide;Acc:NP_506595]	protein_coding	8.37543	4.87504	9.22379	36.264	33.4999	42.6116	7.49142	37.4585	2.32198	3.74235e-11	1.44177e-19
F37H8.13	anr-35		ncRNA	0.251631	0.138395	0.219307	0.862373	0.925174	1.25416	0.203111	1.0139	2.31958	0.000827792	9.75534e-08
F59B2.8	F59B2.8	Uncharacterized protein F59B2.8 [Source:UniProtKB/Swiss-Prot;Acc:P34483]	protein_coding	1.96101	1.18931	1.38576	6.35271	6.89394	9.39016	1.51203	7.5456	2.31915	2.96052e-12	4.46998e-16
F59B10.3	F59B10.3	Uncharacterized protein F59B10.3 [Source:UniProtKB/Swiss-Prot;Acc:Q09951]	protein_coding	0.928339	0.827966	1.52196	4.78885	5.16597	6.39895	1.09275	5.45126	2.31862	3.59662e-08	1.19123e-13
F55C10.2	col-154	Protein COL-154 [Source:RefSeq peptide;Acc:NP_505886]	protein_coding	0.919485	1.14982	0.936336	4.56732	5.88357	4.53278	1.00188	4.99456	2.31764	2.8818e-10	2.88272e-14
T03D8.6	T03D8.6	Protein T03D8.6, isoform b [Source:RefSeq peptide;Acc:NP_001129905]	protein_coding	5.06981	3.54371	3.74754	20.6592	19.5566	21.3575	4.12035	20.5244	2.3165	1.34703e-18	2.68146e-27
C17G10.6	C17G10.6	Protein C17G10.6, isoform a [Source:RefSeq peptide;Acc:NP_001021970]	protein_coding	0.274313	0.159319	0.332792	1.26119	1.0005	1.54779	0.255475	1.26983	2.31338	8.10487e-07	1.86043e-10
C16D2.2	C16D2.2	Protein C16D2.2 [Source:RefSeq peptide;Acc:NP_001254201]	protein_coding	0.712237	0.626759	0.993189	2.75387	3.64676	5.1797	0.777395	3.86011	2.31192	0.000749734	7.41967e-07
C01G12.7	C01G12.7	Protein C01G12.7 [Source:RefSeq peptide;Acc:NP_497033]	protein_coding	0.164554	0.139634	0.0983422	0.656908	0.518587	0.822371	0.134177	0.665955	2.31129	0.000259479	6.47749e-08
F45E4.1	arf-1.1	ADP-ribosylation factor 1-like 1 [Source:UniProtKB/Swiss-Prot;Acc:Q94231]	protein_coding	3.19906	2.96487	4.12878	15.7905	17.5513	17.7432	3.43091	17.0283	2.31127	8.09211e-16	7.05307e-21
T26H2.8	srr-2	Protein SRR-2 [Source:RefSeq peptide;Acc:NP_507735]	protein_coding	0.455243	0.168255	0.266624	1.24814	1.08908	2.07549	0.296707	1.4709	2.30959	0.0002406	3.94997e-07
M02G9.1	M02G9.1	Protein M02G9.1, isoform b [Source:RefSeq peptide;Acc:NP_001254244]	protein_coding	0.0668693	0.0630473	0.0599444	0.292129	0.280981	0.366524	0.063287	0.313212	2.30716	8.72648e-05	1.68827e-09
W01C9.5	glb-27	Protein GLB-27 [Source:RefSeq peptide;Acc:NP_495806]	protein_coding	0.557339	0.679086	0.538054	2.71253	3.48884	2.56417	0.591493	2.92185	2.30445	6.81548e-08	7.0867e-12
W02D3.3	mec-6	Mechanosensory abnormality protein 6 [Source:UniProtKB/Swiss-Prot;Acc:O01811]	protein_coding	1.46059	1.11618	1.12557	5.07455	5.57744	7.63402	1.23412	6.09534	2.30423	5.86558e-14	3.06756e-17
C25F9.11	C25F9.11	Protein C25F9.11 [Source:RefSeq peptide;Acc:NP_001122859]	protein_coding	2.514	2.54564	3.7458	12.6377	11.1763	19.6647	2.93515	14.4929	2.30384	1.47456e-12	1.0398e-13
T13A10.11	sams-5	Probable S-adenosylmethionine synthase 5 [Source:UniProtKB/Swiss-Prot;Acc:Q27522]	protein_coding	0.897102	0.387914	0.695587	2.25082	2.97234	4.55564	0.660201	3.2596	2.30372	1.54383e-05	2.26738e-09
K06A4.2	K06A4.2	Protein K06A4.2, isoform a [Source:RefSeq peptide;Acc:NP_001256119]	protein_coding	0.262344	0.173144	0.228643	0.968247	0.878823	1.43091	0.221377	1.09266	2.30327	0.000734881	2.60621e-07
C08F8.6	C08F8.6	Protein C08F8.6 [Source:RefSeq peptide;Acc:NP_502093]	protein_coding	0.181954	0.0800585	0.148008	0.511655	0.574836	0.9354	0.136673	0.673964	2.30194	0.0065402	1.56646e-05
C06C3.4	C06C3.4	Protein C06C3.4 [Source:RefSeq peptide;Acc:NP_495996]	protein_coding	0.678962	0.525368	0.416261	1.90102	1.85935	4.2273	0.540197	2.66255	2.30125	3.05173e-05	4.01383e-07
F08F8.5	numr-1	Protein NUMR-1 [Source:RefSeq peptide;Acc:NP_498627]	protein_coding	11.6906	7.57149	5.37058	45.7684	45.8218	29.8068	8.2109	40.4657	2.30109	0.000123138	7.47966e-12
C27F2.1	C27F2.1	Protein C27F2.1 [Source:RefSeq peptide;Acc:NP_498058]	protein_coding	0.529194	0.480236	0.726412	2.73205	2.49697	3.32185	0.578614	2.85029	2.30044	2.79759e-11	7.3221e-16
F54C1.5	dyf-1	Tetratricopeptide repeat protein 30 homolog [Source:UniProtKB/Swiss-Prot;Acc:Q8I7G4]	protein_coding	0.676847	0.553672	0.628118	2.94542	2.561	3.64693	0.619546	3.05112	2.30005	1.36527e-12	1.40928e-17
F21C10.3	F21C10.3	Protein F21C10.3, isoform a [Source:RefSeq peptide;Acc:NP_741583]	protein_coding	2.25445	1.60695	2.2635	10.0561	9.57098	10.5326	2.04163	10.0532	2.29986	1.10139e-14	3.9684e-20
Y57G11B.1	Y57G11B.1	Protein Y57G11B.1 [Source:RefSeq peptide;Acc:NP_502766]	protein_coding	0.165452	0.169861	0.192264	0.639721	0.919236	1.03728	0.175859	0.865411	2.29897	0.000827622	2.74086e-07
T10B5.2	T10B5.2	Protein T10B5.2 [Source:RefSeq peptide;Acc:NP_872237]	protein_coding	0.144344	0.155889	0.0548952	0.664192	0.47603	0.607134	0.118376	0.582452	2.29876	0.00110151	9.57547e-07
F11H8.2	lgc-38	Protein LGC-38 [Source:RefSeq peptide;Acc:NP_498532]	protein_coding	0.434416	0.406944	0.468989	2.02447	2.14337	2.2772	0.436783	2.14835	2.29824	1.93523e-08	4.93594e-15
M04B2.6	M04B2.6	Protein M04B2.6 [Source:RefSeq peptide;Acc:NP_001023316]	protein_coding	6.02821	6.29938	5.34139	19.9531	23.149	43.7453	5.88966	28.9492	2.29727	2.26428e-10	4.85616e-11
T21C9.9	T21C9.9	Protein T21C9.9 [Source:RefSeq peptide;Acc:NP_505719]	protein_coding	0.15752	0.0415846	0.098845	0.34882	0.617763	0.497723	0.0993164	0.488102	2.29708	0.00831632	2.83498e-05
F59B1.7	srx-41	Protein SRX-41 [Source:RefSeq peptide;Acc:NP_504021]	protein_coding	0.210712	0.216328	0.146916	0.592524	0.826376	1.40029	0.191319	0.939731	2.29627	0.00241466	1.5235e-05
C29E6.2	trpa-1	Transient receptor potential cation channel subfamily A member 1 homolog [Source:UniProtKB/Swiss-Prot;Acc:Q18297]	protein_coding	1.20774	0.79301	1.04936	4.76118	4.85192	5.35382	1.0167	4.98897	2.29484	3.48717e-18	2.54438e-22
C49G9.1	C49G9.1	Protein C49G9.1 [Source:RefSeq peptide;Acc:NP_493186]	protein_coding	0.609997	0.426274	0.56291	2.11892	1.8294	3.88727	0.53306	2.61187	2.29271	0.000193514	3.54073e-07
C18C4.9	glb-6	Protein GLB-6 [Source:RefSeq peptide;Acc:NP_504469]	protein_coding	0.609997	0.615729	0.863129	3.27297	3.43013	3.52284	0.696285	3.40865	2.29145	1.43995e-09	2.56399e-15
F54H12.8	F54H12.8	Protein F54H12.8 [Source:RefSeq peptide;Acc:NP_001122702]	protein_coding	0.269595	0.186403	0.281955	1.16423	1.08248	1.36181	0.245984	1.20284	2.2898	6.21243e-06	2.72821e-11
Y73B6BL.13	mif-4	Protein MIF-4 [Source:RefSeq peptide;Acc:NP_500968]	protein_coding	0.78068	0.412193	1.0342	3.40268	3.72505	3.75887	0.742357	3.62886	2.28933	8.12172e-05	3.82968e-09
C31H2.2	dpy-8	Protein DPY-8 [Source:RefSeq peptide;Acc:NP_508873]	protein_coding	0.267879	0.204713	0.22118	1.30833	1.0644	1.01827	0.231258	1.13033	2.28917	1.90071e-05	1.12437e-09
B0024.1	col-149	Protein COL-149 [Source:RefSeq peptide;Acc:NP_505646]	protein_coding	0.507144	0.261947	0.599578	2.18564	2.20511	2.28921	0.456223	2.22666	2.28707	3.54742e-06	8.14577e-11
F13B9.2	F13B9.2	Protein F13B9.2 [Source:RefSeq peptide;Acc:NP_509398]	protein_coding	0.68886	0.41331	0.589454	2.5094	2.67089	3.07413	0.563875	2.75147	2.28676	1.17094e-05	8.22568e-11
Y41D4B.6	Y41D4B.6	Protein Y41D4B.6 [Source:RefSeq peptide;Acc:NP_500113]	protein_coding	0.245229	0.0497996	0.256472	0.835459	0.832279	1.0218	0.183834	0.896512	2.28592	0.00593322	6.86806e-07
F35B3.4	F35B3.4	Protein F35B3.4 [Source:RefSeq peptide;Acc:NP_510750]	protein_coding	0.293861	0.352627	0.47497	1.85926	2.25255	1.35661	0.373819	1.82281	2.28575	0.000137565	1.26017e-07
C17D12.6	spe-9	Sperm transmembrane protein 9 [Source:UniProtKB/Swiss-Prot;Acc:Q9TVY6]	protein_coding	0.274009	0.241125	0.155227	0.86683	0.917901	1.48166	0.223454	1.0888	2.28469	4.70785e-06	6.91223e-09
F21D5.9	F21D5.9	Protein F21D5.9 [Source:RefSeq peptide;Acc:NP_501499]	protein_coding	1.24335	0.880643	0.729468	5.11655	3.68688	5.09907	0.951154	4.63417	2.28456	3.32759e-08	1.15297e-11
T22H9.3	wago-10	Protein WAGO-10 [Source:RefSeq peptide;Acc:NP_503177]	protein_coding	0.102119	0.105911	0.160202	0.469199	0.607891	0.716133	0.122744	0.597741	2.28387	1.82321e-05	1.7939e-09
T23G5.3	T23G5.3	Uncharacterized protein T23G5.3 [Source:UniProtKB/Swiss-Prot;Acc:Q03607]	protein_coding	2.10873	1.50772	2.54235	10.7168	8.9305	10.3449	2.05293	9.9974	2.28387	9.41479e-13	2.35104e-16
B0391.14	B0391.14	Protein B0391.14 [Source:RefSeq peptide;Acc:NP_001256678]	protein_coding	2.30519	0.667933	0.646821	4.20948	6.17403	7.23307	1.20665	5.87219	2.28289	0.00165772	5.91484e-06
C25F6.30	C25F6.30		snoRNA	3.89189	2.72915	4.45193	16.0313	17.7674	20.0382	3.69099	17.9457	2.28155	5.97434e-08	1.47959e-13
F29D10.1	F29D10.1	Protein F29D10.1 [Source:RefSeq peptide;Acc:NP_492390]	protein_coding	0.719132	0.253131	0.250701	1.71887	1.78619	2.43459	0.407655	1.97989	2.28	0.00879664	4.6913e-06
M163.1	M163.1	Protein M163.1 [Source:RefSeq peptide;Acc:NP_510412]	protein_coding	29.1997	24.966	38.9982	144.879	133.099	174.111	31.0546	150.696	2.27876	1.75712e-15	1.20514e-29
F30H5.3	F30H5.3	Protein F30H5.3 [Source:RefSeq peptide;Acc:NP_497206]	protein_coding	0.143232	0.0916672	0.231508	0.87877	0.680886	0.700419	0.155469	0.753358	2.27671	1.41721e-05	3.92886e-10
C25F9.12	C25F9.12	Protein C25F9.12 [Source:RefSeq peptide;Acc:NP_001122860]	protein_coding	0.225917	0.213005	0.303783	1.29325	1.13915	1.16546	0.247568	1.19929	2.27628	0.00331445	9.02071e-07
C29A12.4	nrx-1	Protein NRX-1, isoform b [Source:RefSeq peptide;Acc:NP_001122868]	protein_coding	1.68935	1.08973	1.34709	6.40424	6.15315	7.4272	1.37539	6.66153	2.27602	4.18182e-17	9.639e-25
R03E9.4	irk-1	Protein IRK-1 [Source:RefSeq peptide;Acc:NP_509138]	protein_coding	0.40837	0.315989	0.368184	1.82645	1.62917	1.82747	0.364181	1.76103	2.27369	3.30535e-07	3.58817e-13
ZK662.2	ZK662.2	Protein ZK662.2 [Source:RefSeq peptide;Acc:NP_510584]	protein_coding	0.1773	0.351049	0.309049	0.965977	1.27479	1.80072	0.279133	1.34716	2.2709	0.00101066	1.70086e-06
R12E2.7	R12E2.7	Protein R12E2.7 [Source:RefSeq peptide;Acc:NP_491311]	protein_coding	1.0145	0.595166	0.707344	2.37732	4.91811	3.87977	0.772338	3.72507	2.26996	0.000470612	8.60951e-07
K11C4.14	K11C4.14		ncRNA	37.9275	21.219	32.8364	114.951	112.051	216.554	30.6609	147.852	2.26968	1.67392e-08	1.91244e-11
K09D9.2	cyp-35A3	Protein CYP-35A3 [Source:RefSeq peptide;Acc:NP_504121]	protein_coding	0.574756	0.466872	0.385325	2.12905	2.35523	2.39484	0.475651	2.29304	2.26929	2.39891e-08	6.64935e-14
Y17G9B.7	fbxb-77	Protein FBXB-77 [Source:RefSeq peptide;Acc:NP_500634]	protein_coding	2.79695	0.879028	1.64832	7.20961	7.33452	11.1222	1.77477	8.55546	2.26922	7.50769e-06	8.4158e-09
F43C11.8	F43C11.8	Protein F43C11.8 [Source:RefSeq peptide;Acc:NP_494244]	protein_coding	0.177755	0.117316	0.162667	0.515468	0.762477	0.927744	0.152579	0.73523	2.26864	0.00650086	8.02814e-06
C35E7.4	C35E7.4	Protein C35E7.4 [Source:RefSeq peptide;Acc:NP_492831]	protein_coding	2.28708	1.50945	1.95191	8.55481	8.9272	10.1898	1.91615	9.22394	2.26718	5.04712e-18	6.68819e-22
Y113G7A.5	lgc-55	Protein LGC-55 [Source:RefSeq peptide;Acc:NP_507870]	protein_coding	0.423376	0.306465	0.299952	1.54097	1.71396	1.69532	0.343264	1.65009	2.26515	4.94553e-07	1.63108e-12
H16D19.7	H16D19.7		pseudogene	0.798668	0.843381	0.3898	3.25649	2.7668	3.7253	0.677283	3.24953	2.2624	0.000168235	4.2474e-08
F14B4.1	F14B4.1	Protein F14B4.1 [Source:RefSeq peptide;Acc:NP_492474]	protein_coding	1.87903	1.16099	1.44253	7.07207	7.11445	7.29754	1.49418	7.16135	2.26087	4.59961e-14	9.00773e-20
C33G8.8	nhr-139	Protein NHR-139 [Source:RefSeq peptide;Acc:NP_504767]	protein_coding	0.926009	1.00007	0.79238	3.52864	3.77608	5.72367	0.906154	4.34279	2.26079	8.57877e-10	7.10638e-13
Y75B7B.1	Y75B7B.1	Protein Y75B7B.1 [Source:RefSeq peptide;Acc:NP_503399]	protein_coding	0.717282	0.332659	0.648795	1.73762	2.29986	4.09096	0.566245	2.70948	2.25852	2.7406e-05	1.81827e-07
Y38C1AB.5	Y38C1AB.5	Protein Y38C1AB.5 [Source:RefSeq peptide;Acc:NP_499851]	protein_coding	0.705592	0.504491	0.676447	2.60417	2.79603	3.61629	0.628843	3.0055	2.25683	3.83633e-06	3.36986e-11
C48D5.2	ptp-1	Tyrosine-protein phosphatase 1 [Source:UniProtKB/Swiss-Prot;Acc:P28191]	protein_coding	2.20252	1.77667	2.07315	9.98057	9.99956	8.8926	2.01745	9.62424	2.25414	2.73681e-21	7.82649e-27
F02G3.1	ncam-1	Protein NCAM-1, isoform a [Source:RefSeq peptide;Acc:NP_741707]	protein_coding	5.84511	2.94589	4.41116	19.4646	22.0443	21.4674	4.40072	20.9921	2.25403	7.67729e-10	3.01246e-19
R90.1	R90.1	Protein R90.1 [Source:RefSeq peptide;Acc:NP_506224]	protein_coding	8.23127	6.52612	6.72668	34.6538	32.7095	35.1147	7.16136	34.1593	2.25397	4.53826e-24	9.14918e-35
C05A9.2	C05A9.2	Protein C05A9.2 [Source:RefSeq peptide;Acc:NP_509809]	protein_coding	7.00246	3.2736	4.21102	22.86	24.5445	21.698	4.82903	23.0342	2.25397	1.06986e-07	1.01799e-13
T27D1.3	npr-15	Neuropeptide receptor 15 [Source:UniProtKB/Swiss-Prot;Acc:Q09638]	protein_coding	0.558617	0.565312	0.486857	2.41516	1.98997	3.27803	0.536929	2.56105	2.25393	1.48056e-07	1.96518e-11
F55C9.3	F55C9.3	Protein F55C9.3 [Source:RefSeq peptide;Acc:NP_507752]	protein_coding	1.26044	0.403336	1.31823	3.38326	3.29549	7.54297	0.994004	4.74057	2.25374	0.00660931	7.32864e-06
Y38C1AB.1	Y38C1AB.1	Protein Y38C1AB.5 [Source:RefSeq peptide;Acc:NP_499851]	protein_coding	0.558593	0.659718	0.799437	2.79018	3.2284	3.58312	0.672583	3.20057	2.25054	1.46595e-06	1.16655e-11
Y75B8A.6	Y75B8A.6	Protein Y75B8A.6 [Source:RefSeq peptide;Acc:NP_499579]	protein_coding	5.0047	1.95737	2.17551	16.2885	17.5073	9.66853	3.04586	14.4881	2.24995	0.00650533	9.19862e-08
F09C8.1	F09C8.1	Protein F09C8.1 [Source:RefSeq peptide;Acc:NP_510636]	protein_coding	2.89082	1.84715	5.48826	15.669	11.7705	21.1942	3.40874	16.2112	2.24968	7.10478e-05	1.27933e-08
Y106G6G.4	Y106G6G.4	Protein Y106G6G.4 [Source:RefSeq peptide;Acc:NP_492705]	protein_coding	0.638724	0.240887	0.477149	1.65978	1.74453	3.03761	0.452253	2.14731	2.24733	9.35871e-05	1.82648e-07
Y38E10A.15	nspe-7	Protein NSPE-7 [Source:RefSeq peptide;Acc:NP_496698]	protein_coding	1.12039	1.66376	0.512646	5.53808	4.32533	5.76858	1.09893	5.21066	2.24536	0.00170259	1.25505e-07
D2007.2	D2007.2	Uncharacterized protein D2007.2 [Source:UniProtKB/Swiss-Prot;Acc:P34376]	protein_coding	2.82957	2.33436	2.13727	11.3135	12.3301	10.9542	2.43373	11.5326	2.24447	8.39869e-12	1.24132e-16
R173.3	R173.3	Protein R173.3 [Source:RefSeq peptide;Acc:NP_509187]	protein_coding	0.174255	0.127785	0.15187	0.78605	0.683396	0.677328	0.151303	0.715591	2.24169	5.785e-05	1.48085e-09
W05B5.1	W05B5.1	Protein W05B5.1, isoform g [Source:RefSeq peptide;Acc:NP_001252047]	protein_coding	8.25043	6.43835	7.66996	32.3381	29.5586	43.8197	7.45291	35.2388	2.24129	1.81955e-21	4.25877e-25
T13C2.2	T13C2.2	Protein T13C2.2 [Source:RefSeq peptide;Acc:NP_495389]	protein_coding	0.169084	0.260385	0.191572	1.24809	1.03612	0.651928	0.207014	0.978714	2.24116	0.00027148	9.27821e-07
C16D6.1	C16D6.1	Protein C16D6.1 [Source:RefSeq peptide;Acc:NP_510099]	protein_coding	0.367629	0.41594	0.219705	1.27376	1.75073	1.71872	0.334425	1.58107	2.24115	0.00827757	1.48022e-05
C48B4.2	rom-2	Rhomboid-related protein 2 [Source:UniProtKB/Swiss-Prot;Acc:P34356]	protein_coding	0.371002	0.209878	0.388012	1.37859	1.50697	1.69462	0.322964	1.52673	2.241	2.1865e-05	4.77741e-10
AC8.4	AC8.4	Protein AC8.4 [Source:RefSeq peptide;Acc:NP_508043]	protein_coding	2.75601	2.2387	2.0694	8.60689	7.44823	17.305	2.3547	11.12	2.23955	6.08949e-09	2.40108e-09
R09B5.5	pqn-54	Protein PQN-54 [Source:RefSeq peptide;Acc:NP_503423]	protein_coding	0.273577	0.264818	0.515016	1.44244	1.82396	1.70829	0.351137	1.65823	2.23954	1.64316e-05	1.75504e-09
F46H5.5	F46H5.5	Protein F46H5.5 [Source:RefSeq peptide;Acc:NP_509220]	protein_coding	0.540541	0.356752	0.367461	1.653	2.1199	2.19597	0.421584	1.98963	2.2386	6.53313e-05	3.09102e-09
F22D3.4	F22D3.4	Uncharacterized protein F22D3.4 [Source:UniProtKB/Swiss-Prot;Acc:Q10919]	protein_coding	0.412952	0.204408	0.41389	1.30638	1.11342	2.44655	0.34375	1.62212	2.23845	0.000125272	7.64705e-07
C06A8.9	glr-4	Protein GLR-4, isoform a [Source:RefSeq peptide;Acc:NP_001254126]	protein_coding	0.847323	0.755444	0.901718	3.6759	3.94976	4.18543	0.834828	3.93703	2.23756	3.6656e-15	7.66699e-22
F36H9.7	F36H9.7	Protein F36H9.7 [Source:RefSeq peptide;Acc:NP_503502]	protein_coding	0.740645	0.195527	0.516402	1.66616	1.83963	3.34322	0.484191	2.283	2.23728	0.00402203	2.11671e-05
C07A12.2	C07A12.2	Protein C07A12.2 [Source:RefSeq peptide;Acc:NP_508780]	protein_coding	1.69913	1.49521	2.36937	10.0337	7.9964	8.18106	1.85457	8.73706	2.23606	4.34084e-05	3.28279e-09
F31D4.7	twk-35	Protein TWK-35 [Source:RefSeq peptide;Acc:NP_508031]	protein_coding	0.123353	0.162824	0.10034	0.679285	0.430016	0.711476	0.128839	0.606926	2.23595	0.0014819	1.97808e-06
F42D1.2	tatn-1	Protein TATN-1 [Source:RefSeq peptide;Acc:NP_510454]	protein_coding	10.7389	10.3154	17.8483	72.8707	52.7594	57.542	12.9676	61.0574	2.23526	6.63124e-07	1.12003e-17
T08E11.7	fbxa-3	Protein FBXA-3 [Source:RefSeq peptide;Acc:NP_494084]	protein_coding	1.9682	1.4754	1.52477	7.78942	7.31392	8.28107	1.65612	7.7948	2.2347	5.12655e-12	1.40181e-17
C24B5.1	C24B5.1	Protein C24B5.1 [Source:RefSeq peptide;Acc:NP_505381]	protein_coding	0.371929	0.341523	0.541192	1.79048	1.9977	2.11683	0.418215	1.96834	2.23466	7.07654e-07	4.86776e-12
F22F1.1	hil-3	Histone H1.3 [Source:UniProtKB/Swiss-Prot;Acc:Q19743]	protein_coding	85.5895	38.2494	86.1556	325.659	320.029	341.349	69.9982	329.013	2.23275	1.54958e-08	1.58925e-15
C17C3.6	C17C3.6	Protein C17C3.6 [Source:RefSeq peptide;Acc:NP_495069]	protein_coding	0.523994	0.207498	0.383613	1.71291	1.74676	1.77395	0.371702	1.74454	2.23063	0.00771043	4.40927e-06
R07G3.8	R07G3.8	Protein R07G3.8 [Source:RefSeq peptide;Acc:NP_495599]	protein_coding	2.71966	2.1159	2.88203	11.6995	11.4783	12.9878	2.57253	12.0552	2.22839	3.49343e-16	9.26456e-22
F48C5.2	F48C5.2	Protein F48C5.2 [Source:RefSeq peptide;Acc:NP_001024687]	protein_coding	1.31025	0.943369	0.996602	5.65227	5.45001	4.12216	1.08341	5.07481	2.22778	8.96954e-07	1.15789e-10
ZK84.7	ins-20	Protein INS-20 [Source:RefSeq peptide;Acc:NP_001022529]	protein_coding	0.430921	0.284403	0.95769	3.18085	1.79562	2.85694	0.557672	2.61113	2.22719	0.00669866	1.45136e-05
C10F3.2	dhs-16	Protein DHS-16 [Source:RefSeq peptide;Acc:NP_504554]	protein_coding	0.843111	0.386105	0.647828	2.86677	2.44616	3.47566	0.625681	2.92953	2.22717	1.15872e-06	3.83237e-11
F48F5.6	F48F5.6	Protein F48F5.6, isoform b [Source:RefSeq peptide;Acc:NP_001256918]	protein_coding	0.285285	0.167365	0.331517	1.27019	0.932365	1.46662	0.261389	1.22306	2.22622	0.00428634	3.83751e-06
C54F6.15	C54F6.15	Protein C54F6.15 [Source:RefSeq peptide;Acc:NP_001023737]	protein_coding	2.91892	1.60538	1.10238	9.49052	8.02914	8.78388	1.87556	8.76785	2.2249	0.000256465	8.86558e-09
F35D11.1	F35D11.1	Protein F35D11.1 [Source:RefSeq peptide;Acc:NP_494818]	protein_coding	0.524102	0.566022	0.398641	2.56236	2.289	2.09692	0.496255	2.3161	2.22254	0.000857644	2.78343e-07
K02F3.4	zip-2	Protein ZIP-2 [Source:RefSeq peptide;Acc:NP_497269]	protein_coding	100.553	75.2579	87.3949	405.397	371.665	450.948	87.7352	409.337	2.22206	4.12779e-25	1.81916e-40
T02C5.3	igcm-3	Protein IGCM-3, isoform b [Source:RefSeq peptide;Acc:NP_001123175]	protein_coding	38.2082	18.8305	20.2883	117.859	121.063	121.789	25.7757	120.237	2.2218	4.60824e-08	5.71647e-17
F48F5.4	srd-70	Protein SRD-70, isoform a [Source:RefSeq peptide;Acc:NP_001256921]	protein_coding	0.235143	0.141084	0.357707	0.924209	0.7126	1.78511	0.244645	1.14064	2.22109	0.00314983	3.59189e-05
R09A8.5	R09A8.5	Protein R09A8.5 [Source:RefSeq peptide;Acc:NP_510111]	protein_coding	1.61856	1.54483	1.84903	6.98467	8.61825	7.7557	1.67081	7.78621	2.22037	6.37104e-12	4.22933e-17
C17F4.6	gcy-19	Protein GCY-19 [Source:RefSeq peptide;Acc:NP_494491]	protein_coding	1.36114	0.898338	1.53455	4.89853	5.44221	7.32781	1.26468	5.88952	2.21938	1.32918e-12	1.36497e-16
F21C10.11	F21C10.11	Protein F21C10.11, isoform a [Source:RefSeq peptide;Acc:NP_001041103]	protein_coding	12.7725	8.87339	9.66704	29.2411	41.6879	74.8177	10.4376	48.5822	2.21863	2.17947e-11	1.04149e-09
W04A8.4	W04A8.4	Protein W04A8.4 [Source:RefSeq peptide;Acc:NP_493422]	protein_coding	56.421	19.5706	39.025	150.556	150.658	233.819	38.3389	178.344	2.21778	3.84563e-07	1.414e-10
K10C2.12	K10C2.12	Protein K10C2.12 [Source:RefSeq peptide;Acc:NP_001257042]	protein_coding	5.69679	4.13052	4.11185	24.1983	23.2072	17.3848	4.64639	21.5967	2.21663	1.29574e-09	8.27708e-13
F27E11.3	cfz-2	Protein CFZ-2, isoform b [Source:RefSeq peptide;Acc:NP_503964]	protein_coding	8.58492	3.7137	5.38479	26.5487	25.3604	30.256	5.89447	27.3884	2.21613	9.05547e-08	2.39946e-14
ZK1055.4	ZK1055.4	Protein ZK1055.4 [Source:RefSeq peptide;Acc:NP_504674]	protein_coding	0.213425	0.256106	0.0811674	0.634252	0.7419	1.18234	0.183566	0.85283	2.21596	0.00349349	1.16738e-05
R01H10.6	bbs-5	Protein BBS-5 [Source:RefSeq peptide;Acc:NP_499272]	protein_coding	1.97887	1.85373	1.91382	9.58098	7.13491	9.96502	1.91548	8.89364	2.21507	2.02324e-13	2.49896e-17
ZK328.7	ZK328.7	Tetratricopeptide repeat protein 21 homolog [Source:UniProtKB/Swiss-Prot;Acc:Q20255]	protein_coding	0.301065	0.194951	0.249518	0.904499	1.04148	1.51283	0.248511	1.15294	2.21393	5.33843e-09	6.75467e-12
C54D2.5	cca-1	Protein CCA-1, isoform e [Source:RefSeq peptide;Acc:NP_001024498]	protein_coding	1.55076	1.41602	1.37381	6.80275	6.45386	6.88061	1.44686	6.71241	2.2139	3.5256e-21	2.43969e-30
F53A9.7	F53A9.7	Protein F53A9.7 [Source:RefSeq peptide;Acc:NP_509476]	protein_coding	11.802	11.3893	12.1875	50.4607	43.9516	69.6136	11.7929	54.6753	2.21297	1.36476e-18	1.03653e-20
T10B9.9	T10B9.9	Uncharacterized protein T10B9.29 [Source:UniProtKB/Swiss-Prot;Acc:Q09352]	protein_coding	0.809975	0.943369	0.847112	4.32085	3.64372	4.08631	0.866819	4.01696	2.2123	2.03774e-05	3.94363e-10
C16C2.1	ceh-5	Homeobox protein ceh-5 [Source:UniProtKB/Swiss-Prot;Acc:P20269]	protein_coding	2.80479	0.607835	1.26967	6.09189	6.27978	9.30651	1.56077	7.22606	2.21095	0.000441119	3.15222e-06
R107.1	nac-2	Sodium-dependent high-affinity dicarboxylate transporter 2 [Source:UniProtKB/Swiss-Prot;Acc:P32739]	protein_coding	10.0078	6.50865	7.62718	28.5658	36.8138	46.3838	8.04789	37.2544	2.21073	4.67639e-15	1.38207e-20
Y57A10A.23	Y57A10A.23	Protein Y57A10A.23 [Source:RefSeq peptide;Acc:NP_496599]	protein_coding	26.9198	15.0939	11.9236	75.22	89.9919	84.261	17.9791	83.1577	2.20953	1.61493e-07	3.23419e-13
F46E10.2	F46E10.2	Protein F46E10.2 [Source:RefSeq peptide;Acc:NP_504658]	protein_coding	8.58302	5.06556	7.85447	25.673	33.5801	40.0936	7.16768	33.1156	2.20793	1.76979e-12	1.35738e-15
F25B3.5	F25B3.5	Protein F25B3.5, isoform a [Source:RefSeq peptide;Acc:NP_001256122]	protein_coding	1.13994	0.88132	1.05595	4.7224	4.93365	4.53915	1.02573	4.73173	2.20571	3.10885e-11	1.27685e-16
R01E6.4	acr-12	Protein ACR-12 [Source:RefSeq peptide;Acc:NP_510262]	protein_coding	0.899849	1.12443	0.740337	4.25104	4.15251	4.34619	0.92154	4.24991	2.20531	8.41272e-09	4.17576e-16
C17G1.7	cysl-1	Protein CYSL-1 [Source:RefSeq peptide;Acc:NP_509670]	protein_coding	6.62066	5.76154	6.02272	29.2798	30.4064	25.1872	6.13497	28.2911	2.20522	2.32065e-19	9.67318e-25
R09A1.5	R09A1.5	Protein R09A1.5 [Source:RefSeq peptide;Acc:NP_503365]	protein_coding	1.28787	0.874269	1.03905	5.16065	4.94257	4.6507	1.06706	4.91797	2.20442	3.92625e-07	3.69213e-12
T19A5.3	T19A5.3	Protein T19A5.3, isoform a [Source:RefSeq peptide;Acc:NP_001024142]	protein_coding	0.328824	0.227872	0.361095	1.39565	1.57169	1.25237	0.30593	1.40657	2.20091	2.72276e-08	2.47777e-12
C06G1.5	C06G1.5	Protein C06G1.5, isoform b [Source:RefSeq peptide;Acc:NP_001257276]	protein_coding	2.50793	1.78879	1.90506	9.9289	8.67089	9.9105	2.06726	9.50343	2.20073	3.00008e-18	1.16686e-21
F13H8.5	F13H8.5	Protein F13H8.5, isoform a [Source:RefSeq peptide;Acc:NP_001254112]	protein_coding	0.575147	0.539863	0.441112	2.2912	2.7694	2.09136	0.518707	2.38399	2.20038	1.03301e-08	1.26546e-12
C27H6.1	unc-41	Putative stoned B-like protein [Source:UniProtKB/Swiss-Prot;Acc:P90761]	protein_coding	0.961581	0.961912	0.901944	4.80622	4.7858	3.39163	0.941812	4.32788	2.20015	6.15705e-16	1.57492e-17
C27C7.4	nhr-73	Protein NHR-73 [Source:RefSeq peptide;Acc:NP_492921]	protein_coding	0.254285	0.209782	0.315808	0.938503	1.60496	1.04022	0.259958	1.19456	2.20013	0.000288582	2.06735e-07
Y76B12C.1	cng-2	Protein CNG-2 [Source:RefSeq peptide;Acc:NP_500158]	protein_coding	0.099565	0.143371	0.113596	0.4486	0.443723	0.745645	0.118844	0.545989	2.1998	0.000300466	3.8925e-07
F40G9.6	F40G9.6	Protein F40G9.6 [Source:RefSeq peptide;Acc:NP_497170]	protein_coding	2.41988	1.25968	2.53083	7.25995	7.68582	13.577	2.07013	9.5076	2.19936	4.43211e-06	1.90134e-09
C24H12.11	C24H12.11	Protein C24H12.11 [Source:RefSeq peptide;Acc:NP_493734]	protein_coding	4.29919	1.98028	3.25513	10.9796	10.5598	22.1858	3.1782	14.5751	2.19722	0.000166088	7.37127e-09
F26D11.12	F26D11.12	Protein F26D11.12 [Source:RefSeq peptide;Acc:NP_001122930]	protein_coding	4.49615	3.51949	4.921	17.8622	19.2221	22.2423	4.31222	19.7755	2.19721	1.79088e-12	9.04491e-18
F25H8.7	spe-29	Protein SPE-29 [Source:RefSeq peptide;Acc:NP_501791]	protein_coding	0.819966	1.03314	0.9745	3.53723	3.58118	5.84633	0.942536	4.32158	2.19694	1.63898e-06	1.32034e-09
ZK742.7	ZK742.7	Protein ZK742.7 [Source:RefSeq peptide;Acc:NP_001256091]	protein_coding	1.45334	1.24695	1.06398	5.36393	4.34605	7.54433	1.25476	5.75144	2.19651	5.63517e-05	3.03235e-08
T16G1.7	T16G1.7	Protein T16G1.7 [Source:RefSeq peptide;Acc:NP_506233]	protein_coding	2.72994	1.95011	4.63534	14.7154	12.1706	15.784	3.10513	14.2233	2.19553	5.97702e-07	8.63688e-12
F08D12.4	F08D12.4	Protein F08D12.4 [Source:RefSeq peptide;Acc:NP_494362]	protein_coding	0.750688	0.430823	0.40962	1.65204	2.01604	3.60955	0.530377	2.42588	2.19342	0.00037844	2.36362e-06
F45E4.7	nep-16	Protein NEP-16, isoform a [Source:RefSeq peptide;Acc:NP_001023203]	protein_coding	0.111595	0.0631299	0.100038	0.386653	0.375133	0.494737	0.0915877	0.418841	2.19318	0.00100262	1.38832e-07
F40F12.9	F40F12.9	Protein F40F12.9, isoform a [Source:RefSeq peptide;Acc:NP_001255048]	protein_coding	2.17423	2.20764	2.36137	9.52363	9.97541	11.3242	2.24775	10.2744	2.19251	1.52178e-12	6.12249e-19
F53A9.1	F53A9.1	Protein F53A9.1 [Source:RefSeq peptide;Acc:NP_509474]	protein_coding	6.36543	5.43675	7.83209	23.183	23.4956	42.979	6.54476	29.8859	2.19105	6.369e-12	2.4679e-12
F25F8.1	F25F8.1	Protein F25F8.1 [Source:RefSeq peptide;Acc:NP_491469]	protein_coding	1.29245	1.10302	1.47989	5.87453	6.07377	5.74602	1.29179	5.89811	2.19088	1.6451e-14	1.74765e-19
W05H9.5	linc-103		ncRNA	0.150297	0.17359	0.294727	1.10942	0.718376	0.996443	0.206205	0.941412	2.19075	0.00111986	1.49905e-06
M03E7.2	M03E7.2	Protein M03E7.2 [Source:RefSeq peptide;Acc:NP_504483]	protein_coding	0.831542	0.577695	0.640808	3.369	2.87497	3.11148	0.683348	3.11848	2.19015	0.000119807	4.24028e-09
F56D5.3	F56D5.3	Protein F56D5.3 [Source:RefSeq peptide;Acc:NP_501657]	protein_coding	0.256757	0.293726	0.358039	0.758102	1.35939	2.02822	0.30284	1.3819	2.19003	0.000368837	3.329e-06
ZC513.7	ZC513.7		pseudogene	208.796	158.225	146.165	627.672	736.861	975.753	171.062	780.096	2.18913	5.14522e-15	1.15376e-26
F25G6.7	F25G6.7	Protein F25G6.7, isoform b [Source:RefSeq peptide;Acc:NP_001023849]	protein_coding	0.112503	0.133652	0.294153	0.806716	0.628734	1.02836	0.180103	0.821269	2.18904	0.00148563	9.31584e-07
T25C12.11	T25C12.11		snoRNA	6.41892	5.36614	6.0419	28.8801	29.1597	23.1797	5.94232	27.0732	2.18776	6.41563e-07	3.10321e-11
T28B8.1	T28B8.1	Protein T28B8.1 [Source:RefSeq peptide;Acc:NP_492229]	protein_coding	76.1234	34.1368	40.715	204.366	198.26	285.08	50.3251	229.235	2.18748	1.47464e-07	1.06239e-13
K03E6.4	mksr-1	Protein MKSR-1 [Source:RefSeq peptide;Acc:NP_508203]	protein_coding	0.50235	0.442062	0.490357	2.50739	2.13431	1.88965	0.478257	2.17711	2.18656	0.000193729	3.39949e-08
F13A7.11	F13A7.11	Protein F13A7.11 [Source:RefSeq peptide;Acc:NP_507144]	protein_coding	7.62001	5.84783	6.1531	29.8241	29.3978	29.9967	6.54031	29.7395	2.18495	6.83274e-17	5.19911e-22
B0244.2	ida-1	Protein IDA-1 [Source:RefSeq peptide;Acc:NP_498245]	protein_coding	7.74434	5.60582	8.14607	35.3	32.4976	29.9333	7.16541	32.577	2.18473	1.49091e-21	3.81606e-25
F11C1.4	F11C1.4	Protein F11C1.4 [Source:RefSeq peptide;Acc:NP_510156]	protein_coding	0.535619	0.134668	0.506826	1.45237	1.45041	2.44653	0.392371	1.78311	2.1841	0.00258187	4.13805e-06
F53B2.5	F53B2.5	Protein F53B2.5 [Source:RefSeq peptide;Acc:NP_502400]	protein_coding	0.306388	0.170285	0.151785	0.935252	0.9012	1.01906	0.209486	0.951839	2.18386	0.000479732	8.04804e-08
Y17G9B.11	Y17G9B.11	Protein Y17G9B.11 [Source:RefSeq peptide;Acc:NP_001255265]	protein_coding	2.35135	0.642153	0.932785	4.95901	6.83669	6.03892	1.30876	5.94487	2.18344	0.00466929	2.73579e-06
Y39E4B.13	Y39E4B.13	Protein Y39E4B.13 [Source:RefSeq peptide;Acc:NP_499712]	protein_coding	0.537398	0.177339	0.702547	2.03063	2.01976	2.37524	0.472428	2.14188	2.18071	0.00468261	1.42103e-06
K07B1.8	K07B1.8	Protein K07B1.8 [Source:RefSeq peptide;Acc:NP_505416]	protein_coding	145.532	104.84	183.29	440.69	451.508	1073.85	144.554	655.35	2.18065	7.06234e-07	2.25418e-10
F23C8.3	F23C8.3	Protein F23C8.3, isoform b [Source:RefSeq peptide;Acc:NP_001249159]	protein_coding	2.98941	2.20974	2.43865	9.29939	9.76016	15.5181	2.54593	11.5259	2.17861	8.5406e-12	1.57866e-13
F29C4.8	col-99	Putative cuticle collagen 99 [Source:UniProtKB/Swiss-Prot;Acc:O76368]	protein_coding	3.81048	1.83014	2.44635	13.0889	12.031	11.4846	2.69566	12.2015	2.17835	7.5083e-08	4.06682e-14
C25F6.7	C25F6.7	Protein C25F6.7, isoform a [Source:RefSeq peptide;Acc:NP_741791]	protein_coding	0.304277	0.156193	0.194472	0.855628	0.961284	1.14457	0.218314	0.987161	2.17688	0.000583262	1.12347e-07
R05G6.5	R05G6.5	Protein R05G6.5 [Source:RefSeq peptide;Acc:NP_501212]	protein_coding	1.54869	0.591755	1.10821	4.46953	4.55527	5.65694	1.08289	4.89392	2.17611	8.43213e-05	2.05599e-09
R11G11.2	nhr-58	Protein NHR-58, isoform a [Source:RefSeq peptide;Acc:NP_503236]	protein_coding	1.21622	0.977189	0.755814	4.53523	4.26861	4.51526	0.983073	4.4397	2.17509	4.46072e-10	3.15624e-14
T21E3.3	lrp-2	Protein LRP-2 [Source:RefSeq peptide;Acc:NP_491270]	protein_coding	6.47564	3.3074	4.10794	18.046	16.6166	27.904	4.63033	20.8556	2.17125	7.04156e-07	3.31711e-15
Y43F8B.3	Y43F8B.3	Protein Y43F8B.3, isoform a [Source:RefSeq peptide;Acc:NP_001123046]	protein_coding	0.589961	0.252563	0.475264	1.73604	1.78219	2.41563	0.439263	1.97795	2.17085	5.84383e-07	1.81946e-11
C05B5.4	C05B5.4	Uncharacterized protein C05B5.4 [Source:UniProtKB/Swiss-Prot;Acc:P34292]	protein_coding	4.87504	2.09774	3.05464	12.4555	12.002	20.6727	3.34247	15.0434	2.17014	3.54302e-05	7.75491e-10
F48E3.1	gly-12	Protein GLY-12, isoform b [Source:RefSeq peptide;Acc:NP_001024691]	protein_coding	1.62162	1.23993	1.35471	6.55849	6.00101	6.38259	1.40542	6.31403	2.16756	3.71733e-15	3.62121e-20
C33G8.9	nhr-140	Protein NHR-140 [Source:RefSeq peptide;Acc:NP_504768]	protein_coding	1.71097	1.38164	1.89467	6.19802	6.76931	9.42684	1.66243	7.46472	2.1668	6.44461e-12	4.3852e-15
F40H3.6	F40H3.6	Protein F40H3.6 [Source:RefSeq peptide;Acc:NP_495234]	protein_coding	12.2656	8.8555	12.9697	32.0851	32.6891	88.1728	11.3636	50.9824	2.16558	3.34726e-11	2.02012e-07
R05G6.10	R05G6.10	Protein R05G6.10 [Source:RefSeq peptide;Acc:NP_501217]	protein_coding	6.21548	4.94481	7.58631	30.1672	25.6141	28.2938	6.24887	28.025	2.16505	5.40926e-17	2.60996e-22
C10C6.2	npr-3	Protein NPR-3 [Source:RefSeq peptide;Acc:NP_502162]	protein_coding	0.626597	0.300762	0.337592	1.74197	1.65688	2.2713	0.42165	1.89005	2.16431	9.24097e-05	6.96781e-09
C06E1.4	glr-1	Glutamate receptor 1 [Source:UniProtKB/Swiss-Prot;Acc:P34299]	protein_coding	0.195236	0.113391	0.138847	0.831742	0.581917	0.590459	0.149158	0.668039	2.16309	7.5775e-05	5.21965e-08
Y57G11C.37	anoh-2	Protein ANOH-2, isoform b [Source:RefSeq peptide;Acc:NP_001255820]	protein_coding	1.98955	1.47453	1.58616	7.70407	7.89859	7.01157	1.68341	7.53807	2.16281	4.65118e-17	3.9684e-20
Y65B4BR.6	grl-16	Protein GRL-16, isoform a [Source:RefSeq peptide;Acc:NP_490754]	protein_coding	0.648407	0.546309	1.28413	3.14232	4.22019	3.73643	0.826282	3.69965	2.16268	1.82552e-05	1.6461e-09
Y20F4.8	Y20F4.8	Protein Y20F4.8 [Source:RefSeq peptide;Acc:NP_001021736]	protein_coding	0.645603	0.47017	0.675203	2.18322	2.13905	3.693	0.596992	2.67176	2.16201	3.05277e-06	5.7833e-09
T05G5.12	dao-6	Protein DAO-6 [Source:RefSeq peptide;Acc:NP_741265]	protein_coding	0.879113	0.828866	1.24778	4.30405	3.38616	5.52722	0.985254	4.40581	2.16084	0.000187383	7.24708e-08
F10D2.4	str-112	Protein STR-112 [Source:RefSeq peptide;Acc:NP_504809]	protein_coding	0.0847227	0.251623	0.287973	0.603047	1.03834	1.1473	0.208106	0.92956	2.15923	0.00378639	2.80462e-05
F45E1.5	F45E1.5	Protein F45E1.5 [Source:RefSeq peptide;Acc:NP_509343]	protein_coding	0.35938	0.284625	0.238043	1.35165	1.39768	1.18963	0.294016	1.31298	2.15888	3.63436e-06	2.23654e-10
ZK822.1	ZK822.1	Protein ZK822.1 [Source:RefSeq peptide;Acc:NP_502256]	protein_coding	0.686953	0.524394	0.908882	3.2205	2.8564	3.38106	0.706743	3.15265	2.15731	1.82866e-10	5.57457e-15
C39B10.2	lgc-41	Protein LGC-41, isoform b [Source:RefSeq peptide;Acc:NP_001123116]	protein_coding	0.0972974	0.096323	0.0763187	0.346276	0.500827	0.356845	0.0899797	0.401316	2.15707	0.00757895	1.77196e-05
F35B12.7	nlp-24	Protein NLP-24 [Source:RefSeq peptide;Acc:NP_505946]	protein_coding	4.51482	2.81954	3.6556	15.7161	17.4683	15.7778	3.66332	16.3207	2.15548	2.17298e-11	4.42427e-15
H06A10.1	H06A10.1	Protein H06A10.1 [Source:RefSeq peptide;Acc:NP_510255]	protein_coding	0.310176	0.272951	0.306375	1.09027	1.35162	1.51679	0.296501	1.31956	2.15395	8.86634e-05	3.97485e-09
T13G4.3	tmc-1	Protein TMC-1 [Source:RefSeq peptide;Acc:NP_508221]	protein_coding	0.610483	0.420431	0.632921	2.39589	2.32654	2.67181	0.554612	2.46475	2.15189	5.82013e-13	3.14423e-17
C55A6.5	sdz-8	Protein SDZ-8 [Source:RefSeq peptide;Acc:NP_505921]	protein_coding	1.0145	0.632364	0.648399	2.82307	3.59188	3.78436	0.765089	3.39977	2.15174	2.37979e-06	2.23901e-10
F46G11.2	F46G11.2	Protein F46G11.2 [Source:RefSeq peptide;Acc:NP_508972]	protein_coding	0.198121	0.118871	0.207205	0.778698	0.635723	0.914631	0.174732	0.776351	2.15156	0.00346767	1.62921e-06
C33D12.3	twk-26	Protein TWK-26 [Source:RefSeq peptide;Acc:NP_508522]	protein_coding	0.383083	0.343128	1.03024	2.45263	1.78408	3.5665	0.585482	2.60107	2.15141	0.00311401	5.05842e-06
F15D4.6	F15D4.6	Protein F15D4.6 [Source:RefSeq peptide;Acc:NP_496807]	protein_coding	1.32904	0.905448	1.34514	4.79214	4.5397	6.53138	1.19321	5.28774	2.14781	2.56207e-06	1.28833e-10
T06H11.1	unc-58	Uncoordinated protein 58 [Source:UniProtKB/Swiss-Prot;Acc:Q22271]	protein_coding	0.864916	0.784179	0.886298	4.12728	3.70041	3.40137	0.845131	3.74302	2.14696	7.6098e-13	6.01235e-17
Y38C1AA.5	cutl-24	Protein CUTL-24, isoform b [Source:RefSeq peptide;Acc:NP_001023450]	protein_coding	1.88471	1.06619	1.26102	5.6907	6.0027	6.93541	1.40397	6.2096	2.14499	1.164e-08	6.33262e-15
K03H6.5	K03H6.5	Protein K03H6.5 [Source:RefSeq peptide;Acc:NP_500093]	protein_coding	0.67288	0.677828	0.592615	2.89423	2.34377	3.35706	0.647775	2.86502	2.14498	1.05642e-07	4.09991e-12
T12B5.13	fbxa-23	Protein FBXA-23 [Source:RefSeq peptide;Acc:NP_497301]	protein_coding	0.460321	0.202538	0.192571	1.13262	1.023	1.62766	0.285143	1.26109	2.14492	0.00472615	1.45276e-05
Y73B6BL.19	shl-1	Protein SHL-1 [Source:RefSeq peptide;Acc:NP_500975]	protein_coding	0.861015	0.518121	0.423761	2.91076	2.81809	2.24335	0.600965	2.6574	2.14466	2.07857e-05	8.05808e-10
K07A9.2	cmk-1	Calcium/calmodulin-dependent protein kinase type 1 [Source:UniProtKB/Swiss-Prot;Acc:Q9TXJ0]	protein_coding	1.76792	1.03258	1.60354	6.46722	6.24319	6.76205	1.46801	6.49082	2.14454	2.8026e-11	2.05289e-15
R10E11.9	R10E11.9	Protein R10E11.9 [Source:RefSeq peptide;Acc:NP_499169]	protein_coding	0.187871	0.557968	0.343848	1.33724	1.51964	1.96109	0.363229	1.60599	2.14451	0.0089937	2.06817e-05
BE0003N10.3	BE0003N10.3	Protein BE0003N10.3 [Source:RefSeq peptide;Acc:NP_497325]	protein_coding	1.5649	1.25385	1.15903	5.79171	5.63576	6.14307	1.32592	5.85685	2.14313	6.6796e-17	3.18224e-21
F33E11.1	nhr-15	Protein NHR-15 [Source:RefSeq peptide;Acc:NP_503174]	protein_coding	1.38812	0.83531	1.11017	3.85317	3.68268	7.18734	1.1112	4.90773	2.14294	1.85217e-07	3.73157e-09
K02B12.4	axl-1	Axin-like protein 1 [Source:UniProtKB/Swiss-Prot;Acc:Q3LRZ3]	protein_coding	0.700729	0.840862	1.01601	3.59384	3.38832	4.31324	0.852532	3.76513	2.14288	1.37771e-09	4.84837e-14
T20D4.7	T20D4.7	Protein T20D4.7 [Source:RefSeq peptide;Acc:NP_503954]	protein_coding	0.986824	0.59702	0.645043	3.33862	3.02355	3.48004	0.742962	3.28074	2.14266	8.48805e-05	4.64438e-09
F07C3.1	ptd-2	Protein PTD-2 [Source:RefSeq peptide;Acc:NP_505396]	protein_coding	0.0986473	0.0651062	0.0859751	0.32074	0.290158	0.491671	0.0832429	0.367523	2.14244	0.00307425	4.55978e-06
H19M22.3	H19M22.3	Protein H19M22.3, isoform a [Source:RefSeq peptide;Acc:NP_497594]	protein_coding	0.41179	0.353943	0.390608	1.48447	1.83092	1.78314	0.385447	1.69951	2.14052	4.09288e-08	1.64279e-13
C01G10.5	C01G10.5	Protein C01G10.5 [Source:RefSeq peptide;Acc:NP_506718]	protein_coding	8.51352	7.89313	6.57189	33.2382	23.3521	44.72	7.65951	33.7701	2.14042	6.40845e-10	2.08558e-11
F45D11.15	F45D11.15	Protein F45D11.16 [Source:RefSeq peptide;Acc:NP_493887]	protein_coding	0.199473	0.243046	0.433284	1.55331	1.23362	1.07356	0.291934	1.28683	2.14011	0.000193332	2.61619e-07
R05G6.1	R05G6.1	Protein R05G6.1 [Source:RefSeq peptide;Acc:NP_501219]	protein_coding	0.391249	0.355053	0.358039	1.72765	1.87006	1.26936	0.368113	1.62236	2.13987	0.000206153	1.51238e-07
F53F1.5	cut-2	Cuticlin-2 [Source:UniProtKB/Swiss-Prot;Acc:P34682]	protein_coding	2.14898	1.12063	2.94118	9.26023	9.62445	8.47282	2.07026	9.11917	2.13909	6.415e-06	3.91224e-10
Y47D7A.5	grl-5	Protein GRL-5 [Source:RefSeq peptide;Acc:NP_504216]	protein_coding	0.273146	0.180273	0.314236	1.20974	1.33904	0.832249	0.255885	1.12701	2.13893	0.00354997	1.01902e-05
C48A7.1	egl-19	Protein EGL-19, isoform b [Source:RefSeq peptide;Acc:NP_001023079]	protein_coding	1.41528	1.10327	1.45814	5.91413	5.5987	5.99219	1.32556	5.83501	2.13813	7.8063e-19	3.4153e-25
C43H6.9	glr-7	Protein GLR-7 [Source:RefSeq peptide;Acc:NP_508441]	protein_coding	0.193929	0.0943091	0.18147	0.645783	0.590429	0.829308	0.156569	0.688507	2.13667	0.000357243	7.42385e-08
F53F4.17	F53F4.17	Protein F53F4.17 [Source:RefSeq peptide;Acc:NP_001076746]	protein_coding	0.545324	0.719818	0.499036	2.15642	2.74016	2.84618	0.588059	2.58092	2.13385	0.00462171	3.43212e-06
C28H8.8	C28H8.8	Uncharacterized protein C28H8.8 [Source:UniProtKB/Swiss-Prot;Acc:Q09246]	protein_coding	0.284328	0.136475	0.270331	1.0085	0.886998	1.13759	0.230378	1.01103	2.13375	0.00588934	3.65333e-06
F45D3.2	F45D3.2	Protein F45D3.2 [Source:RefSeq peptide;Acc:NP_506141]	protein_coding	1.21622	0.722422	0.906285	4.26432	3.96488	4.25469	0.948308	4.1613	2.13361	5.43736e-10	6.362e-14
F45D11.14	F45D11.14	Protein F45D11.14 [Source:RefSeq peptide;Acc:NP_493883]	protein_coding	0.226995	0.299629	0.490632	1.57982	1.3947	1.48573	0.339086	1.48675	2.13244	6.48096e-05	7.71642e-09
F35H8.5	exc-7	Protein EXC-7 [Source:RefSeq peptide;Acc:NP_496057]	protein_coding	5.58058	5.04562	4.79173	24.0867	24.0798	19.4339	5.13931	22.5335	2.13242	1.06408e-17	8.36748e-22
ZC15.4	ZC15.4		pseudogene	0.190661	0.151001	0.159522	0.864526	0.579497	0.753053	0.167062	0.732358	2.13217	0.00542744	5.98833e-06
R04B3.3	R04B3.3	Protein R04B3.3 [Source:RefSeq peptide;Acc:NP_508449]	protein_coding	0.162557	0.0495167	0.222321	0.632924	0.5517	0.719661	0.144798	0.634762	2.13217	0.00806098	3.88095e-06
F56B3.6	F56B3.6	Protein F56B3.6 [Source:RefSeq peptide;Acc:NP_499990]	protein_coding	0.581743	0.298624	0.473212	1.43138	1.83787	2.66242	0.451193	1.97722	2.13166	0.000660712	1.6448e-06
Y82E9BL.13	fbxa-79	Protein FBXA-79 [Source:RefSeq peptide;Acc:NP_497378]	protein_coding	4.82095	3.97723	4.96927	20.7992	19.0205	20.506	4.58915	20.1086	2.13151	3.94165e-16	9.44593e-22
T24A6.8	nhr-221	Protein NHR-221 [Source:RefSeq peptide;Acc:NP_503987]	protein_coding	0.265175	0.175013	0.257524	0.719043	1.09568	1.23973	0.232571	1.01815	2.13021	0.00115702	9.42591e-07
R13A5.5	ceh-13	Homeobox protein ceh-13 [Source:UniProtKB/Swiss-Prot;Acc:P17488]	protein_coding	6.58412	4.03707	4.64249	20.8065	24.6139	21.3794	5.08789	22.2666	2.12974	9.13379e-11	6.99652e-17
Y95B8A.2	Y95B8A.2	Protein Y95B8A.2 [Source:RefSeq peptide;Acc:NP_490794]	protein_coding	0.515231	0.578081	0.538854	2.49924	2.77839	1.86058	0.544055	2.3794	2.12877	3.67704e-05	1.46828e-08
Y40H4A.1	gar-3	Muscarinic acetylcholine receptor gar-3 [Source:UniProtKB/Swiss-Prot;Acc:Q9U7D5]	protein_coding	0.58298	0.424564	0.557148	2.30003	2.0991	2.43871	0.521564	2.27928	2.12766	4.72398e-09	1.7665e-14
C23F12.3	C23F12.3	Protein C23F12.3 [Source:RefSeq peptide;Acc:NP_509578]	protein_coding	0.826844	0.344658	0.455134	1.92738	2.47472	2.70102	0.542212	2.36771	2.12656	0.0012326	9.99863e-07
T27E7.10	T27E7.10		pseudogene	1.20952	1.59654	1.26497	4.36334	4.93075	8.47686	1.35701	5.92365	2.12606	4.34084e-05	1.66252e-07
T23B3.2	T23B3.2	Protein T23B3.2 [Source:RefSeq peptide;Acc:NP_491922]	protein_coding	53.8084	43.4121	41.5738	193.892	202.901	209.066	46.2648	201.953	2.12603	7.48047e-22	2.44558e-33
M05D6.1	M05D6.1	Protein M05D6.1 [Source:RefSeq peptide;Acc:NP_495788]	protein_coding	0.351525	0.195371	0.232195	0.741367	0.780007	1.87906	0.259697	1.13348	2.12586	0.00457927	7.34095e-05
T02G5.3	T02G5.3	Protein T02G5.3 [Source:RefSeq peptide;Acc:NP_495462]	protein_coding	2.50495	1.63257	2.88177	8.43619	8.6113	13.5686	2.33976	10.2054	2.12489	4.68777e-10	1.22787e-12
H10D18.5	H10D18.5	Protein H10D18.5 [Source:RefSeq peptide;Acc:NP_504057]	protein_coding	1.81064	1.94041	1.72492	8.9417	7.43498	7.48529	1.82532	7.95399	2.12353	5.38335e-13	1.79591e-16
K02E7.10	K02E7.10	Protein K02E7.10 [Source:RefSeq peptide;Acc:NP_493904]	protein_coding	0.231081	0.169457	0.483352	1.083	1.25869	1.50668	0.29463	1.28279	2.12231	0.00481725	3.79011e-06
T10E10.1	col-168	Protein COL-168 [Source:RefSeq peptide;Acc:NP_509060]	protein_coding	0.660232	0.691184	0.595261	2.97692	3.3036	2.1838	0.648893	2.82144	2.12038	6.86365e-06	2.54833e-09
C37E2.2	C37E2.2	Protein C37E2.2, isoform a [Source:RefSeq peptide;Acc:NP_001024448]	protein_coding	1.22698	1.12472	1.10501	4.42066	4.24391	6.34621	1.15223	5.00359	2.11853	5.16005e-07	3.98358e-11
F52E1.12	F52E1.12		pseudogene	0.0979158	0.100525	0.193432	0.630987	0.714682	0.356044	0.130624	0.567237	2.11853	0.00319435	3.17082e-05
ZK809.9	ZK809.9	Protein ZK809.9 [Source:RefSeq peptide;Acc:NP_001255576]	protein_coding	0.948721	0.661926	1.06309	2.91553	3.09616	5.59779	0.891246	3.86983	2.11837	4.16898e-08	1.1973e-09
F53B7.2	frpr-9	Protein FRPR-9, isoform a [Source:RefSeq peptide;Acc:NP_001256281]	protein_coding	0.260129	0.114455	0.211599	0.777202	0.821811	0.945887	0.195394	0.8483	2.11819	0.000870849	1.27964e-07
F41B5.10	nhr-183	Protein NHR-183 [Source:RefSeq peptide;Acc:NP_503621]	protein_coding	2.08397	1.67969	2.02522	8.98469	7.37737	8.76175	1.92963	8.3746	2.1177	1.28256e-12	2.6877e-17
T28B4.4	T28B4.4	Protein T28B4.4 [Source:RefSeq peptide;Acc:NP_509111]	protein_coding	0.840823	0.727156	0.818727	2.78224	2.75744	4.80971	0.795568	3.4498	2.11645	5.22565e-06	1.10522e-08
Y38F1A.3	ptr-18	Protein PTR-18 [Source:RefSeq peptide;Acc:NP_496761]	protein_coding	0.501159	0.299751	0.393102	1.48633	1.72745	1.95291	0.398004	1.72223	2.11342	1.09994e-08	8.20141e-13
W02F12.8	W02F12.8	Protein W02F12.8 [Source:RefSeq peptide;Acc:NP_001256067]	protein_coding	1.0677	1.00668	0.638088	3.77979	3.21528	4.73347	0.904155	3.90951	2.11235	0.00140634	8.10082e-07
F13D2.2	gnrr-6	Protein GNRR-6 [Source:RefSeq peptide;Acc:NP_509865]	protein_coding	0.278831	0.0920129	0.255163	0.918837	0.666367	1.12096	0.208669	0.902056	2.112	0.00216291	6.34928e-06
T25C12.1	lin-14	Protein lin-14 [Source:UniProtKB/Swiss-Prot;Acc:Q21446]	protein_coding	2.54754	1.88756	2.87799	12.5576	12.477	6.57692	2.4377	10.5372	2.1119	8.69987e-13	5.06485e-10
C09G5.4	col-39	Cuticle collagen 39 [Source:UniProtKB/Swiss-Prot;Acc:Q09455]	protein_coding	0.527683	0.609465	1.7706	3.70962	4.95812	3.89544	0.969251	4.18773	2.11123	0.000758887	5.74555e-06
R08C7.1	R08C7.1	Protein R08C7.1 [Source:RefSeq peptide;Acc:NP_500571]	protein_coding	1.7652	1.48275	2.01397	8.12252	6.4508	8.1491	1.75397	7.57414	2.11046	0.00237371	7.30282e-07
K08A8.2	sox-2	Protein SOX-2, isoform a [Source:RefSeq peptide;Acc:NP_741836]	protein_coding	15.5039	5.48976	6.92341	39.38	42.2004	38.8935	9.30567	40.158	2.1095	2.59793e-06	5.20493e-09
Y38H6C.9	Y38H6C.9	Protein Y38H6C.9, isoform a [Source:RefSeq peptide;Acc:NP_001256926]	protein_coding	1.83989	1.59017	1.7868	6.6058	6.80768	9.0961	1.73895	7.50319	2.10929	5.09951e-11	9.51618e-16
ZK470.14	ZK470.14	Protein ZK470.14 [Source:RefSeq peptide;Acc:NP_001257006]	protein_coding	0.273469	0.128919	0.22472	0.86512	0.804372	1.03603	0.209036	0.901841	2.10912	0.0031663	1.78249e-06
C01G10.4	C01G10.4	Protein C01G10.4 [Source:RefSeq peptide;Acc:NP_506719]	protein_coding	10.6572	6.96399	8.9387	39.1661	24.4152	50.9635	8.85329	38.1816	2.10859	5.008e-09	5.65235e-10
H10E21.5	H10E21.5	Protein H10E21.5 [Source:RefSeq peptide;Acc:NP_497129]	protein_coding	2.09318	1.53701	1.73972	7.45498	6.59172	9.10431	1.78997	7.717	2.10811	2.30312e-13	5.30157e-17
C47E8.6	C47E8.6	Protein C47E8.6 [Source:RefSeq peptide;Acc:NP_506627]	protein_coding	0.599724	0.445289	0.333211	1.83794	2.26013	1.83999	0.459408	1.97936	2.10718	8.96426e-06	4.12143e-09
F29G6.2	F29G6.2	Protein F29G6.2 [Source:RefSeq peptide;Acc:NP_509921]	protein_coding	1.12873	0.785582	0.72975	3.54909	3.52121	4.30759	0.881353	3.79263	2.10541	6.44943e-08	2.67914e-12
F25C8.3	unc-80	Protein unc-80 [Source:UniProtKB/Swiss-Prot;Acc:Q9XV66]	protein_coding	1.80253	1.51577	1.86091	6.96216	6.77579	8.54228	1.72641	7.42674	2.10496	6.08181e-20	1.95728e-29
EGAP1.3	zmp-1	Protein ZMP-1 [Source:RefSeq peptide;Acc:NP_741156]	protein_coding	1.01165	0.527113	0.529014	3.07402	3.14528	2.67381	0.689258	2.96437	2.10461	1.43895e-05	5.71354e-10
M04G12.4	somi-1	Protein SOMI-1, isoform a [Source:RefSeq peptide;Acc:NP_506320]	protein_coding	6.1859	4.50804	4.08495	20.0053	21.402	22.1254	4.92629	21.1776	2.10396	1.63606e-11	1.54135e-21
B0034.3	casy-1	Protein CASY-1, isoform a [Source:RefSeq peptide;Acc:NP_001021110]	protein_coding	10.9824	9.2878	10.7685	46.8337	45.3194	41.0953	10.3462	44.4161	2.10198	1.63827e-21	1.14422e-32
T06D10.1	rsbp-1	Protein RSBP-1 [Source:RefSeq peptide;Acc:NP_492439]	protein_coding	7.94024	5.22128	6.66168	29.4895	27.1193	28.3583	6.60773	28.3224	2.09971	2.13443e-16	1.03885e-21
Y47D3B.5	twk-31	Protein TWK-31, isoform b [Source:RefSeq peptide;Acc:NP_001022884]	protein_coding	0.561845	0.558212	0.657106	2.56735	2.23307	2.81565	0.592387	2.53869	2.09947	4.21649e-12	3.93898e-17
C40A11.2	C40A11.2	Protein C40A11.2 [Source:RefSeq peptide;Acc:NP_494198]	protein_coding	1.68696	1.00834	2.6631	6.94778	6.83439	9.15932	1.78613	7.64716	2.09809	4.19678e-05	3.67859e-09
B0250.4	B0250.4		pseudogene	6.67909	4.25613	6.66416	22.2951	21.2263	31.6391	5.86646	25.0535	2.09445	6.184e-13	1.60115e-16
F45E12.6	F45E12.6	Protein F45E12.6 [Source:RefSeq peptide;Acc:NP_495530]	protein_coding	1.52855	2.01766	2.2569	8.43857	5.99471	10.3497	1.93437	8.26099	2.09445	3.7787e-05	5.31321e-08
Y74E4A.1	lgc-27	Protein LGC-27, isoform b [Source:RefSeq peptide;Acc:NP_740977]	protein_coding	0.811359	0.514893	0.718011	3.14261	2.44769	3.13419	0.681421	2.90816	2.09349	8.95843e-08	8.12057e-12
Y11D7A.19	Y11D7A.19	Protein Y11D7A.19 [Source:RefSeq peptide;Acc:NP_001129873]	protein_coding	1.58456	0.871493	0.932179	4.24692	4.30473	5.88598	1.12941	4.81254	2.09123	6.68747e-06	1.36628e-09
Y11D7A.11	col-120	Protein COL-120 [Source:RefSeq peptide;Acc:NP_501617]	protein_coding	0.432566	0.60103	0.380967	1.08034	2.4777	2.46641	0.471521	2.00815	2.09047	0.00029751	5.91484e-06
F58E6.10	unc-42	Protein UNC-42 [Source:RefSeq peptide;Acc:NP_505519]	protein_coding	0.599196	0.171941	0.46319	1.45601	1.71137	2.08735	0.411442	1.75157	2.08989	0.00280896	1.10862e-06
R07E3.2	R07E3.2	Protein R07E3.2 [Source:RefSeq peptide;Acc:NP_509735]	protein_coding	0.798028	0.778587	0.544315	2.01234	2.65346	4.34619	0.706977	3.004	2.08715	0.000191727	1.27151e-06
T06D8.10	T06D8.10	Protein T06D8.10 [Source:RefSeq peptide;Acc:NP_496407]	protein_coding	0.354664	0.250559	0.308234	1.50124	1.38603	0.992126	0.304486	1.29313	2.08643	5.93932e-08	7.42684e-11
ZC47.4	fbxa-30	Protein FBXA-30 [Source:RefSeq peptide;Acc:NP_497367]	protein_coding	3.52411	2.75783	3.58039	14.5993	13.1299	14.118	3.28744	13.9491	2.08513	3.30578e-13	4.9475e-18
R01H2.4	R01H2.4	Protein R01H2.4 [Source:RefSeq peptide;Acc:NP_498538]	protein_coding	0.254264	0.236911	0.0938548	0.851682	0.733219	0.894555	0.19501	0.826485	2.08344	0.00214291	1.67844e-06
R02E12.4	R02E12.4	Protein R02E12.4 [Source:RefSeq peptide;Acc:NP_508689]	protein_coding	0.324958	0.222412	0.264333	1.16761	1.32163	0.950729	0.270568	1.14666	2.08337	2.89022e-05	1.18556e-08
C13G3.1	C13G3.1	Protein C13G3.1 [Source:RefSeq peptide;Acc:NP_505805]	protein_coding	6.61026	5.3159	10.3409	29.8151	28.2117	36.3262	7.42237	31.451	2.08315	1.28266e-07	9.66963e-14
F40G9.15	F40G9.15	Protein F40G9.15 [Source:RefSeq peptide;Acc:NP_001122696]	protein_coding	2.35612	1.19617	1.83231	5.25575	4.97554	12.5784	1.79487	7.60322	2.08273	0.000128616	3.24148e-06
Y40A1A.4	anr-24		ncRNA	3.72712	2.78784	3.09241	10.5069	10.8654	19.3195	3.20246	13.5639	2.08252	1.00992e-10	1.08679e-11
Y46B2A.1	fbxc-51	Protein FBXC-51 [Source:RefSeq peptide;Acc:NP_493836]	protein_coding	15.4944	8.36263	13.3399	47.1353	47.7783	62.4425	12.399	52.452	2.08078	2.01813e-09	3.06443e-17
T26C5.2	T26C5.2	Protein T26C5.2 [Source:RefSeq peptide;Acc:NP_495968]	protein_coding	0.196911	0.137604	0.0726845	0.610716	0.522405	0.588206	0.135733	0.573776	2.07971	0.00203474	3.30208e-06
F39E9.10	F39E9.10		pseudogene	3.71381	3.13193	3.23673	11.6036	10.9574	20.0235	3.36082	14.1948	2.07848	7.83603e-10	1.53339e-11
F17C8.7	F17C8.7	Protein F17C8.7 [Source:RefSeq peptide;Acc:NP_001022543]	protein_coding	0.367964	0.161902	0.153934	0.724301	0.889904	1.27341	0.227933	0.962537	2.07823	0.00752643	5.2457e-05
C40C9.5	nlg-1	Neuroligin-1 [Source:UniProtKB/Swiss-Prot;Acc:Q9XTG1]	protein_coding	1.20169	0.696644	1.10393	3.95566	3.76546	4.95704	1.00075	4.22605	2.07822	3.99331e-10	4.13132e-14
F46F6.4	dyf-6	Protein DYF-6, isoform a [Source:RefSeq peptide;Acc:NP_001076767]	protein_coding	0.545537	0.394016	0.549019	2.18168	2.05876	2.04435	0.496191	2.09493	2.07794	3.44197e-08	4.3469e-13
C56E10.3	C56E10.3	Protein C56E10.3, isoform a [Source:RefSeq peptide;Acc:NP_001041233]	protein_coding	0.396806	0.292699	0.390587	1.59989	1.68207	1.27752	0.360031	1.51983	2.07771	2.29525e-06	4.69827e-10
Y39A3CL.2	tag-168	Protein TAG-168 [Source:RefSeq peptide;Acc:NP_497459]	protein_coding	1.72031	1.39075	1.28246	6.57836	6.03472	5.92479	1.46451	6.17929	2.07702	3.29032e-16	3.21849e-19
F10F2.3	lips-3	Protein LIPS-3 [Source:RefSeq peptide;Acc:NP_497941]	protein_coding	0.508078	0.422263	0.590414	2.10339	2.10329	2.20849	0.506918	2.13839	2.0767	8.55518e-06	1.04299e-10
Y75B8A.20	grl-15	Protein GRL-15 [Source:RefSeq peptide;Acc:NP_499592]	protein_coding	0.656284	0.501532	0.577999	2.18543	2.91249	2.22182	0.578605	2.43991	2.07618	0.000250953	6.56137e-08
C30D11.1	unc-103	Protein UNC-103, isoform a [Source:RefSeq peptide;Acc:NP_001122682]	protein_coding	1.06365	0.925714	0.971838	4.28928	4.06831	4.12855	0.987068	4.16205	2.07607	1.70393e-14	4.58785e-20
T27E4.7	T27E4.7	Protein T27E4.7 [Source:RefSeq peptide;Acc:NP_505353]	protein_coding	5.86809	5.98293	6.98363	25.093	21.3471	32.9732	6.27822	26.4711	2.07599	6.98905e-14	3.91325e-16
T05F1.10	dhs-4	Protein DHS-4 [Source:RefSeq peptide;Acc:NP_492563]	protein_coding	0.581055	0.41299	0.280475	1.50824	1.64336	2.21933	0.42484	1.79031	2.07522	0.000135755	1.19625e-07
F35H10.3	F35H10.3	Protein F35H10.3 [Source:RefSeq peptide;Acc:NP_501401]	protein_coding	1.08319	0.953196	0.88111	4.18817	3.61874	4.48201	0.9725	4.09631	2.07455	1.97427e-05	4.78169e-10
Y105C5A.1268	Y105C5A.1268	Protein Y105C5A.1268 [Source:RefSeq peptide;Acc:NP_001255874]	protein_coding	3.72298	2.71131	2.01397	8.39327	9.94367	17.2399	2.81609	11.8589	2.07421	0.000166276	1.70381e-06
C38D9.2	C38D9.2	Protein C38D9.2 [Source:RefSeq peptide;Acc:NP_507450]	protein_coding	0.416363	0.311435	0.406422	1.27326	1.59208	1.91076	0.378073	1.59203	2.07413	9.46982e-06	6.62958e-10
F33G12.6	F33G12.6	Protein F33G12.6, isoform a [Source:RefSeq peptide;Acc:NP_001022137]	protein_coding	5.99491	4.42719	4.96241	22.5017	20.352	21.9147	5.12817	21.5895	2.07381	1.03757e-18	8.42078e-25
T14E8.4	T14E8.4	Protein T14E8.4 [Source:RefSeq peptide;Acc:NP_001024909]	protein_coding	0.200806	0.142725	0.387716	1.25421	0.848103	0.976149	0.243749	1.02616	2.07378	0.00254238	4.10365e-06
C34E11.2	C34E11.2	Protein C34E11.2, isoform c [Source:RefSeq peptide;Acc:NP_001257171]	protein_coding	0.364579	0.235499	0.365069	1.19425	1.30052	1.55815	0.321716	1.35097	2.07014	2.59568e-07	8.21228e-12
T19F4.1	frpr-18	Protein FRPR-18, isoform b [Source:RefSeq peptide;Acc:NP_504746]	protein_coding	0.226135	0.373116	0.251284	1.05816	1.20557	1.30784	0.283512	1.19053	2.07012	5.47837e-05	1.16471e-08
C35E7.2	C35E7.2	Protein C35E7.2, isoform a [Source:RefSeq peptide;Acc:NP_492833]	protein_coding	0.437488	0.461981	0.750376	2.34357	2.23905	2.34013	0.549948	2.30758	2.06901	3.98713e-07	4.62061e-12
F26A1.15	acbp-7	Protein ACBP-7 [Source:RefSeq peptide;Acc:NP_001033359]	protein_coding	1.05037	0.970527	1.06191	3.9505	3.60444	5.37347	1.0276	4.30947	2.06823	5.13834e-06	3.94179e-10
T01G1.2	T01G1.2	Protein T01G1.2 [Source:RefSeq peptide;Acc:NP_502143]	protein_coding	3.6353	4.01737	5.42297	17.4139	18.3738	19.0172	4.35855	18.2683	2.06742	9.90088e-12	1.14443e-16
C09H10.8	glb-4	Protein GLB-4 [Source:RefSeq peptide;Acc:NP_496382]	protein_coding	0.152027	0.200673	0.40885	1.00768	0.958216	1.22543	0.25385	1.06378	2.06714	0.00483176	4.36714e-06
C35E7.10	C35E7.10	Protein C35E7.10, isoform a [Source:RefSeq peptide;Acc:NP_492826]	protein_coding	0.766015	0.421302	0.433949	1.69967	1.68985	3.40371	0.540422	2.26441	2.06698	0.000304958	1.27535e-06
F44F1.6	F44F1.6	Protein F44F1.6, isoform a [Source:RefSeq peptide;Acc:NP_493329]	protein_coding	7.85783	2.68518	4.44973	16.3759	17.2205	29.198	4.99758	20.9315	2.06637	0.000886247	1.5414e-07
JC8.12	bus-12	Protein BUS-12, isoform a [Source:RefSeq peptide;Acc:NP_001040957]	protein_coding	0.710376	0.579157	0.589987	2.48963	2.49918	2.8765	0.626507	2.62177	2.06514	4.06136e-06	2.87899e-11
T09F5.12	T09F5.12	Protein T09F5.12, isoform a [Source:RefSeq peptide;Acc:NP_001256653]	protein_coding	9.19517	7.81398	12.2252	35.4898	35.6199	51.2048	9.74479	40.7715	2.06486	2.67667e-12	2.02514e-16
F46F2.1	F46F2.1		pseudogene	0.150979	0.0775012	0.166673	0.486467	0.460531	0.700438	0.131718	0.549145	2.05974	0.000740774	6.49736e-07
C34E7.1	pqn-18	Protein PQN-18, isoform a [Source:RefSeq peptide;Acc:NP_001257202]	protein_coding	4.01329	3.16454	4.13102	17.8859	15.8637	13.3961	3.76962	15.7152	2.05967	3.64281e-15	4.05635e-18
H08J11.2	H08J11.2	Protein H08J11.2 [Source:RefSeq peptide;Acc:NP_509534]	protein_coding	6.79374	3.81666	4.05662	21.8887	23.5784	15.6781	4.88901	20.3817	2.05966	6.7509e-05	1.038e-10
C44C1.1	C44C1.1	Protein C44C1.1 [Source:RefSeq peptide;Acc:NP_508189]	protein_coding	9.89285	5.92372	7.31251	27.6357	34.6168	34.1633	7.7097	32.1386	2.05956	3.13225e-10	1.23574e-16
B0250.9	dhcr-7	Protein DHCR-7 [Source:RefSeq peptide;Acc:NP_507941]	protein_coding	0.727937	0.695092	0.793708	2.56415	2.53595	4.1248	0.738912	3.07496	2.05709	7.23595e-08	9.78719e-11
D1044.8	nekl-4	Serine/threonine-protein kinase D1044.8 [Source:UniProtKB/Swiss-Prot;Acc:P84199]	protein_coding	0.169263	0.281709	0.123147	0.853641	0.786483	0.747434	0.191373	0.795852	2.05611	0.000823994	5.75244e-08
H03E18.1	H03E18.1	Protein H03E18.1 [Source:RefSeq peptide;Acc:NP_509443]	protein_coding	0.353696	0.155624	0.181711	1.07311	1.0221	0.777272	0.230344	0.957495	2.05548	0.000737156	1.4194e-07
F09C6.2	fbxa-44	Protein FBXA-44 [Source:RefSeq peptide;Acc:NP_507267]	protein_coding	0.220778	0.485705	0.513113	1.24166	1.41904	2.4084	0.406532	1.6897	2.05532	0.000702725	9.70701e-06
F07C3.7	aat-2	Protein AAT-2 [Source:RefSeq peptide;Acc:NP_505394]	protein_coding	3.12922	2.4536	2.16781	9.716	11.4462	11.0466	2.58354	10.7363	2.05507	1.07674e-12	3.59989e-17
C07G3.2	irg-1	Protein IRG-1 [Source:RefSeq peptide;Acc:NP_503983]	protein_coding	4.49325	3.20086	3.84145	16.6963	11.8177	19.3969	3.84519	15.9703	2.05427	3.05661e-11	9.46301e-13
ZC123.1	ZC123.1	Protein ZC123.1 [Source:RefSeq peptide;Acc:NP_490782]	protein_coding	0.270723	0.204199	0.293247	0.948194	1.27028	0.971073	0.256056	1.06318	2.05386	1.28979e-05	4.22606e-09
Y81G3A.4	Y81G3A.4	Protein Y81G3A.4, isoform a [Source:RefSeq peptide;Acc:NP_001254372]	protein_coding	0.591909	0.250019	0.39619	1.49801	1.71781	1.92372	0.412706	1.71318	2.05349	0.000400142	2.00992e-07
F32A7.7	str-245	Protein STR-245 [Source:RefSeq peptide;Acc:NP_493595]	protein_coding	2.03051	2.01018	1.70812	7.5174	6.57838	9.76336	1.91627	7.95305	2.05321	8.00653e-11	5.22434e-14
T01B6.1	T01B6.1	Protein T01B6.1 [Source:RefSeq peptide;Acc:NP_508422]	protein_coding	3.47253	3.028	2.94942	12.1838	11.4727	15.5085	3.14998	13.055	2.05119	2.58079e-13	1.41281e-17
F35E2.2	F35E2.2	Protein F35E2.2 [Source:RefSeq peptide;Acc:NP_492990]	protein_coding	1.04779	0.560704	0.82928	2.95636	4.33138	2.81224	0.812593	3.36666	2.05071	5.94664e-05	7.82713e-08
F35D11.2	pqn-35	Protein PQN-35, isoform b [Source:RefSeq peptide;Acc:NP_871911]	protein_coding	2.89327	2.74705	2.49506	11.4946	11.7202	10.4681	2.71179	11.2276	2.04973	2.58423e-15	2.83301e-19
C38C10.6	C38C10.6	Protein C38C10.6 [Source:RefSeq peptide;Acc:NP_001021208]	protein_coding	2.3756	1.80543	1.88221	8.04661	7.55216	9.50475	2.02108	8.36784	2.04973	1.04086e-05	2.27164e-10
F21D9.6	F21D9.6		pseudogene	5.13	2.50119	3.89098	11.9401	14.183	21.4876	3.84072	15.8702	2.04687	7.34398e-06	5.65235e-10
C16E9.1	C16E9.1	Protein C16E9.1 [Source:RefSeq peptide;Acc:NP_509176]	protein_coding	0.279534	0.245986	0.0696071	0.659721	0.822211	0.97639	0.198376	0.819441	2.0464	0.00665619	1.26574e-05
AC8.8	mir-258.1		miRNA	1.92568	2.54186	4.27968	9.64549	9.91221	16.5698	2.91574	12.0425	2.0462	0.00260432	2.14202e-05
C08C3.3	mab-5	Homeobox protein mab-5 [Source:UniProtKB/Swiss-Prot;Acc:P10038]	protein_coding	1.03101	0.857969	1.07828	3.82885	4.19727	4.22394	0.989088	4.08335	2.04558	1.56941e-07	6.44762e-13
T20C4.1	srj-9	Protein SRJ-9 [Source:RefSeq peptide;Acc:NP_503963]	protein_coding	0.494051	0.474282	0.328811	1.2314	1.89354	2.23011	0.432381	1.78502	2.04556	0.000146205	4.85138e-07
ZC247.1	ZC247.1	Protein ZC247.1 [Source:RefSeq peptide;Acc:NP_492698]	protein_coding	0.91392	0.888171	1.25871	3.8092	3.27477	5.55008	1.02027	4.21135	2.04534	1.20817e-12	4.2917e-16
D1007.18	D1007.18	Protein D1007.18 [Source:RefSeq peptide;Acc:NP_001021070]	protein_coding	1.3593	0.85812	1.79248	6.4814	5.38888	4.66854	1.33663	5.51294	2.04422	6.28265e-05	1.14328e-07
C02E7.6	C02E7.6	Protein C02E7.6 [Source:RefSeq peptide;Acc:NP_504320]	protein_coding	1.88342	1.81675	2.8789	8.63177	10.6535	7.84766	2.19302	9.04432	2.04409	5.13834e-06	5.44333e-09
F45D11.10	fbxc-39	Protein FBXC-39 [Source:RefSeq peptide;Acc:NP_493876]	protein_coding	5.00756	3.13653	4.23642	12.4108	12.6964	25.9332	4.12684	17.0135	2.04357	2.33193e-09	1.11809e-09
Y45G5AM.6	Y45G5AM.6	Protein Y45G5AM.6 [Source:RefSeq peptide;Acc:NP_504156]	protein_coding	2.48239	2.21659	2.21441	10.5477	9.62811	8.30102	2.30446	9.49228	2.04232	9.07511e-12	2.08505e-15
C06E2.7	ubc-22	Protein UBC-22 [Source:RefSeq peptide;Acc:NP_509501]	protein_coding	0.183398	0.414997	0.30141	1.38138	1.28438	1.03481	0.299935	1.23352	2.04006	0.00208945	7.03365e-06
T04A8.18	T04A8.18	Protein T04A8.18 [Source:RefSeq peptide;Acc:NP_001129841]	protein_coding	0.605453	0.59939	0.773926	2.46513	2.45692	3.20745	0.65959	2.70984	2.03856	6.2202e-07	2.20757e-11
ZC395.5	ZC395.5	Protein ZC395.5 [Source:RefSeq peptide;Acc:NP_498123]	protein_coding	12.9869	10.3016	16.8344	38.2551	44.8945	81.534	13.3743	54.8946	2.0372	5.10031e-08	9.44358e-10
K01D12.14	hrg-2	Cadmium-inducible lysosomal protein CDR-5; Protein HRG-2 [Source:UniProtKB/TrEMBL;Acc:G5EGC7]	protein_coding	0.327239	0.398723	0.421222	1.30067	1.70294	1.70439	0.382395	1.56933	2.03702	0.000654947	2.30619e-07
Y58A7A.3	Y58A7A.3	Protein Y58A7A.3 [Source:RefSeq peptide;Acc:NP_504360]	protein_coding	15.5788	11.4642	15.8959	57.0666	55.3501	63.7627	14.313	58.7265	2.03669	1.94525e-19	5.43729e-29
M163.2	ztf-14	Protein ZTF-14 [Source:RefSeq peptide;Acc:NP_510411]	protein_coding	0.15921	0.105077	0.333018	0.863418	0.624391	0.962493	0.199101	0.816767	2.03642	0.00563638	7.24158e-06
F47B8.3	F47B8.3	Protein F47B8.3 [Source:RefSeq peptide;Acc:NP_506549]	protein_coding	6.23805	5.13881	5.71451	22.8071	22.5225	24.7669	5.69712	23.3655	2.03607	2.72296e-15	8.72574e-22
T16G1.6	T16G1.6	Protein T16G1.6 [Source:RefSeq peptide;Acc:NP_506234]	protein_coding	5.98787	6.0114	11.1665	29.2944	23.6157	42.047	7.72192	31.6524	2.03528	2.73634e-05	1.4941e-10
R03D7.3	R03D7.3		pseudogene	0.96388	0.353417	0.406963	2.13447	1.94258	2.98922	0.574753	2.35542	2.03497	3.34464e-05	4.49964e-07
Y6D1A.2	Y6D1A.2	Protein Y6D1A.2 [Source:RefSeq peptide;Acc:NP_496525]	protein_coding	1.14445	0.996386	1.24785	3.97995	4.91805	4.97362	1.12956	4.62387	2.03334	1.24206e-07	1.76431e-12
Y38F1A.4	Y38F1A.4	Protein Y38F1A.4 [Source:RefSeq peptide;Acc:NP_496762]	protein_coding	0.247026	0.177856	0.305324	1.16036	0.660539	1.16574	0.243402	0.995547	2.03215	0.00527025	3.32508e-05
M01G12.14	M01G12.14	Protein M01G12.14 [Source:RefSeq peptide;Acc:NP_493058]	protein_coding	0.380555	0.195348	0.619115	1.58289	1.5132	1.78937	0.398339	1.62849	2.03146	0.00278968	8.04149e-07
B0207.5	B0207.5	Protein B0207.5 [Source:RefSeq peptide;Acc:NP_491712]	protein_coding	0.128852	0.0630949	0.10433	0.273941	0.350473	0.586319	0.0987589	0.403578	2.03086	7.31729e-05	3.46869e-07
C13C4.3	nhr-136	Nuclear hormone receptor family member nhr-136 [Source:UniProtKB/Swiss-Prot;Acc:O01930]	protein_coding	2.70137	2.01916	2.21253	8.2884	7.29156	12.7447	2.31102	9.44157	2.0305	2.14098e-11	1.66712e-12
T24B8.6	hlh-3	Protein HLH-3 [Source:RefSeq peptide;Acc:NP_495938]	protein_coding	8.85952	8.23077	9.02965	34.7215	32.8367	39.1316	8.70665	35.5633	2.0302	4.91257e-16	1.15782e-23
F57F5.2	gcy-33	Soluble guanylate cyclase gcy-33 [Source:UniProtKB/Swiss-Prot;Acc:P90895]	protein_coding	0.292508	0.203777	0.314417	1.12242	1.24276	0.944425	0.270234	1.1032	2.02941	3.05854e-06	1.43545e-09
C30B5.3	cpb-2	Cytoplasmic polyadenylation element-binding protein 2 [Source:UniProtKB/Swiss-Prot;Acc:Q18317]	protein_coding	0.428863	0.382943	0.633212	1.06409	1.47168	3.35928	0.481673	1.96502	2.02842	0.000143581	4.57182e-05
B0365.5	clec-225	Protein CLEC-225, isoform b [Source:RefSeq peptide;Acc:NP_001021350]	protein_coding	2.23177	1.84118	4.03604	7.59954	9.93785	15.5308	2.703	11.0227	2.02785	0.000861586	4.02806e-07
Y47G6A.15	Y47G6A.15	Protein Y47G6A.15 [Source:RefSeq peptide;Acc:NP_001021761]	protein_coding	0.833798	0.817587	0.847112	2.56236	3.99408	3.62929	0.832832	3.39524	2.02742	1.79778e-06	8.68191e-10
ZK455.4	asm-2	Sphingomyelin phosphodiesterase 2 [Source:UniProtKB/Swiss-Prot;Acc:Q23498]	protein_coding	1.59284	1.85148	2.68529	6.93172	7.50554	10.5301	2.0432	8.32246	2.02618	3.36764e-08	2.12302e-12
C32C4.16	kvs-2	Protein KVS-2 [Source:RefSeq peptide;Acc:NP_001256244]	protein_coding	0.66658	0.586582	1.00698	1.71823	3.04991	4.42977	0.753382	3.06597	2.02489	0.00989721	0.000162287
Y44E3A.1	Y44E3A.1	Protein Y44E3A.1, isoform a [Source:RefSeq peptide;Acc:NP_491145]	protein_coding	4.61669	3.68243	3.48571	13.4074	13.7488	20.728	3.92828	15.9614	2.02262	6.1999e-13	5.95967e-14
F59F5.5	F59F5.5	Protein F59F5.5 [Source:RefSeq peptide;Acc:NP_509767]	protein_coding	0.15841	0.156824	0.227801	0.81434	0.698914	0.692709	0.181012	0.735321	2.02229	0.00920679	1.72569e-05
F08B12.1	F08B12.1	Protein F08B12.1 [Source:RefSeq peptide;Acc:NP_509907]	protein_coding	1.77217	1.45689	1.32503	6.48326	6.71388	5.27156	1.51803	6.15623	2.01985	6.07513e-13	3.77181e-15
ZC239.6	ZC239.6	Protein ZC239.6 [Source:RefSeq peptide;Acc:NP_494474]	protein_coding	5.38239	3.61508	5.56949	18.5314	19.8034	20.7329	4.85565	19.6892	2.01967	9.98949e-14	2.47229e-17
Y18D10A.7	ptr-17	Protein PTR-17, isoform c [Source:RefSeq peptide;Acc:NP_001021732]	protein_coding	0.203629	0.169236	0.244516	0.731663	0.732047	1.03832	0.205793	0.83401	2.01887	2.46837e-05	3.41183e-09
C18A3.6	rab-3	Ras-related protein Rab-3 [Source:UniProtKB/Swiss-Prot;Acc:Q94986]	protein_coding	3.80237	3.44302	4.01513	15.8254	14.0477	15.6712	3.75351	15.1814	2.016	3.61336e-14	1.27058e-19
Y41D4A.3	Y41D4A.3	Protein Y41D4A.3 [Source:RefSeq peptide;Acc:NP_500131]	protein_coding	6.12428	2.50019	4.35809	14.514	14.052	23.9397	4.32752	17.5019	2.0159	0.000113306	9.8026e-08
C18C4.3	ugt-48	Putative UDP-glucuronosyltransferase ugt-48 [Source:UniProtKB/Swiss-Prot;Acc:Q18081]	protein_coding	2.45217	2.58946	2.59477	10.1455	9.71598	11.0038	2.54547	10.2885	2.01502	1.02909e-13	1.64112e-19
Y77E11A.14	Y77E11A.14	Protein Y77E11A.14 [Source:RefSeq peptide;Acc:NP_500075]	protein_coding	8.59973	6.641	10.0341	32.0171	23.0006	47.1369	8.42496	34.0515	2.01498	5.13817e-10	3.26382e-10
F07C6.2	F07C6.2	Protein F07C6.2 [Source:RefSeq peptide;Acc:NP_502439]	protein_coding	1.92212	1.35315	3.08237	5.81038	7.20317	12.6771	2.11921	8.56353	2.01468	0.00171	1.70381e-06
K11G9.6	mtl-1	Metallothionein-1 [Source:UniProtKB/Swiss-Prot;Acc:P17511]	protein_coding	102.662	71.2533	82.4921	340.821	323.837	371.199	85.469	345.286	2.01432	1.18889e-16	1.09075e-26
T19A5.4	nhr-44	Nuclear hormone receptor family member nhr-44 [Source:UniProtKB/Swiss-Prot;Acc:Q22555]	protein_coding	1.75244	1.3607	1.00623	4.40247	5.87889	6.35933	1.37312	5.5469	2.01422	2.79607e-07	5.37263e-11
ZC47.9	fbxa-33		pseudogene	2.13306	1.62679	2.47873	7.8476	7.97043	9.36102	2.07952	8.39302	2.01294	4.43972e-10	2.92289e-14
F09C6.12	F09C6.12	Protein F09C6.12 [Source:RefSeq peptide;Acc:NP_001023776]	protein_coding	1.05517	0.696399	1.43461	4.33943	3.51744	5.00109	1.06206	4.28599	2.01277	0.00820824	1.1819e-05
F37C4.4	F37C4.4	Protein F37C4.4, isoform a [Source:RefSeq peptide;Acc:NP_741363]	protein_coding	2.92343	2.23667	2.31744	8.32542	9.9316	11.9144	2.49251	10.0571	2.01255	4.4439e-12	3.45183e-15
F42H10.5	F42H10.5	Uncharacterized protein F42H10.5 [Source:UniProtKB/Swiss-Prot;Acc:P34418]	protein_coding	0.752075	0.568415	0.672379	3.05714	2.54514	2.4366	0.66429	2.67963	2.01215	1.15461e-10	5.59656e-14
R12B2.8	R12B2.8	Protein R12B2.8 [Source:RefSeq peptide;Acc:NP_001033369]	protein_coding	0.950952	1.38076	0.497276	3.81057	3.72946	3.86328	0.942996	3.8011	2.01109	0.00888868	1.72723e-05
C44H4.1	lron-1	Protein LRON-1 [Source:RefSeq peptide;Acc:NP_510424]	protein_coding	0.151567	0.138507	0.146323	0.479483	0.594418	0.684163	0.145465	0.586021	2.01028	0.00273025	1.67403e-06
F09C6.3	F09C6.3	Protein F09C6.3 [Source:RefSeq peptide;Acc:NP_507265]	protein_coding	0.838718	1.45067	2.2988	5.30658	4.39519	8.77941	1.52939	6.16039	2.01006	0.00252016	4.20992e-06
C11H1.5	C11H1.5	Protein C11H1.5 [Source:RefSeq peptide;Acc:NP_510387]	protein_coding	0.154226	0.135716	0.241945	0.704735	0.567042	0.870205	0.177296	0.713994	2.00975	0.00202225	2.61427e-06
F44E5.5	F44E5.5	Protein F44E5.4 [Source:RefSeq peptide;Acc:NP_496509]	protein_coding	2.87871	2.7353	6.58371	12.4377	12.5637	24.1052	4.06591	16.3689	2.00931	0.00697853	8.92687e-07
F27D9.8	stn-2	Protein STN-2, isoform a [Source:RefSeq peptide;Acc:NP_001024609]	protein_coding	1.02977	0.815569	0.90467	3.74997	3.20395	4.10603	0.916671	3.68665	2.00783	7.27782e-09	1.68945e-13
F35G12.6	mab-21	Protein male abnormal 21 [Source:UniProtKB/Swiss-Prot;Acc:Q20054]	protein_coding	1.77755	1.28201	0.862444	4.44452	5.15655	6.16256	1.30734	5.25454	2.00694	1.02832e-05	8.64264e-10
D1022.8	cah-2	Putative carbonic anhydrase-like protein 2 [Source:UniProtKB/Swiss-Prot;Acc:Q18932]	protein_coding	1.39112	1.14766	0.929523	4.78794	4.66011	4.49155	1.1561	4.64653	2.00688	1.43811e-08	2.57468e-12
Y15E3A.3	Y15E3A.3	Protein Y15E3A.3 [Source:RefSeq peptide;Acc:NP_510538]	protein_coding	0.389026	0.225943	0.244117	0.968139	0.762844	1.72092	0.286362	1.15063	2.00652	0.00168332	2.07112e-05
K07E8.12	sri-44		pseudogene	0.263956	0.190045	0.301154	0.835025	0.682282	1.51643	0.251718	1.01124	2.00625	0.00883106	0.000104453
F54F3.3	lipl-1	Protein LIPL-1 [Source:RefSeq peptide;Acc:NP_506229]	protein_coding	2.96482	3.95954	5.76374	13.5355	13.9872	23.4202	4.22937	16.981	2.0054	2.9771e-05	1.04314e-09
C16B8.4	C16B8.4	Protein C16B8.4 [Source:RefSeq peptide;Acc:NP_508687]	protein_coding	2.34006	1.05301	1.68255	6.50549	6.23118	7.63709	1.69188	6.79126	2.00505	3.9751e-06	9.81461e-11
Y47D3A.31	Y47D3A.31	Protein Y47D3A.31 [Source:RefSeq peptide;Acc:NP_001022878]	protein_coding	0.257472	0.339858	0.572213	1.25571	1.79863	1.63436	0.389848	1.5629	2.00324	0.00308452	1.17992e-05
F41B4.3	F41B4.3	Protein F41B4.3 [Source:RefSeq peptide;Acc:NP_509150]	protein_coding	9.36025	7.43252	10.4395	32.0788	33.7338	43.2831	9.07742	36.3652	2.00221	2.58954e-14	1.96532e-17
C11H1.9	C11H1.9	Protein C11H1.9, isoform a [Source:RefSeq peptide;Acc:NP_001024391]	protein_coding	2.27932	1.48454	1.81924	7.05252	8.15986	7.14118	1.86103	7.45118	2.00137	1.3138e-11	3.47338e-14
F58D12.3	F58D12.3	Protein F58D12.3 [Source:RefSeq peptide;Acc:NP_506491]	protein_coding	0.174401	0.179049	0.243196	0.919531	0.702968	0.765367	0.198882	0.795955	2.00077	0.000179975	7.32053e-08
C14F11.3	lite-1	High-energy light unresponsive protein 1 [Source:UniProtKB/Swiss-Prot;Acc:Q17990]	protein_coding	0.787598	0.935653	0.922553	3.55464	4.04635	2.98634	0.881935	3.52911	2.00056	8.79676e-08	3.70553e-11
F09B12.5	F09B12.5	Protein F09B12.5 [Source:RefSeq peptide;Acc:NP_510507]	protein_coding	0.280098	0.184862	0.355714	1.13926	1.05926	1.08373	0.273558	1.09408	1.9998	0.00219817	1.12255e-06
F45D11.16	F45D11.16	Protein F45D11.16 [Source:RefSeq peptide;Acc:NP_493887]	protein_coding	0.368257	0.243046	0.401189	1.24588	1.2938	1.50645	0.337497	1.34871	1.99863	0.000155592	1.24664e-08
F16B4.2	F16B4.2	Protein F16B4.2, isoform b [Source:RefSeq peptide;Acc:NP_001023810]	protein_coding	3.38865	2.45204	3.39457	11.6887	12.1889	12.9925	3.07842	12.29	1.99723	2.57051e-12	1.12517e-16
T03D8.5	gcy-22	Protein GCY-22 [Source:RefSeq peptide;Acc:NP_508018]	protein_coding	0.612419	0.460589	0.796898	2.20021	2.34594	2.90907	0.623302	2.48507	1.99529	7.67933e-09	2.85027e-12
M110.1	col-76	Protein COL-76 [Source:RefSeq peptide;Acc:NP_495726]	protein_coding	5.3919	4.29886	3.78767	16.3875	18.3504	18.9097	4.49281	17.8826	1.99286	2.12362e-12	7.23031e-19
C13C4.2	nhr-154	Nuclear hormone receptor family member nhr-154 [Source:UniProtKB/Swiss-Prot;Acc:O01931]	protein_coding	9.08165	7.74288	8.70372	29.616	32.7489	39.1704	8.50942	33.8451	1.99181	1.09922e-16	6.63306e-24
W05E10.5	W05E10.5	Protein W05E10.5, isoform a [Source:RefSeq peptide;Acc:NP_001256357]	protein_coding	0.674099	0.284735	0.451204	1.99035	1.63909	1.97785	0.470013	1.8691	1.99157	0.000804018	6.11093e-07
C39B5.9	fbxa-47	Protein FBXA-47 [Source:RefSeq peptide;Acc:NP_497517]	protein_coding	0.496949	0.295183	0.285853	1.23148	1.31554	1.73848	0.359328	1.4285	1.99112	0.00190067	1.64593e-06
K08D9.4	K08D9.4	Protein K08D9.4 [Source:RefSeq peptide;Acc:NP_503881]	protein_coding	0.697759	0.433425	0.815603	2.29393	2.9377	2.50118	0.648929	2.5776	1.9899	1.17586e-05	7.31445e-09
F21D12.3	F21D12.3	Protein F21D12.3 [Source:RefSeq peptide;Acc:NP_495532]	protein_coding	1.55746	1.65988	2.41314	7.53046	7.57855	7.2516	1.87683	7.45354	1.98963	2.98708e-09	2.97214e-14
T07F12.3	arrd-23	Protein ARRD-23 [Source:RefSeq peptide;Acc:NP_508830]	protein_coding	0.269358	0.318122	0.192748	1.00161	0.84788	1.24786	0.260076	1.03245	1.98907	0.000373504	3.1184e-07
K09C8.7	K09C8.7	Protein K09C8.7 [Source:RefSeq peptide;Acc:NP_001024776]	protein_coding	0.500176	0.660222	1.20315	3.16462	2.9424	3.27375	0.787849	3.12692	1.98875	0.00208098	1.7552e-06
F47B8.2	F47B8.2	Protein F47B8.2 [Source:RefSeq peptide;Acc:NP_506548]	protein_coding	25.4681	20.7675	23.6877	85.0272	85.8375	106.602	23.3078	92.4889	1.98847	3.25533e-17	1.68557e-25
F33E2.4	F33E2.4	Protein F33E2.4 [Source:RefSeq peptide;Acc:NP_493189]	protein_coding	0.212978	0.42169	0.400937	1.25768	1.16937	1.6824	0.345202	1.36981	1.98847	0.000716832	1.15975e-06
F22F4.3	klp-13	Protein KLP-13, isoform b [Source:RefSeq peptide;Acc:NP_001123138]	protein_coding	0.311634	0.274234	0.306169	1.24477	0.972182	1.32144	0.297346	1.17946	1.98792	1.12749e-05	6.79082e-10
F09E8.7	lev-1	Acetylcholine receptor subunit beta-type lev-1 [Source:UniProtKB/Swiss-Prot;Acc:Q27218]	protein_coding	0.805377	0.654204	0.894136	3.26643	2.97632	3.09011	0.784573	3.11095	1.98738	1.92608e-08	4.82315e-13
ZC317.3	glc-3	Protein GLC-3 [Source:RefSeq peptide;Acc:NP_504441]	protein_coding	0.183982	0.113331	0.153934	0.672565	0.493055	0.622862	0.150416	0.596161	1.98675	0.00416624	3.75293e-06
C53A5.5	kcnl-4	Protein KCNL-4, isoform a [Source:RefSeq peptide;Acc:NP_001256594]	protein_coding	0.659102	0.487201	0.537671	2.18238	2.37809	2.11235	0.561325	2.22427	1.98643	7.65946e-07	3.51208e-11
F19C7.8	F19C7.8	Protein F19C7.8, isoform a [Source:RefSeq peptide;Acc:NP_741380]	protein_coding	0.765792	0.354678	0.955463	2.77677	2.59496	2.85029	0.691978	2.74067	1.98573	0.000130806	1.94225e-08
F59B8.1	F59B8.1	Protein F59B8.1, isoform a [Source:RefSeq peptide;Acc:NP_001023248]	protein_coding	0.26319	0.382147	0.330309	0.999125	1.31604	1.54443	0.325215	1.28653	1.98402	0.00304849	3.80698e-06
Y39G10AR.6	ugt-31	Protein UGT-31 [Source:RefSeq peptide;Acc:NP_001021756]	protein_coding	2.57067	2.02857	2.19174	9.29621	8.1503	9.38083	2.26366	8.94245	1.98201	1.64153e-12	5.41307e-17
F49E11.3	amt-2	Putative ammonium transporter 2 [Source:UniProtKB/Swiss-Prot;Acc:Q20605]	protein_coding	0.294559	0.252728	0.184838	0.636756	0.808644	1.44596	0.244041	0.963787	1.98159	0.00238288	2.84083e-05
Y11D7A.9	Y11D7A.9	Protein Y11D7A.9 [Source:RefSeq peptide;Acc:NP_501615]	protein_coding	0.620352	0.477664	0.648795	1.71718	2.78771	2.39186	0.58227	2.29892	1.98119	0.000131878	1.7418e-07
C06C6.4	nhr-63	Protein NHR-63 [Source:RefSeq peptide;Acc:NP_741645]	protein_coding	2.57433	1.95322	2.48036	8.89202	8.88372	9.88186	2.33597	9.2192	1.98062	6.20323e-11	6.96128e-16
W02A2.3	pqn-74	Protein PQN-74 [Source:RefSeq peptide;Acc:NP_502562]	protein_coding	0.618968	0.460886	1.09551	2.64428	2.64533	3.29546	0.725121	2.86169	1.98057	0.00020398	2.3848e-08
F56D3.1	F56D3.1	Protein F56D3.1 [Source:RefSeq peptide;Acc:NP_494727]	protein_coding	0.955912	0.512029	0.391202	2.1475	3.06976	2.11056	0.619714	2.44261	1.97875	0.00312786	1.01468e-06
F56H9.4	gpa-9	Guanine nucleotide-binding protein alpha-9 subunit [Source:UniProtKB/Swiss-Prot;Acc:Q20910]	protein_coding	0.487026	0.321433	0.549568	1.28393	1.79694	2.27072	0.452676	1.78386	1.97845	7.48066e-06	3.97327e-08
H32C10.1	H32C10.1	Protein H32C10.1, isoform a [Source:RefSeq peptide;Acc:NP_001255276]	protein_coding	0.305235	0.189602	0.150226	0.795212	0.915413	0.83074	0.215021	0.847122	1.97809	0.0043227	5.54391e-06
M03F8.6	M03F8.6	Protein M03F8.6 [Source:RefSeq peptide;Acc:NP_504550]	protein_coding	0.816954	0.65472	0.823895	2.98441	2.88927	3.16086	0.76519	3.01152	1.9766	5.29421e-05	1.18014e-09
F46C8.7	glb-16	Protein GLB-16 [Source:RefSeq peptide;Acc:NP_509275]	protein_coding	0.25571	0.213178	0.267434	0.8799	0.818114	1.19982	0.245441	0.965945	1.97657	0.000608358	1.99571e-07
C30E1.9	C30E1.9		ncRNA	45.2545	33.649	51.6359	156.204	135.965	221.457	43.5132	171.209	1.97623	1.01575e-13	7.48734e-19
F54A5.2	cutl-20	Protein CUTL-20 [Source:RefSeq peptide;Acc:NP_490798]	protein_coding	10.2336	3.43471	4.06178	21.4189	22.5803	25.7484	5.91003	23.2492	1.97594	3.18574e-05	9.7584e-07
T28C6.4	col-117	Protein COL-117 [Source:RefSeq peptide;Acc:NP_501526]	protein_coding	4.56817	5.1639	5.79412	20.2422	21.227	19.6058	5.1754	20.3584	1.97588	6.29723e-14	1.46867e-17
F56E10.2	daam-1	Protein DAAM-1 [Source:RefSeq peptide;Acc:NP_503132]	protein_coding	1.17631	0.86989	0.881921	3.72127	3.69618	4.0783	0.97604	3.83192	1.97305	1.17974e-11	1.1477e-15
C50C3.2	C50C3.2		protein_coding	0.0477864	0.0315385	0.0464075	0.118778	0.170677	0.204149	0.0419108	0.164535	1.973	0.00459048	9.58605e-06
K09E9.4	K09E9.4	Protein K09E9.4 [Source:RefSeq peptide;Acc:NP_001024780]	protein_coding	1.79378	0.696399	2.09673	6.23097	6.41416	5.35832	1.52897	6.00115	1.97268	0.00344356	5.7835e-06
T28C6.6	col-3	Protein COL-117 [Source:RefSeq peptide;Acc:NP_501526]	protein_coding	4.81115	5.51671	5.64165	20.7035	23.1568	18.8106	5.32317	20.8903	1.97247	1.60334e-13	1.73989e-16
Y113G7A.2	Y113G7A.2		pseudogene	0.076658	0.11243	0.178161	0.592797	0.492714	0.355641	0.122416	0.480384	1.97239	0.00263462	2.82001e-05
F52E1.9	F52E1.9	Protein F52E1.9 [Source:RefSeq peptide;Acc:NP_505169]	protein_coding	6.86669	4.46767	5.80634	21.0552	21.3673	24.7856	5.71356	22.4027	1.97121	1.77294e-13	2.00765e-16
F08C6.4	sto-1	Stomatin-1 [Source:UniProtKB/Swiss-Prot;Acc:Q19200]	protein_coding	32.1476	16.1406	20.3345	90.7631	87.5642	90.695	22.8742	89.6741	1.97097	5.4949e-07	1.07659e-14
K08B5.1	K08B5.1	Protein K08B5.1 [Source:RefSeq peptide;Acc:NP_510683]	protein_coding	0.370719	0.299042	0.430795	1.17277	1.51447	1.62692	0.366852	1.43805	1.97085	0.000682165	2.61988e-07
M02H5.3	nhr-201	Protein NHR-201 [Source:RefSeq peptide;Acc:NP_503211]	protein_coding	2.48857	1.53578	2.39986	6.8161	8.38131	9.97496	2.1414	8.39079	1.97025	1.86782e-10	1.78397e-12
K01B6.3	K01B6.3	Uncharacterized protein K01B6.3 [Source:UniProtKB/Swiss-Prot;Acc:P34491]	protein_coding	1.06085	0.852359	0.675342	3.37222	3.45198	3.31386	0.862851	3.37936	1.96957	7.24337e-08	2.22124e-11
Y71H2AM.15	Y71H2AM.15	Protein Y71H2AM.15, isoform b [Source:RefSeq peptide;Acc:NP_001033382]	protein_coding	0.549057	0.241581	0.424431	1.62786	1.20928	1.92166	0.405023	1.58627	1.96956	4.76923e-05	4.52789e-08
B0280.17	B0280.17	Protein B0280.17 [Source:RefSeq peptide;Acc:NP_001040836]	protein_coding	1.88119	1.1409	2.18014	5.92435	5.78251	8.66369	1.73407	6.79018	1.96928	6.78201e-07	1.36628e-09
R13H7.2	R13H7.2	Protein R13H7.2, isoform b [Source:RefSeq peptide;Acc:NP_741432]	protein_coding	0.17045	0.160707	0.178265	0.577735	0.644599	0.769399	0.169807	0.663911	1.96709	0.00236904	1.15638e-06
F15G9.1	F15G9.1	Uncharacterized protein F15G9.1 [Source:UniProtKB/Swiss-Prot;Acc:Q10033]	protein_coding	16.558	14.8259	14.24	65.2444	60.1786	52.7359	15.208	59.3863	1.9653	5.0315e-16	2.38218e-21
C08G9.1	C08G9.1	Protein C08G9.1 [Source:RefSeq peptide;Acc:NP_741444]	protein_coding	4.16277	3.71522	5.29362	19.7285	17.4156	14.2797	4.39054	17.1413	1.965	3.24386e-11	6.08637e-13
Y71G12B.6	Y71G12B.6	Protein Y71G12B.6 [Source:RefSeq peptide;Acc:NP_490895]	protein_coding	11.7398	8.41019	8.62574	36.14	43.5281	32.6593	9.59192	37.4425	1.96478	2.56013e-11	3.1602e-16
B0244.15	B0244.15	Protein B0244.15 [Source:RefSeq peptide;Acc:NP_001254928]	protein_coding	0.432549	0.285478	0.173993	0.824532	0.929747	1.72721	0.29734	1.1605	1.96456	0.00409985	6.74061e-05
F07H5.4	F07H5.4		pseudogene	17.303	16.8084	18.3705	57.5422	56.733	90.4458	17.494	68.2403	1.96377	3.81307e-15	5.24469e-17
W03B1.9	W03B1.9	Protein W03B1.9 [Source:RefSeq peptide;Acc:NP_500548]	protein_coding	0.0824449	0.155465	0.17245	0.620988	0.554287	0.425315	0.136787	0.53353	1.96364	0.00417218	3.07765e-05
F15D4.8	flp-16	FMRFamide-like neuropeptides 16 AQTFVRF-amide 1 AQTFVRF-amide 2 GQTFVRF-amide [Source:UniProtKB/Swiss-Prot;Acc:Q7YX32]	protein_coding	7.99438	6.61495	9.6504	30.4909	33.3803	30.745	8.08658	31.5387	1.96352	4.00501e-13	4.31577e-16
T10C6.15	T10C6.15	Protein T10C6.15, isoform a [Source:RefSeq peptide;Acc:NP_001256694]	protein_coding	0.346276	0.243774	0.507013	1.58231	1.13169	1.56307	0.365688	1.42569	1.96298	0.0016369	2.66971e-06
B0228.6	B0228.6	Protein B0228.6 [Source:RefSeq peptide;Acc:NP_495627]	protein_coding	7.07392	3.63122	5.09657	18.3724	18.5978	24.5397	5.26724	20.5033	1.96074	6.19454e-07	1.17757e-11
C01C10.4	clc-5	Clc-like protein 5 [Source:UniProtKB/Swiss-Prot;Acc:Q9NGJ7]	protein_coding	2.5563	1.95493	2.07939	8.42916	8.67271	8.53975	2.19687	8.54721	1.96	1.73411e-10	5.59833e-15
C42C1.2	C42C1.2	Protein C42C1.2 [Source:RefSeq peptide;Acc:NP_502329]	protein_coding	0.799544	0.432534	0.424955	2.01796	2.22324	2.20391	0.552344	2.14837	1.9596	9.2815e-05	6.97346e-09
K05F1.1	K05F1.1	Protein K05F1.1 [Source:RefSeq peptide;Acc:NP_495147]	protein_coding	1.22593	0.817802	1.29592	4.26745	3.42497	5.29576	1.11322	4.32939	1.95943	5.0407e-09	5.16819e-11
Y48B6A.7	ace-4	Protein ACE-4 [Source:RefSeq peptide;Acc:NP_496962]	protein_coding	0.227489	0.0790214	0.137743	0.479776	0.504782	0.743131	0.148085	0.575896	1.95939	0.00745646	3.08946e-05
F16B4.5	F16B4.5	Protein F16B4.5, isoform b [Source:RefSeq peptide;Acc:NP_503449]	protein_coding	2.12595	2.13516	2.03008	6.43304	5.61881	12.4127	2.09706	8.15485	1.95929	2.94009e-05	5.54647e-07
K01D12.4	twk-14	Protein TWK-14, isoform b [Source:RefSeq peptide;Acc:NP_001256414]	protein_coding	0.17435	0.123921	0.224423	0.622271	0.69692	0.711332	0.174232	0.676841	1.95781	0.00387979	3.21654e-06
F36H1.5	hrg-4	Heme transporter hrg-4 [Source:UniProtKB/Swiss-Prot;Acc:Q20106]	protein_coding	2.40216	2.72421	1.73384	6.45758	7.39736	12.7904	2.28674	8.88178	1.95756	3.61932e-05	7.10967e-08
F08F8.3	kap-1	Protein KAP-1, isoform a [Source:RefSeq peptide;Acc:NP_001021246]	protein_coding	2.44662	1.67876	2.15299	7.22844	7.50284	9.64513	2.09279	8.12547	1.95702	1.62883e-12	2.66543e-15
F56A12.1	unc-39	Protein UNC-39 [Source:RefSeq peptide;Acc:NP_506563]	protein_coding	15.054	3.67363	5.68909	33.661	25.4885	35.6181	8.13891	31.5892	1.95653	5.32656e-05	3.88642e-05
F22E5.7	F22E5.7	Protein F22E5.7 [Source:RefSeq peptide;Acc:NP_494316]	protein_coding	0.618119	0.627619	0.845369	2.35653	2.0512	3.70231	0.697035	2.70335	1.95544	0.00240333	1.08555e-05
C43C3.1	ifp-1	Intermediate filament protein ifp-1 [Source:UniProtKB/Swiss-Prot;Acc:Q09501]	protein_coding	0.134245	0.082694	0.177841	0.481311	0.473838	0.575676	0.131593	0.510275	1.95519	0.00254462	1.86681e-06
W03A5.1	W03A5.1	Protein W03A5.1 [Source:RefSeq peptide;Acc:NP_498153]	protein_coding	0.313482	0.283742	0.337222	1.14282	1.08013	1.39482	0.311482	1.20593	1.95292	9.40967e-06	2.99088e-10
K07F5.16	K07F5.16	Protein K07F5.16 [Source:RefSeq peptide;Acc:NP_001023271]	protein_coding	8.25972	6.80629	8.93802	27.1366	29.2568	36.4757	8.00134	30.9564	1.95192	5.18852e-12	7.96087e-16
C42D4.18	C42D4.18	Protein C42D4.18 [Source:RefSeq peptide;Acc:NP_001255289]	protein_coding	5.70621	3.68591	5.07901	16.4726	20.5535	18.9527	4.82371	18.6596	1.95171	1.33242e-10	3.05696e-13
C25F6.4	ddr-1	Protein DDR-1 [Source:RefSeq peptide;Acc:NP_508926]	protein_coding	3.05296	2.12098	2.27917	10.1558	9.55097	9.12303	2.48437	9.60993	1.95165	9.98645e-13	1.1574e-15
C44H4.8	C44H4.8	Protein C44H4.8 [Source:RefSeq peptide;Acc:NP_741931]	protein_coding	0.520014	1.07251	0.747802	2.94741	3.79201	2.31063	0.78011	3.01669	1.95122	0.00271077	3.5668e-06
ZK84.1	ZK84.1	Protein ZK84.1 [Source:RefSeq peptide;Acc:NP_495202]	protein_coding	0.592516	0.469266	0.581548	2.3935	2.05562	1.90307	0.547776	2.11739	1.95063	8.0361e-08	2.57797e-11
T04C9.6	frm-2	Protein FRM-2, isoform b [Source:RefSeq peptide;Acc:NP_001040870]	protein_coding	16.6674	13.2406	13.1761	53.2094	50.0277	63.1671	14.3614	55.4681	1.94946	2.25988e-17	5.87486e-26
R13F6.6	zak-1	Protein ZAK-1, isoform a [Source:RefSeq peptide;Acc:NP_498490]	protein_coding	1.9181	1.71337	2.11845	6.94846	7.49812	7.75317	1.91664	7.39991	1.94893	2.03015e-13	6.61333e-19
4R79.2	4R79.2	Protein 4R79.2, isoform a [Source:RefSeq peptide;Acc:NP_001255966]	protein_coding	0.60299	0.462156	0.366176	1.47682	1.67826	2.37065	0.477107	1.84191	1.94882	0.000134017	2.10873e-07
C24H12.2	C24H12.2	Protein C24H12.2 [Source:RefSeq peptide;Acc:NP_493735]	protein_coding	2.87568	1.42344	1.61117	5.03596	5.43755	12.3432	1.9701	7.60556	1.94879	0.00620114	4.69049e-05
B0198.3	B0198.3	Protein B0198.3, isoform a [Source:RefSeq peptide;Acc:NP_001257184]	protein_coding	1.38121	0.679218	0.750591	3.96963	3.13327	3.73622	0.937005	3.61304	1.94709	1.91866e-05	2.37541e-09
H11E01.3	H11E01.3	Protein H11E01.3 [Source:RefSeq peptide;Acc:NP_508299]	protein_coding	1.62727	1.42214	1.54291	6.43485	5.68056	5.58976	1.53077	5.90172	1.94687	7.79598e-15	1.19746e-19
R53.3	egl-43	Protein EGL-43, isoform a [Source:RefSeq peptide;Acc:NP_001022288]	protein_coding	2.49455	1.39854	2.16008	9.40478	7.49518	6.43226	2.01772	7.7774	1.94656	2.17017e-06	3.4948e-10
F16H11.5	nhr-45	Protein NHR-45 [Source:RefSeq peptide;Acc:NP_508797]	protein_coding	6.0472	3.90004	4.67721	19.6274	18.5535	18.1372	4.87482	18.7727	1.94522	2.26669e-11	6.52268e-17
H16D19.6	H16D19.6		pseudogene	0.700246	1.00834	0.998661	3.22216	3.74487	3.44822	0.902416	3.47175	1.9438	0.0021465	1.37054e-06
F42G9.9	ptl-1	Protein PTL-1, isoform b [Source:RefSeq peptide;Acc:NP_001022577]	protein_coding	3.29458	3.33001	3.49382	14.589	13.4629	10.8546	3.3728	12.9688	1.94303	9.40764e-13	6.21198e-16
K03B8.9	deg-3	Acetylcholine receptor subunit alpha-type deg-3 [Source:UniProtKB/Swiss-Prot;Acc:P54244]	protein_coding	0.542727	0.557192	0.517156	2.40369	2.15213	1.66044	0.539025	2.07209	1.94266	4.93606e-06	2.5947e-09
F37H8.7	F37H8.7	Protein F37H8.7 [Source:RefSeq peptide;Acc:NP_001254292]	protein_coding	3.3446	2.67564	3.81594	12.7182	10.3345	14.7542	3.27872	12.6023	1.94248	2.36643e-05	4.34642e-09
K08H2.1	skr-21	Protein SKR-21 [Source:RefSeq peptide;Acc:NP_510194]	protein_coding	30.5869	15.2319	21.6622	75.0743	75.9608	107.935	22.4936	86.3233	1.94023	5.6605e-07	2.66843e-12
C29F9.6	C29F9.6	Protein C29F9.6 [Source:RefSeq peptide;Acc:NP_497144]	protein_coding	0.48985	0.30924	0.178194	1.12293	1.39906	1.22575	0.325761	1.24925	1.93917	0.0044711	1.08038e-05
T21D12.2	dpy-9	Protein DPY-9 [Source:RefSeq peptide;Acc:NP_499889]	protein_coding	0.665136	0.793002	0.695632	2.55667	2.83995	2.8571	0.717924	2.75124	1.93818	1.03998e-05	4.53454e-10
F37A4.7	rbf-1	Rabphilin-1 [Source:UniProtKB/Swiss-Prot;Acc:P41885]	protein_coding	0.838558	0.910725	0.932512	3.4475	3.26786	3.55162	0.893932	3.42233	1.93674	3.08149e-12	2.59834e-17
ZK809.1	ZK809.1	Protein ZK809.1 [Source:RefSeq peptide;Acc:NP_502200]	protein_coding	0.147603	0.216482	0.257285	0.605298	0.88439	0.888362	0.207123	0.792683	1.93626	0.0041495	1.05813e-05
F52H2.2	aat-3	Protein AAT-3 [Source:RefSeq peptide;Acc:NP_508461]	protein_coding	14.3878	9.72358	10.6471	44.7042	44.9095	43.362	11.5862	44.3253	1.93573	1.49824e-11	5.58903e-20
K10H10.3	dhs-8	Protein DHS-8, isoform a [Source:RefSeq peptide;Acc:NP_001022250]	protein_coding	0.941962	0.555549	0.775543	2.9799	2.9082	2.80448	0.757684	2.89753	1.93515	7.79059e-06	1.33697e-09
R06B10.4	trp-2	Protein TRP-2, isoform b [Source:RefSeq peptide;Acc:NP_001022703]	protein_coding	1.16708	0.798788	0.877014	3.29094	2.90728	4.67301	0.947626	3.62374	1.93509	7.60971e-10	3.81617e-11
C24A8.4	cst-2	Protein CST-2 [Source:RefSeq peptide;Acc:NP_001041219]	protein_coding	16.211	11.5257	13.9102	51.9903	52.3866	54.8217	13.8823	53.0662	1.93455	3.41498e-16	1.20777e-22
F40F9.10	F40F9.10	Protein F40F9.10 [Source:RefSeq peptide;Acc:NP_505502]	protein_coding	0.668919	0.481615	0.794987	2.24438	2.20603	2.98515	0.648507	2.47852	1.93428	3.57573e-06	1.13644e-09
Y45F10D.2	Y45F10D.2	Protein Y45F10D.2 [Source:RefSeq peptide;Acc:NP_502654]	protein_coding	0.469677	0.661296	0.654949	1.81601	1.47359	3.53349	0.595307	2.27436	1.93376	0.00294496	6.76611e-05
F22D6.10	col-60	Protein COL-60 [Source:RefSeq peptide;Acc:NP_492013]	protein_coding	0.417114	0.275291	0.327179	0.791726	1.59495	1.50626	0.339861	1.29765	1.93288	0.00322596	2.73034e-05
B0273.1	B0273.1	Protein B0273.1 [Source:RefSeq peptide;Acc:NP_500821]	protein_coding	0.694754	0.717701	0.537058	2.16601	2.07314	3.20425	0.649837	2.48113	1.93285	0.000323026	3.75735e-07
F52B11.5	F52B11.5	Protein F52B11.5 [Source:RefSeq peptide;Acc:NP_502701]	protein_coding	4.93495	2.89513	3.60466	13.8771	12.7107	17.0606	3.81158	14.5495	1.93251	7.78095e-08	1.82846e-11
C02H7.3	aex-3	MAP kinase-activating death domain protein [Source:UniProtKB/Swiss-Prot;Acc:O02626]	protein_coding	2.62135	1.81546	2.13509	9.61665	8.15201	7.31696	2.19063	8.36187	1.93248	1.97069e-13	1.58781e-15
C10C5.2	C10C5.2	Protein C10C5.2 [Source:RefSeq peptide;Acc:NP_501649]	protein_coding	10.753	8.84566	11.0043	41.8147	35.7821	39.1679	10.201	38.9216	1.93186	5.56095e-16	2.79505e-22
M01H9.4	M01H9.4	Protein M01H9.4, isoform c [Source:RefSeq peptide;Acc:NP_001122793]	protein_coding	2.50111	2.29664	3.27921	11.5435	8.49396	10.7785	2.69232	10.272	1.9318	2.56013e-11	6.68122e-13
F38A3.2	ram-2	Protein RAM-2 [Source:RefSeq peptide;Acc:NP_496362]	protein_coding	1.57304	2.16411	2.66469	7.84995	8.99308	7.55062	2.13395	8.13122	1.92995	3.16227e-07	5.51827e-11
T05A1.3	lron-14	Protein LRON-14, isoform a [Source:RefSeq peptide;Acc:NP_001255400]	protein_coding	0.521606	0.415704	0.339664	1.66048	1.3702	1.83251	0.425658	1.62106	1.92917	2.41618e-06	1.05728e-09
ZK328.8	tbx-7	Putative T-box protein 7 [Source:UniProtKB/Swiss-Prot;Acc:Q95PX3]	protein_coding	1.02317	0.254823	0.343232	1.8525	1.96848	2.35282	0.540407	2.05794	1.92908	0.00788062	0.000110305
R11G1.2	R11G1.2	Protein R11G1.2 [Source:RefSeq peptide;Acc:NP_508628]	protein_coding	3.76095	3.055	2.95004	10.2199	12.9769	13.9568	3.25533	12.3845	1.92767	2.93033e-09	1.12234e-12
C32C4.2	aqp-6	Protein AQP-6, isoform a [Source:RefSeq peptide;Acc:NP_001256248]	protein_coding	0.943598	0.450511	1.53278	2.66752	3.34631	5.12027	0.975631	3.71137	1.92754	0.00330186	1.88868e-05
R07B7.16	nhr-209	Protein NHR-209 [Source:RefSeq peptide;Acc:NP_506036]	protein_coding	1.89282	1.06185	1.71565	5.50557	5.92316	6.33683	1.55677	5.92185	1.92749	8.51441e-08	9.33255e-12
W02D7.8	W02D7.8	Protein W02D7.8 [Source:RefSeq peptide;Acc:NP_505146]	protein_coding	0.975676	0.542263	0.644469	1.78695	2.26565	4.17234	0.720803	2.74165	1.92737	0.00862399	0.00014787
C12D5.2	nhr-152	Protein NHR-152 [Source:RefSeq peptide;Acc:NP_504990]	protein_coding	1.75665	0.88447	1.68567	4.65963	5.25573	6.53972	1.44226	5.48503	1.92716	5.2017e-06	1.58954e-09
Y41C4A.11	Y41C4A.11	Protein Y41C4A.11 [Source:RefSeq peptide;Acc:NP_499518]	protein_coding	4.60314	4.0507	5.51021	16.4335	18.1614	19.1302	4.72135	17.9084	1.92336	3.19183e-13	1.9489e-17
F53E10.5	F53E10.5	Protein F53E10.5 [Source:RefSeq peptide;Acc:NP_503712]	protein_coding	0.601513	0.286717	0.803839	2.06146	2.24435	2.11181	0.564023	2.13921	1.92325	0.000789435	3.31302e-07
Y75B7AR.1	Y75B7AR.1	Protein Y75B7AR.1 [Source:RefSeq peptide;Acc:NP_503408]	protein_coding	0.462162	0.776421	0.703057	2.25954	2.30684	2.79737	0.647214	2.45458	1.92316	0.00176769	1.47529e-06
Y6E2A.5	Y6E2A.5	Protein Y6E2A.5 [Source:RefSeq peptide;Acc:NP_506911]	protein_coding	0.497872	0.249276	0.646385	1.30347	1.75057	2.22799	0.464511	1.76068	1.92235	0.000804018	2.81252e-06
C34F6.1	C34F6.1	Protein C34F6.1 [Source:RefSeq peptide;Acc:NP_509868]	protein_coding	0.0935281	0.0440912	0.0908294	0.218385	0.30785	0.339252	0.0761495	0.288496	1.92164	0.00981734	3.1608e-05
F26D10.11	F26D10.11	Protein F26D10.11 [Source:RefSeq peptide;Acc:NP_503066]	protein_coding	0.602821	0.309443	0.560408	1.58919	1.41193	2.56992	0.490891	1.85701	1.91951	0.00410239	2.55397e-05
T28F4.2	asic-2	Degenerin-like protein asic-2 [Source:UniProtKB/Swiss-Prot;Acc:Q22851]	protein_coding	0.380903	0.297946	0.265578	0.95209	1.10654	1.51241	0.314809	1.19035	1.91883	0.000354808	3.94829e-07
F59G1.4	F59G1.4	Protein F59G1.4 [Source:RefSeq peptide;Acc:NP_495177]	protein_coding	0.557868	0.556372	0.816823	2.32695	2.07846	2.89591	0.643688	2.43377	1.91876	7.25774e-07	4.50118e-10
T17A3.2	T17A3.2	Protein T17A3.2 [Source:RefSeq peptide;Acc:NP_497153]	protein_coding	4.26076	3.04162	3.29662	11.1408	11.2323	17.6628	3.533	13.3453	1.91737	3.92448e-11	1.09813e-11
F52E1.8	pho-6	Protein PHO-6 [Source:RefSeq peptide;Acc:NP_505167]	protein_coding	0.647713	0.502923	0.836801	2.27002	2.20401	3.03123	0.662479	2.50175	1.91699	2.27809e-05	7.96356e-09
K06C4.17	frpr-13	Protein FRPR-13 [Source:RefSeq peptide;Acc:NP_505299]	protein_coding	0.685895	0.948481	0.853979	2.6348	3.34643	3.40938	0.829451	3.1302	1.91603	4.18631e-07	1.86928e-10
Y116F11A.6	Y116F11A.6	Protein Y116F11A.6 [Source:RefSeq peptide;Acc:NP_507818]	protein_coding	2.50786	1.89161	1.99835	8.50031	9.83537	5.79492	2.13261	8.04353	1.91521	0.000105204	3.02855e-07
C25D7.15	C25D7.15	Protein C25D7.15, isoform a [Source:RefSeq peptide;Acc:NP_001256643]	protein_coding	1.17641	0.665504	0.966704	3.50007	3.66623	3.41373	0.936207	3.52668	1.91341	0.000401025	1.25198e-07
K10G9.2	K10G9.2	Protein K10G9.2 [Source:RefSeq peptide;Acc:NP_499275]	protein_coding	2.98565	1.5926	3.14393	9.74702	8.68164	10.6385	2.57406	9.68907	1.91231	2.53201e-06	2.20907e-10
AC8.10	AC8.10	Protein AC8.3 [Source:RefSeq peptide;Acc:NP_508042]	protein_coding	2.43336	1.68687	2.43507	6.9226	6.8656	10.8852	2.1851	8.22448	1.91223	5.88588e-10	7.30174e-11
Y49F6C.6	Y49F6C.6		protein_coding	0.541099	0.420141	0.432753	1.51039	1.66959	2.06534	0.464665	1.74844	1.9118	6.91661e-05	7.98264e-09
B0507.6	B0507.6	Protein B0507.6 [Source:RefSeq peptide;Acc:NP_505253]	protein_coding	0.387931	0.304469	0.394752	1.21617	1.35692	1.51446	0.362384	1.36252	1.91068	2.1423e-05	8.28145e-10
T02G5.14	T02G5.14	Protein T02G5.14 [Source:RefSeq peptide;Acc:NP_741020]	protein_coding	1.74523	0.682568	1.01403	3.71477	4.37286	4.85071	1.14727	4.31278	1.91041	0.00100537	4.71218e-07
F21H7.12	F21H7.12	Protein F21H7.12 [Source:RefSeq peptide;Acc:NP_872186]	protein_coding	1.71301	1.1075	1.31624	2.83858	3.90747	8.79758	1.37891	5.18121	1.90976	0.000597537	9.43597e-05
F20A1.7	twk-11	Protein TWK-11, isoform b [Source:RefSeq peptide;Acc:NP_504783]	protein_coding	0.14345	0.116952	0.141202	0.476051	0.446759	0.585629	0.133868	0.502813	1.90921	4.21436e-05	2.64666e-09
Y46G5A.7	Y46G5A.7	Protein Y46G5A.7 [Source:RefSeq peptide;Acc:NP_496713]	protein_coding	19.8946	8.45127	14.7776	36.9652	42.2584	82.4669	14.3745	53.8968	1.90669	0.00518948	7.65923e-07
Y53F4B.45	Y53F4B.45		ncRNA	18.9919	19.661	56.925	129.772	91.2641	137.278	31.8593	119.438	1.90647	0.000288358	7.75851e-06
H04M03.12	H04M03.12	Protein H04M03.12 [Source:RefSeq peptide;Acc:NP_500888]	protein_coding	1.00937	0.737044	0.965806	3.37432	3.20054	3.58682	0.904073	3.38723	1.90559	5.4199e-06	1.33399e-10
D1054.9	D1054.9	Protein D1054.9, isoform c [Source:RefSeq peptide;Acc:NP_872196]	protein_coding	0.20568	0.0678733	0.139821	0.498846	0.514232	0.533844	0.137792	0.515641	1.90388	0.00861004	1.94321e-05
F55D12.1	F55D12.1	Protein F55D12.1 [Source:RefSeq peptide;Acc:NP_492178]	protein_coding	1.4285	0.739449	1.40611	4.60768	3.51519	5.24704	1.19136	4.45664	1.90335	1.66872e-05	5.55991e-08
ZK666.6	clec-60	Protein CLEC-60 [Source:RefSeq peptide;Acc:NP_496259]	protein_coding	0.142204	0.258096	0.427581	0.880981	0.888831	1.32392	0.27596	1.03124	1.90185	0.00827757	4.53182e-05
T07C12.5	srj-34		pseudogene	0.582558	0.349529	0.609267	1.88016	1.76544	2.11167	0.513785	1.91909	1.90119	0.00010422	2.01544e-08
Y80D3A.7	ptr-22	Protein PTR-22, isoform a [Source:RefSeq peptide;Acc:NP_001256834]	protein_coding	3.4817	1.93332	2.81853	9.20513	8.96904	12.571	2.74452	10.2484	1.90077	8.04606e-08	2.11458e-12
C02D4.2	ser-2	Tyramine receptor ser-2 [Source:UniProtKB/Swiss-Prot;Acc:O02213]	protein_coding	0.250088	0.280594	0.313865	1.04169	0.96854	1.14299	0.281516	1.05107	1.90057	0.000344095	4.47931e-08
Y50C1A.2	Y50C1A.2	Protein Y50C1A.2 [Source:RefSeq peptide;Acc:NP_490731]	protein_coding	0.794874	0.449665	0.514625	2.05558	2.22668	2.28522	0.586388	2.18916	1.90045	6.14616e-05	2.47052e-08
Y87G2A.25	Y87G2A.25	Protein Y87G2A.25 [Source:RefSeq peptide;Acc:NP_001252179]	protein_coding	6.64153	3.69505	6.02755	18.9268	18.405	23.7234	5.45471	20.3517	1.89958	2.5195e-07	7.42721e-11
T10H9.2	scd-2	Protein SCD-2 [Source:RefSeq peptide;Acc:NP_504685]	protein_coding	0.548972	0.406336	0.558044	1.92062	1.83103	1.89326	0.504451	1.88164	1.8992	3.77269e-09	2.81669e-13
Y32G9B.1	Y32G9B.1	Protein Y32G9B.1, isoform b [Source:RefSeq peptide;Acc:NP_001256004]	protein_coding	0.633889	0.703606	0.753354	2.33953	2.2035	3.25151	0.69695	2.59818	1.89838	1.66107e-06	6.88225e-10
F19D8.2	F19D8.2	Protein F19D8.2 [Source:RefSeq peptide;Acc:NP_510306]	protein_coding	1.41892	1.33782	1.37798	4.80939	5.79661	4.80368	1.37824	5.13656	1.89798	4.97509e-06	5.75077e-10
K08F4.11	gst-3	Glutathione S-transferase 3 [Source:UniProtKB/Swiss-Prot;Acc:O16116]	protein_coding	0.768137	0.675951	0.602516	2.19376	2.29075	3.14226	0.682201	2.54226	1.89784	0.000552183	3.24982e-07
T26H2.7	oac-49	Protein OAC-49 [Source:RefSeq peptide;Acc:NP_507736]	protein_coding	0.188683	0.117204	0.266981	0.561788	0.620278	0.951903	0.190956	0.711323	1.89726	0.00231098	1.37595e-05
F34D6.4	set-11	Protein SET-11 [Source:RefSeq peptide;Acc:NP_494334]	protein_coding	0.483097	0.398549	0.694713	1.67686	1.4407	2.74855	0.525453	1.95537	1.89581	0.000316729	4.55405e-06
F20G2.7	F20G2.7		pseudogene	1.61134	1.5227	1.76182	5.17473	5.20632	7.81074	1.63195	6.06393	1.89365	1.12625e-08	2.24148e-11
C53C11.3	ptr-5	Protein PTR-5 [Source:RefSeq peptide;Acc:NP_510810]	protein_coding	1.07327	0.760181	1.24568	3.81627	3.86912	3.75168	1.02638	3.81236	1.89312	5.10544e-10	4.73711e-13
F12D9.1	stg-2	Protein STG-2, isoform a [Source:RefSeq peptide;Acc:NP_001024555]	protein_coding	0.189411	0.27502	0.277333	0.918777	0.872831	0.961862	0.247255	0.917823	1.89222	0.00502093	7.49091e-06
Y49F6B.10	col-71	Protein COL-71 [Source:RefSeq peptide;Acc:NP_494562]	protein_coding	1.48898	1.40387	1.17299	4.18021	5.23279	5.67369	1.35528	5.0289	1.89165	6.22557e-08	1.99996e-11
C43F9.10	oac-8	Protein OAC-8 [Source:RefSeq peptide;Acc:NP_001023061]	protein_coding	0.126331	0.152859	0.187175	0.566171	0.55738	0.605892	0.155455	0.576481	1.89078	0.00326211	2.25076e-06
Y43F8B.14	Y43F8B.14	Protein Y43F8B.14 [Source:RefSeq peptide;Acc:NP_507785]	protein_coding	0.748441	0.756382	0.513684	2.46635	1.90333	3.11448	0.672836	2.49472	1.89055	8.79563e-07	8.6267e-09
F01E11.17	F01E11.17	Protein F01E11.17 [Source:RefSeq peptide;Acc:NP_001257044]	protein_coding	0.64534	0.524207	0.778763	2.35562	2.26321	2.60491	0.649436	2.40791	1.89052	0.000193064	2.16011e-08
R06A10.2	gsa-1	Protein GSA-1 [Source:RefSeq peptide;Acc:NP_490817]	protein_coding	3.85485	2.7868	2.84519	14.3104	12.2551	8.58175	3.16228	11.7157	1.88941	6.60015e-10	1.74924e-10
M05D6.3	M05D6.3	Protein M05D6.3 [Source:RefSeq peptide;Acc:NP_495789]	protein_coding	0.445131	0.332102	0.364336	1.08164	1.15749	1.98745	0.380523	1.40886	1.88848	0.00116779	7.82795e-06
B0507.1	B0507.1	Protein B0507.1 [Source:RefSeq peptide;Acc:NP_505262]	protein_coding	1.41882	1.5965	2.0312	4.78276	4.51533	9.38357	1.68217	6.22722	1.88826	3.83342e-08	5.9866e-08
C25B8.6	nhr-120	Protein NHR-120 [Source:RefSeq peptide;Acc:NP_509116]	protein_coding	1.4271	1.03244	1.63605	4.61595	4.77616	5.76051	1.3652	5.05087	1.88742	6.65743e-09	4.18734e-12
C01B7.6	rpm-1	E3 ubiquitin-protein ligase rpm-1 [Source:UniProtKB/Swiss-Prot;Acc:Q17551]	protein_coding	1.91751	1.54398	1.7524	6.10401	5.3186	7.80712	1.73796	6.40991	1.88291	3.41322e-15	5.14608e-20
F27E11.1	F27E11.1	Protein F27E11.1 [Source:RefSeq peptide;Acc:NP_503967]	protein_coding	0.717974	0.473856	1.37664	3.33687	2.41165	3.72102	0.856155	3.15651	1.88239	0.000710189	4.72915e-06
T27E4.1	T27E4.1	Protein T27E4.1 [Source:RefSeq peptide;Acc:NP_505358]	protein_coding	1.18167	0.924311	1.64779	3.83051	4.20518	5.80315	1.25126	4.61295	1.88231	1.71271e-06	8.05163e-09
W05B5.3	nhr-85	Nuclear hormone receptor family member nhr-85 [Source:UniProtKB/Swiss-Prot;Acc:Q9XUK7]	protein_coding	0.980603	0.919195	0.817477	3.59669	3.63674	2.7745	0.905758	3.33598	1.88091	6.25883e-07	4.82013e-10
D1069.2	cpn-2	Protein CPN-2 [Source:RefSeq peptide;Acc:NP_493713]	protein_coding	1.94038	1.42292	1.51688	5.10499	7.09096	5.7728	1.62673	5.98958	1.88048	7.33291e-08	9.81461e-11
C01C10.1	clc-2	Clc-like protein 2 [Source:UniProtKB/Swiss-Prot;Acc:Q11085]	protein_coding	3.06339	3.40683	2.5984	10.5304	11.4465	11.3781	3.02287	11.1184	1.87895	1.83642e-09	1.09833e-13
C54E10.6	C54E10.6	Protein C54E10.6 [Source:RefSeq peptide;Acc:NP_507675]	protein_coding	5.07251	3.80245	4.71563	14.5941	16.9463	18.4448	4.5302	16.6617	1.87889	1.04424e-07	6.35051e-12
AC8.3	AC8.3	Protein AC8.3 [Source:RefSeq peptide;Acc:NP_508042]	protein_coding	2.46837	1.68687	2.65477	7.27335	6.76261	11.0038	2.27	8.34657	1.87849	1.36838e-09	3.75474e-10
F29D11.1	lrp-1	Low-density lipoprotein receptor-related protein [Source:UniProtKB/Swiss-Prot;Acc:Q04833]	protein_coding	4.37941	3.06661	2.99651	11.1328	12.3101	14.9468	3.48084	12.7965	1.87825	1.80475e-09	8.45666e-20
C07F11.2	C07F11.2	Protein C07F11.2 [Source:RefSeq peptide;Acc:NP_490732]	protein_coding	0.436855	0.298262	0.378111	1.36611	1.31449	1.41095	0.371076	1.36385	1.8779	0.000333444	4.2318e-08
Y22D7AL.4	Y22D7AL.4	Protein Y22D7AL.4 [Source:RefSeq peptide;Acc:NP_497430]	protein_coding	0.559478	0.380439	0.283699	1.39448	0.99735	2.10454	0.407872	1.49879	1.87761	0.000905737	2.6184e-05
C53B7.1	rig-3	Protein RIG-3 [Source:RefSeq peptide;Acc:NP_509155]	protein_coding	5.23437	4.53523	6.88835	21.0191	20.4674	19.7083	5.55265	20.3983	1.8772	5.00817e-11	4.4647e-16
Y71D11A.5	lgc-46	Protein LGC-46 [Source:RefSeq peptide;Acc:NP_497338]	protein_coding	0.327173	0.159949	0.329501	0.971125	1.33064	0.697396	0.272208	0.999719	1.87682	0.00283285	3.23694e-05
T27F6.8	T27F6.8	Protein T27F6.8 [Source:RefSeq peptide;Acc:NP_493171]	protein_coding	1.82473	2.02404	2.50176	7.48652	6.25421	9.55181	2.11684	7.76418	1.87492	3.23281e-10	8.14175e-12
F56B3.10	gst-40	Protein GST-40 [Source:RefSeq peptide;Acc:NP_499981]	protein_coding	0.720083	0.30243	0.753098	1.96735	1.95757	2.58555	0.591871	2.17016	1.87445	0.00239608	5.08196e-06
R12B2.3	R12B2.3	Protein R12B2.3 [Source:RefSeq peptide;Acc:NP_498254]	protein_coding	0.798951	0.486738	0.996271	2.46268	2.0186	3.88383	0.760653	2.78837	1.87411	0.000523772	1.17533e-05
W06B3.1	nmat-1	Protein W06B3.1 [Source:RefSeq peptide;Acc:NP_510010]	protein_coding	1.89458	1.47775	2.22162	6.38703	6.07925	8.0337	1.86465	6.83333	1.87368	3.64274e-07	9.8918e-11
F54B8.4	F54B8.4	Protein F54B8.4, isoform b [Source:RefSeq peptide;Acc:NP_001256684]	protein_coding	4.4423	3.55053	4.47548	16.5459	12.4271	16.6949	4.1561	15.2226	1.87291	6.40628e-09	5.30835e-12
C34E7.4	C34E7.4	Protein C34E7.4 [Source:RefSeq peptide;Acc:NP_510149]	protein_coding	21.1754	12.6723	13.4679	59.5233	59.7513	53.79	15.7719	57.6882	1.87092	3.48596e-07	7.72284e-14
Y39G10AR.15	Y39G10AR.15	Protein Y39G10AR.15 [Source:RefSeq peptide;Acc:NP_490963]	protein_coding	0.223833	0.112555	0.278685	0.62942	0.741979	0.878059	0.205024	0.749819	1.87075	0.00172151	4.52321e-06
F14H12.4	cst-1	Serine/threonine-protein kinase cst-1 Serine/threonine-protein kinase cst-1 37kDa subunit Serine/threonine-protein kinase cst-1 18kDa subunit [Source:UniProtKB/Swiss-Prot;Acc:Q9NB31]	protein_coding	16.3625	11.8237	13.5494	48.344	49.7311	54.5573	13.9119	50.8775	1.87071	3.0655e-15	2.70242e-22
M01H9.1	trx-3	Protein TRX-3 [Source:RefSeq peptide;Acc:NP_500578]	protein_coding	3.7602	2.0756	3.03883	12.8687	9.04918	10.5312	2.95821	10.8163	1.87042	4.13725e-06	4.57132e-09
Y58A7A.2	Y58A7A.2	Protein Y58A7A.2 [Source:RefSeq peptide;Acc:NP_504359]	protein_coding	1.72234	1.45249	0.400292	3.53153	4.12789	5.39899	1.19171	4.3528	1.86891	0.00800586	0.000159048
Y48G8AR.1	grh-1	Protein GRH-1 [Source:RefSeq peptide;Acc:NP_490837]	protein_coding	1.14653	0.810751	0.827951	4.27476	3.37238	2.52608	0.928412	3.39107	1.8689	5.25814e-06	7.56357e-08
Y55F3C.9	Y55F3C.9	Protein Y55F3C.9 [Source:RefSeq peptide;Acc:NP_001033452]	protein_coding	1.89322	1.14241	1.58402	4.89405	4.5716	7.39829	1.53988	5.62131	1.86809	7.5885e-09	5.32185e-10
T14B4.8	T14B4.8	Protein T14B4.8 [Source:RefSeq peptide;Acc:NP_495370]	protein_coding	1.76661	1.44738	1.59277	5.97412	5.83335	5.72872	1.60226	5.8454	1.8672	4.90585e-08	1.76311e-12
C52A11.4	mpz-1	Protein MPZ-1, isoform d [Source:RefSeq peptide;Acc:NP_001122598]	protein_coding	1.13864	0.897126	1.27085	3.99921	3.73569	4.32627	1.1022	4.02039	1.86695	3.43366e-13	2.09125e-17
C18H2.1	C18H2.1	Protein C18H2.1 [Source:RefSeq peptide;Acc:NP_498674]	protein_coding	0.20442	0.149268	0.141012	0.467813	0.439228	0.893288	0.1649	0.60011	1.86364	0.000266513	4.03212e-06
C41A3.1	C41A3.1	Protein C41A3.1 [Source:RefSeq peptide;Acc:NP_508923]	protein_coding	0.358089	0.33388	0.359983	1.40791	1.06591	1.35109	0.350651	1.27497	1.86236	3.06393e-13	4.73648e-17
R05D7.1	R05D7.1	Protein R05D7.1 [Source:RefSeq peptide;Acc:NP_493074]	protein_coding	1.0651	0.794648	1.11394	4.00429	3.40528	3.39682	0.99123	3.60213	1.86156	0.000827622	5.01544e-07
F21F8.11	F21F8.11	Protein F21F8.11 [Source:RefSeq peptide;Acc:NP_505139]	protein_coding	2.00775	2.08349	3.1299	9.16114	7.9731	9.10562	2.40705	8.74662	1.86146	1.24206e-07	3.30797e-12
B0491.4	lgc-20	Protein LGC-20 [Source:RefSeq peptide;Acc:NP_496423]	protein_coding	0.50103	0.621268	0.571638	1.93724	1.81609	2.39869	0.564646	2.05067	1.86068	2.08684e-05	3.41824e-09
R11G1.1	R11G1.1	Protein R11G1.1 [Source:RefSeq peptide;Acc:NP_508629]	protein_coding	0.654608	0.513608	0.938362	2.75631	2.3967	2.48477	0.702193	2.54593	1.85825	1.54584e-06	1.19049e-10
Y39C12A.9	Y39C12A.9	Protein Y39C12A.9 [Source:RefSeq peptide;Acc:NP_502327]	protein_coding	2.50808	0.967145	1.2968	5.64614	5.38782	6.26487	1.59067	5.76628	1.858	0.000886418	8.30726e-07
D1054.18	D1054.18	Protein D1054.18, isoform a [Source:RefSeq peptide;Acc:NP_001256257]	protein_coding	0.74703	0.723114	1.19796	3.46608	2.09963	4.10265	0.889369	3.22279	1.85745	0.00250919	4.03541e-05
R03A10.6	sprr-1	Protein SPRR-1 [Source:RefSeq peptide;Acc:NP_510555]	protein_coding	0.283971	0.3436	0.173244	0.736142	0.870064	1.29518	0.266938	0.967128	1.8572	0.00114878	1.06896e-05
F58H7.5	F58H7.5	Protein F58H7.5 [Source:RefSeq peptide;Acc:NP_500014]	protein_coding	1.58004	1.56422	2.33118	5.35551	6.36262	8.11925	1.82515	6.61246	1.85717	4.55382e-07	2.53128e-09
F21A3.7	lgc-31	Protein LGC-31, isoform b [Source:RefSeq peptide;Acc:NP_001256670]	protein_coding	0.509419	0.557968	0.385412	1.76013	1.66842	1.8347	0.484267	1.75442	1.85712	4.69877e-06	1.0388e-09
T08E11.10	linc-16		ncRNA	2.23758	1.71844	3.27624	5.92029	7.17987	13.0845	2.41075	8.72821	1.8562	0.000606523	5.67206e-06
Y17G9B.2	Y17G9B.2	Protein Y17G9B.2 [Source:RefSeq peptide;Acc:NP_500638]	protein_coding	13.4471	6.37618	10.2405	27.8093	35.3287	45.5245	10.0213	36.2208	1.85376	3.6739e-05	8.74975e-08
Y71F9B.8	lron-11	Protein LRON-11 [Source:RefSeq peptide;Acc:NP_491035]	protein_coding	9.68484	5.89512	7.60978	25.9418	24.0218	33.8493	7.72991	27.9376	1.85369	6.84716e-09	2.92237e-14
C33D9.13	C33D9.13	Protein C33D9.13 [Source:RefSeq peptide;Acc:NP_001255331]	protein_coding	7.90541	4.61548	6.62489	21.3929	24.677	23.1034	6.38193	23.0578	1.85319	1.96043e-08	1.45272e-13
F10G2.3	clec-7	Protein CLEC-7 [Source:RefSeq peptide;Acc:NP_504865]	protein_coding	1.79342	1.99019	6.32408	9.60644	11.1415	15.7609	3.36923	12.1696	1.85279	0.000211129	0.000201866
C32E8.7	ric-19	Resistance to inhibitors of cholinesterase protein 19 [Source:UniProtKB/Swiss-Prot;Acc:P91124]	protein_coding	5.03945	3.8733	4.68675	16.6486	15.589	16.8809	4.53317	16.3728	1.85271	2.79333e-12	5.42288e-17
F56C11.6	F56C11.6	Protein F56C11.6, isoform a [Source:RefSeq peptide;Acc:NP_490688]	protein_coding	5.03639	4.12385	5.73206	17.7645	17.5997	18.3269	4.9641	17.897	1.85012	5.93913e-13	1.70923e-17
F17C11.17	zip-9	Protein ZIP-9 [Source:RefSeq peptide;Acc:NP_001129892]	protein_coding	48.52	33.6367	41.6632	166.238	153.452	126.706	41.2733	148.799	1.85008	2.18402e-13	1.39554e-16
M01A8.1	M01A8.1	Uncharacterized protein M01A8.1 [Source:UniProtKB/Swiss-Prot;Acc:P34530]	protein_coding	4.69528	3.79759	4.30877	14.6351	12.8402	18.6748	4.26721	15.3833	1.85	9.53368e-11	9.90005e-14
T27C4.1	T27C4.1	Protein T27C4.1 [Source:RefSeq peptide;Acc:NP_504033]	protein_coding	10.4244	9.31287	13.7212	41.964	39.3282	39.0933	11.1528	40.1285	1.84722	1.80112e-11	1.43546e-16
F53G2.1	F53G2.1	Protein F53G2.1 [Source:RefSeq peptide;Acc:NP_494284]	protein_coding	2.26233	0.725229	1.17176	4.12374	4.1088	6.72292	1.38644	4.98515	1.84625	0.000910524	1.73872e-05
C06B3.6	C06B3.6	Protein C06B3.6 [Source:RefSeq peptide;Acc:NP_506450]	protein_coding	16.7211	11.8173	23.0043	58.7621	56.7115	69.8292	17.1809	61.7676	1.84605	1.10417e-06	5.28275e-13
T21C12.3	T21C12.3	Uncharacterized protein T21C12.3 [Source:UniProtKB/Swiss-Prot;Acc:Q22634]	protein_coding	1.30234	1.45459	1.88591	5.17635	5.8933	5.61487	1.54761	5.56151	1.84543	5.43483e-06	1.23993e-09
C49H3.1	gcy-8	Protein GCY-8 [Source:RefSeq peptide;Acc:NP_501324]	protein_coding	0.317245	0.192628	0.291975	0.856411	0.678077	1.3461	0.267283	0.960196	1.84496	0.000107639	1.45942e-06
F25E5.4	F25E5.4	Protein F25E5.4 [Source:RefSeq peptide;Acc:NP_504914]	protein_coding	2.26388	1.895	2.09337	6.49219	5.8739	10.0944	2.08408	7.48682	1.84494	3.56061e-09	9.17275e-11
AH9.6	AH9.6	Protein AH9.6 [Source:RefSeq peptide;Acc:NP_001041209]	protein_coding	0.532019	0.305328	0.459644	1.43913	1.67826	1.54009	0.43233	1.55249	1.84438	0.00211251	1.48862e-06
Y22F5A.6	lys-3	Protein LYS-3 [Source:RefSeq peptide;Acc:NP_505644]	protein_coding	1.0287	0.861085	1.18083	3.59825	3.17338	4.24709	1.02354	3.67291	1.84336	2.23186e-05	3.4047e-09
F16B4.12	nhr-117	Nuclear receptor NHR-117; Protein NHR-117, isoform b [Source:UniProtKB/TrEMBL;Acc:O44638]	protein_coding	1.40458	1.17659	1.68086	4.58583	4.80672	5.89822	1.42068	5.09692	1.84305	1.21036e-08	3.62933e-12
T06E6.15	T06E6.15	Protein T06E6.15 [Source:RefSeq peptide;Acc:NP_001041159]	protein_coding	0.352796	0.465684	0.645699	1.70511	1.58538	1.95744	0.48806	1.74931	1.84166	0.00313653	5.99446e-06
W06H8.5	W06H8.5		ncRNA	42.1986	28.9802	34.0835	117.669	115.167	143.935	35.0874	125.59	1.8397	6.08858e-13	9.18329e-23
Y49F6C.4	bath-10	Protein BATH-10 [Source:RefSeq peptide;Acc:NP_494523]	protein_coding	5.45172	2.66525	3.33184	11.4504	12.912	16.583	3.81627	13.6485	1.8385	2.7903e-05	8.96527e-09
F10G8.8	F10G8.8	Protein F10G8.8, isoform b [Source:RefSeq peptide;Acc:NP_001122450]	protein_coding	3.62342	2.75432	3.31033	11.0762	10.4919	13.0624	3.22936	11.5435	1.83776	4.00501e-13	3.67245e-18
K08F9.3	K08F9.3	Protein K08F9.3 [Source:RefSeq peptide;Acc:NP_506735]	protein_coding	0.277853	0.305634	0.387457	0.976656	1.13509	1.35873	0.323648	1.15683	1.83767	0.00672446	1.65743e-05
C33F10.13	fbxb-88	Protein FBXB-88 [Source:RefSeq peptide;Acc:NP_740980]	protein_coding	6.22813	2.68912	4.52508	12.8283	13.183	22.0265	4.48078	16.0126	1.83739	0.000512306	2.80108e-07
C01B10.1	drh-2		pseudogene	14.1258	11.8959	18.0166	42.8319	40.5332	74.0002	14.6794	52.4551	1.83729	1.08852e-08	2.06965e-12
Y71D11A.3	Y71D11A.3	2-amino-3-carboxymuconate-6-semialdehyde decarboxylase [Source:UniProtKB/Swiss-Prot;Acc:Q8T8B9]	protein_coding	1.76029	1.29845	1.29953	4.25841	4.77156	6.54363	1.45276	5.1912	1.83727	9.88168e-08	5.67324e-10
F20D1.10	tag-299	Protein TAG-299 [Source:RefSeq peptide;Acc:NP_510487]	protein_coding	11.497	9.78602	11.8094	35.8417	34.3761	48.0097	11.0308	39.4092	1.83699	3.04474e-13	1.90132e-17
F57A8.1	F57A8.1	Protein F57A8.1 [Source:RefSeq peptide;Acc:NP_505580]	protein_coding	12.9121	8.75691	10.1048	43.3592	42.1699	27.8608	10.5912	37.7966	1.83539	2.06538e-09	8.94041e-11
F18A11.5	F18A11.5	Protein F18A11.5, isoform b [Source:RefSeq peptide;Acc:NP_001254361]	protein_coding	1.54604	1.33328	1.96187	5.2387	4.91126	7.11829	1.61373	5.75608	1.83469	1.98935e-07	5.45405e-10
F39B2.8	F39B2.8	Protein F39B2.8 [Source:RefSeq peptide;Acc:NP_493572]	protein_coding	2.393	1.99413	1.99711	7.88887	6.88463	7.99226	2.12808	7.58859	1.83428	1.51802e-10	1.43252e-14
T16H5.1	inx-19	Innexin-19 [Source:UniProtKB/Swiss-Prot;Acc:O61715]	protein_coding	0.95394	0.996069	0.878551	3.25802	3.12696	3.69547	0.942853	3.36015	1.83342	3.98713e-07	1.70215e-11
Y55F3C.7	cutl-26	Protein CUTL-26, isoform a [Source:RefSeq peptide;Acc:NP_741298]	protein_coding	2.21022	1.68314	1.82257	7.73905	6.36215	6.26747	1.90531	6.78956	1.83329	4.06366e-09	7.23133e-12
W06F12.2	W06F12.2	Protein W06F12.2, isoform c [Source:RefSeq peptide;Acc:NP_499832]	protein_coding	7.94208	7.28603	7.31978	26.8993	25.4938	27.9398	7.51596	26.7776	1.833	2.69773e-14	9.49312e-23
C54G4.4	C54G4.4	Protein C54G4.4 [Source:RefSeq peptide;Acc:NP_492201]	protein_coding	0.370074	0.306727	0.387042	1.27056	1.29104	1.22373	0.354614	1.26178	1.83114	2.04059e-05	1.84266e-09
Y38H6C.16	Y38H6C.16	Protein Y38H6C.16 [Source:RefSeq peptide;Acc:NP_507959]	protein_coding	3.2194	2.92746	3.0303	10.2223	11.3282	11.1009	3.05905	10.8838	1.83103	5.52544e-08	1.4367e-12
C54F6.13	nhx-3	Probable Na(+)/H(+) antiporter nhx-3 [Source:UniProtKB/Swiss-Prot;Acc:O16452]	protein_coding	2.03799	1.31612	1.50116	4.50609	4.71607	8.04941	1.61842	5.75719	1.83078	2.8867e-07	1.10527e-08
M79.2	M79.2	Protein M79.2 [Source:RefSeq peptide;Acc:NP_509781]	protein_coding	6.18386	4.03833	4.74842	15.2898	17.9337	19.9802	4.99021	17.7346	1.82939	6.68191e-10	6.5631e-14
B0393.5	B0393.5	Protein B0393.5 [Source:RefSeq peptide;Acc:NP_497982]	protein_coding	0.500738	0.481443	0.530161	1.77965	1.56983	2.02311	0.504114	1.79086	1.82883	1.06567e-07	7.27382e-12
ZC443.4	ZC443.4	Protein ZC443.4 [Source:RefSeq peptide;Acc:NP_506208]	protein_coding	5.04996	4.06376	4.56881	16.322	17.0013	15.2563	4.56084	16.1932	1.82802	8.69987e-13	3.49491e-17
F58D2.1	gadr-1	Protein GADR-1 [Source:RefSeq peptide;Acc:NP_502535]	protein_coding	0.211613	0.167595	0.33935	0.743821	0.594767	1.20993	0.239519	0.849505	1.82648	0.0046141	0.000122964
B0286.1	B0286.1	Uncharacterized protein B0286.1 [Source:UniProtKB/Swiss-Prot;Acc:Q10921]	protein_coding	4.87083	3.16984	4.73875	13.4977	12.4166	19.4045	4.25981	15.1063	1.82629	4.10955e-10	1.20582e-10
C25A11.4	ajm-1	Protein AJM-1, isoform a [Source:RefSeq peptide;Acc:NP_509536]	protein_coding	12.9648	8.93925	10.285	36.0374	39.3509	38.7062	10.7297	38.0315	1.82559	1.70931e-12	3.05943e-22
Y37E11AR.9	Y37E11AR.9		ncRNA	18.7753	15.7277	31.72	62.8226	60.1813	111.643	22.0744	78.2155	1.82508	0.00150533	3.82632e-06
F57B9.8	F57B9.8	Protein F57B9.8 [Source:RefSeq peptide;Acc:NP_498511]	protein_coding	0.92758	0.665895	0.816933	2.64268	2.55284	3.34228	0.803469	2.84593	1.82459	8.66729e-06	1.32289e-09
R09F10.5	R09F10.5	Protein R09F10.5 [Source:RefSeq peptide;Acc:NP_509404]	protein_coding	1.9566	1.73663	1.58765	5.83399	6.28428	6.5859	1.76029	6.23472	1.82451	3.61497e-06	2.07976e-10
C02C6.2	olrn-1	Protein OLRN-1, isoform a [Source:RefSeq peptide;Acc:NP_001024333]	protein_coding	3.54175	1.72451	2.39114	9.54683	9.36681	8.18942	2.55247	9.03435	1.82353	1.72387e-05	2.12016e-09
Y51A2D.15	Y51A2D.15	Protein Y51A2D.15, isoform a [Source:RefSeq peptide;Acc:NP_001256816]	protein_coding	5.47756	3.71576	5.53509	15.9675	16.8215	19.2998	4.90947	17.3629	1.82237	8.6496e-12	1.48827e-17
T28D6.4	T28D6.4	Protein T28D6.4 [Source:RefSeq peptide;Acc:NP_499461]	protein_coding	0.71035	0.535799	0.674691	2.50708	2.01122	2.27398	0.64028	2.26409	1.82216	8.12832e-08	3.81882e-11
Y105E8A.28	Y105E8A.28	Protein Y105E8A.28 [Source:RefSeq peptide;Acc:NP_001021688]	protein_coding	1.31795	1.12112	1.1946	4.87969	3.79044	4.16441	1.21122	4.27818	1.82053	2.36578e-05	9.65231e-09
T01D1.6	abu-11	Protein ABU-11 [Source:RefSeq peptide;Acc:NP_493679]	protein_coding	0.235982	0.383375	0.474619	1.11023	1.44161	1.31103	0.364659	1.28762	1.82009	0.00130641	4.96574e-06
K03D10.1	kal-1	Protein KAL-1 [Source:RefSeq peptide;Acc:NP_493468]	protein_coding	5.4621	4.04391	3.94186	15.4941	13.8034	18.1278	4.48262	15.8084	1.81828	1.56178e-10	3.74524e-15
C44E12.3	twk-17	Protein TWK-17, isoform b [Source:RefSeq peptide;Acc:NP_001024463]	protein_coding	0.211072	0.156022	0.415008	0.881399	0.836063	1.03851	0.260701	0.918658	1.81713	0.00432733	5.91425e-06
C29F7.2	C29F7.2	Protein C29F7.2 [Source:RefSeq peptide;Acc:NP_510235]	protein_coding	12.7006	14.9717	30.8644	69.9777	65.8767	70.1097	19.5123	68.6547	1.81498	4.26855e-05	4.24681e-08
D2096.6	D2096.6	Uncharacterized protein D2096.6 [Source:UniProtKB/Swiss-Prot;Acc:Q19005]	protein_coding	0.667865	0.308549	0.873107	1.79588	2.48828	2.22334	0.616507	2.16917	1.81495	0.00577616	2.56664e-05
C06B8.12	nhr-151		pseudogene	1.17461	1.13303	1.34658	3.33476	3.74286	5.76093	1.21807	4.27952	1.81285	5.19345e-06	3.44872e-08
F13B6.1	F13B6.1	Protein F13B6.1 [Source:RefSeq peptide;Acc:NP_501191]	protein_coding	0.507871	0.391055	0.331973	1.02647	1.14112	2.14921	0.410299	1.43894	1.81025	0.00524138	0.000105909
F13C5.1	F13C5.1	Protein F13C5.1 [Source:RefSeq peptide;Acc:NP_508127]	protein_coding	1.08526	1.25783	2.43614	6.14074	5.13858	5.46634	1.59308	5.58189	1.80894	0.000711292	1.14987e-06
Y22F5A.3	ric-4	Protein RIC-4, isoform a [Source:RefSeq peptide;Acc:NP_505641]	protein_coding	4.9802	3.99685	5.60438	18.8849	17.8517	14.3424	4.86048	17.0263	1.8086	7.10708e-10	6.62129e-12
K05F1.10	K05F1.10	Protein K05F1.10 [Source:RefSeq peptide;Acc:NP_495148]	protein_coding	12.7201	12.7326	15.1879	50.3559	36.7908	55.2046	13.5469	47.4504	1.80846	2.76911e-11	8.71897e-13
F25E5.16	F25E5.16	Protein F25E5.16, isoform a [Source:RefSeq peptide;Acc:NP_001256085]	protein_coding	0.453471	0.44893	0.632349	1.51426	1.83401	2.02562	0.511583	1.79129	1.80796	0.000420126	2.02781e-07
T25B9.3	T25B9.3	Protein T25B9.3, isoform a [Source:RefSeq peptide;Acc:NP_001023402]	protein_coding	0.458412	0.247539	0.348676	1.23046	0.980623	1.48139	0.351542	1.23082	1.80786	0.0053069	1.92597e-05
F12F3.1	exp-2	Protein EXP-2, isoform d [Source:RefSeq peptide;Acc:NP_001023792]	protein_coding	0.863744	0.812144	0.977594	2.71998	2.6566	3.91224	0.884494	3.09627	1.80761	4.63732e-07	5.50563e-10
F14B8.7	otpl-3	Protein OTPL-3 [Source:RefSeq peptide;Acc:NP_509170]	protein_coding	2.91782	2.5963	3.20146	9.29923	10.0766	11.0982	2.9052	10.158	1.80591	7.60175e-11	1.61761e-15
C56E6.6	lron-15	Protein LRON-15 [Source:RefSeq peptide;Acc:NP_495322]	protein_coding	0.275655	0.201284	0.368035	0.865852	0.77055	1.31709	0.281658	0.984499	1.80545	2.07857e-05	7.09564e-07
AC8.11	AC8.11	Protein AC8.4 [Source:RefSeq peptide;Acc:NP_508043]	protein_coding	3.42735	1.91222	3.14105	7.71267	7.72537	14.1949	2.82687	9.87764	1.80496	4.25917e-05	9.83412e-07
C05C8.3	fkb-3	Protein FKB-3 [Source:RefSeq peptide;Acc:NP_504835]	protein_coding	13.6632	9.59543	8.10211	30.2147	38.6539	40.6276	10.4536	36.4987	1.80385	1.16951e-06	1.29714e-11
C31H5.5	C31H5.5	Protein C31H5.5 [Source:RefSeq peptide;Acc:NP_492432]	protein_coding	3.26815	2.52733	3.21084	10.1299	9.51572	11.772	3.00211	10.4725	1.80256	1.19054e-07	9.25748e-12
F45E10.2	F45E10.2	Protein F45E10.2, isoform b [Source:RefSeq peptide;Acc:NP_001022174]	protein_coding	3.06786	2.18643	3.22072	10.517	8.28031	10.7547	2.82501	9.85068	1.80197	9.78101e-11	1.84419e-12
C05G5.5	C05G5.5	Metalloprotease TIKI homolog [Source:UniProtKB/Swiss-Prot;Acc:Q17678]	protein_coding	4.08006	1.40074	3.29123	8.10323	9.59716	12.8631	2.92401	10.1878	1.80083	0.000163541	4.50829e-06
Y11D7A.14	hum-9	Protein HUM-9 [Source:RefSeq peptide;Acc:NP_501620]	protein_coding	0.469021	0.266279	0.443055	1.33484	1.33012	1.43988	0.392785	1.36828	1.80055	1.52779e-06	1.28865e-09
F55D10.4	F55D10.4	Protein F55D10.4 [Source:RefSeq peptide;Acc:NP_508809]	protein_coding	0.365879	0.228767	0.402793	1.36052	0.981781	1.13001	0.33248	1.15744	1.7996	0.00468326	1.9032e-05
K12B6.7	K12B6.7	Protein K12B6.7 [Source:RefSeq peptide;Acc:NP_504609]	protein_coding	0.239711	0.14766	0.367695	0.960547	0.799087	0.865631	0.251689	0.875088	1.79779	0.00704093	3.58392e-05
F40G12.5	F40G12.5	Protein F40G12.5 [Source:RefSeq peptide;Acc:NP_506532]	protein_coding	0.619659	0.306727	0.432046	1.87862	1.29104	1.54423	0.452811	1.5713	1.79497	0.0048226	2.81896e-05
T23B7.3	T23B7.3	Protein T23B7.3, isoform a [Source:RefSeq peptide;Acc:NP_001254092]	protein_coding	3.32881	2.65681	3.84577	11.0613	11.4231	11.619	3.27713	11.3678	1.79445	2.22879e-07	4.06431e-11
F54F2.1	pat-2	Integrin alpha pat-2 [Source:UniProtKB/Swiss-Prot;Acc:P34446]	protein_coding	1.97172	1.57387	1.46599	6.75275	5.85658	4.76516	1.67053	5.7915	1.79363	6.63028e-10	2.78543e-11
T07C5.1	ugt-50	Putative UDP-glucuronosyltransferase ugt-50 [Source:UniProtKB/Swiss-Prot;Acc:Q22295]	protein_coding	14.7143	11.3271	10.5684	38.3822	35.7605	52.7745	12.2032	42.3057	1.79359	2.67232e-10	1.96957e-15
F22E5.3	gcy-21	Protein GCY-21 [Source:RefSeq peptide;Acc:NP_494324]	protein_coding	0.749638	0.60823	0.812779	1.90734	2.08359	3.53128	0.723549	2.5074	1.79303	1.02141e-06	2.69174e-08
F54G2.1	F54G2.1	Protein F54G2.1, isoform a [Source:RefSeq peptide;Acc:NP_001024711]	protein_coding	1.53639	1.68053	1.69694	6.02628	6.13339	4.86111	1.63795	5.67359	1.79237	3.782e-11	3.4058e-14
F54F3.2	F54F3.2		pseudogene	0.298651	0.29566	0.605166	1.29908	1.31766	1.53767	0.399826	1.3848	1.79224	0.0042143	1.00702e-05
K05C4.9	K05C4.9	Protein K05C4.9 [Source:RefSeq peptide;Acc:NP_493562]	protein_coding	4.30289	1.83715	4.53351	10.3856	10.8543	15.6822	3.55785	12.3074	1.79045	4.68844e-05	5.03392e-07
W02D9.10	W02D9.10	Protein W02D9.10 [Source:RefSeq peptide;Acc:NP_493180]	protein_coding	7.201	5.76544	7.06817	24.8966	20.2259	24.1455	6.6782	23.0893	1.78969	1.49491e-10	6.39273e-14
F11E6.8	F11E6.8	Protein F11E6.8, isoform a [Source:RefSeq peptide;Acc:NP_001255960]	protein_coding	1.24199	1.10344	1.3364	4.64684	3.86389	4.21816	1.22728	4.24296	1.78961	4.51358e-08	1.11102e-11
W03F9.4	W03F9.4	Protein W03F9.4 [Source:RefSeq peptide;Acc:NP_503145]	protein_coding	1.21035	0.931143	0.823189	3.27302	3.7057	3.26802	0.988229	3.41558	1.78921	1.55077e-08	4.24527e-11
F53B1.4	F53B1.4	Protein F53B1.4 [Source:RefSeq peptide;Acc:NP_508390]	protein_coding	0.35931	0.266784	0.587162	1.2314	1.87153	1.08972	0.404419	1.39755	1.78898	0.00868988	0.000174319
K10D6.4	K10D6.4	Protein K10D6.4, isoform b [Source:RefSeq peptide;Acc:NP_001256309]	protein_coding	4.93512	3.08741	4.67471	14.2306	13.6515	15.9614	4.23241	14.6145	1.78785	5.21129e-09	2.72769e-13
F31C3.7	rrn-1.1		rRNA	122.852	86.255	167.217	460.108	232.519	606.539	125.441	433.055	1.78754	0.00189248	5.78289e-07
F59E11.8	nhr-194	Protein NHR-194 [Source:RefSeq peptide;Acc:NP_505315]	protein_coding	0.460627	0.540461	0.990256	1.9969	2.13267	2.74344	0.663781	2.291	1.7872	0.002806	7.09404e-06
C17H12.12	C17H12.12	Protein C17H12.12 [Source:RefSeq peptide;Acc:NP_501042]	protein_coding	0.158191	0.224872	0.21635	0.628757	0.739706	0.700334	0.199805	0.689599	1.78717	0.00437468	7.53752e-06
T27B1.2	pat-9	Protein ZTF-19 [Source:RefSeq peptide;Acc:NP_510680]	protein_coding	0.764085	0.547514	0.639294	2.33662	1.70164	2.68532	0.650298	2.24119	1.78509	5.30246e-06	2.07772e-08
F14D12.4	mec-2	Mechanosensory protein 2 [Source:UniProtKB/Swiss-Prot;Acc:Q27433]	protein_coding	0.591582	0.504567	0.504483	1.7851	1.55267	2.17737	0.533544	1.83838	1.78476	4.52234e-06	1.26342e-09
F43H9.4	F43H9.4	Protein F43H9.4 [Source:RefSeq peptide;Acc:NP_505068]	protein_coding	4.85504	3.91292	4.83352	16.8112	13.4108	16.5945	4.53383	15.6055	1.78325	5.62126e-10	3.6823e-13
F25G6.1	F25G6.1	Protein F25G6.1 [Source:RefSeq peptide;Acc:NP_505211]	protein_coding	3.47524	2.38299	3.70538	8.48343	8.15323	16.2727	3.18787	10.9698	1.78287	1.39674e-07	7.84277e-08
F38E11.1	hsp-12.3	Protein HSP-12.3 [Source:RefSeq peptide;Acc:NP_501667]	protein_coding	2.23934	2.45276	1.4949	7.43587	6.21301	7.63495	2.06234	7.09461	1.78245	8.88115e-05	7.4319e-08
R119.5	R119.5	Protein R119.5, isoform b [Source:RefSeq peptide;Acc:NP_001248847]	protein_coding	6.55025	5.26354	5.22168	17.2274	17.079	24.2448	5.67849	19.517	1.78116	2.23722e-12	5.49718e-15
Y42A5A.1	Y42A5A.1	Protein Y42A5A.1 [Source:RefSeq peptide;Acc:NP_505820]	protein_coding	0.442988	0.209458	0.33883	1.00399	1.03721	1.36541	0.330425	1.13553	1.78097	0.000216595	2.61663e-07
F47D12.1	gar-2	Probable muscarinic acetylcholine receptor gar-2 [Source:UniProtKB/Swiss-Prot;Acc:Q09388]	protein_coding	0.634691	0.41299	0.682489	2.06441	2.02462	1.85617	0.576724	1.98173	1.78081	2.78378e-06	4.75585e-09
R13A5.10	R13A5.10	Protein R13A5.10 [Source:RefSeq peptide;Acc:NP_498663]	protein_coding	0.959205	1.26613	0.59279	3.99996	2.77862	2.90293	0.939376	3.22717	1.7805	0.00489643	3.85174e-05
H01A20.1	nhr-3	Nuclear hormone receptor family member nhr-3 [Source:UniProtKB/Swiss-Prot;Acc:Q9XTJ4]	protein_coding	6.25154	6.97295	6.82967	25.4593	23.3982	20.0259	6.68472	22.9611	1.78026	7.09354e-12	3.2519e-15
Y53F4B.43	Y53F4B.43	Protein Y53F4B.43 [Source:RefSeq peptide;Acc:NP_001254455]	protein_coding	0.935011	0.458416	0.47497	1.94377	1.51916	2.9544	0.622799	2.13911	1.78017	0.00466523	0.000103508
F27D4.6	F27D4.6	Protein F27D4.6, isoform b [Source:RefSeq peptide;Acc:NP_001122462]	protein_coding	3.57655	2.31248	2.77052	8.51458	8.68934	12.5323	2.88652	9.91209	1.77986	4.10357e-09	2.41081e-12
Y23H5B.8	Y23H5B.8	Protein Y23H5B.8 [Source:RefSeq peptide;Acc:NP_490994]	protein_coding	1.90623	1.54052	1.87156	4.3074	5.8739	8.07777	1.77277	6.08635	1.77957	4.61472e-05	3.64126e-07
T23E7.4	nlp-6	Protein NLP-6, isoform b [Source:RefSeq peptide;Acc:NP_001257287]	protein_coding	5.32136	4.75647	5.03948	15.9947	15.4672	20.4031	5.03911	17.2883	1.77856	1.3029e-10	1.01484e-14
C13F10.1	C13F10.1	Protein C13F10.1, isoform a [Source:UniProtKB/TrEMBL;Acc:H2KYG3]	protein_coding	1.08383	0.971754	1.0052	3.21307	3.0877	4.20003	1.02026	3.50027	1.77852	1.55272e-05	2.75625e-09
C13C12.2	C13C12.2	Protein C13C12.2 [Source:RefSeq peptide;Acc:NP_506139]	protein_coding	0.250664	0.165436	0.393236	0.710376	0.95234	1.1138	0.269779	0.925506	1.77847	0.00594744	4.76838e-05
Y50E8A.1	Y50E8A.1	Protein Y50E8A.1 [Source:RefSeq peptide;Acc:NP_506635]	protein_coding	2.92172	2.1036	2.96308	7.65571	7.55216	12.1893	2.6628	9.13239	1.77805	0.000476526	1.75552e-06
C03G6.17	C03G6.17	Protein C03G6.17 [Source:RefSeq peptide;Acc:NP_504888]	protein_coding	0.752563	0.993369	1.29635	3.19766	3.10333	4.12139	1.01409	3.47412	1.77646	2.42449e-05	8.15258e-08
T27B7.1	nhr-59	Nuclear hormone receptor family member nhr-59 [Source:UniProtKB/Swiss-Prot;Acc:Q9TXJ1]	protein_coding	1.24515	0.811117	1.08238	3.01824	3.07583	4.63512	1.04622	3.5764	1.77332	4.52158e-06	2.88854e-08
W04G5.8	W04G5.8	Protein W04G5.8 [Source:RefSeq peptide;Acc:NP_492972]	protein_coding	0.396861	0.261924	0.358458	1.04623	0.919701	1.50641	0.339081	1.15744	1.77124	0.00460132	1.69561e-05
F44D12.1	magu-4	Protein MAGU-4 [Source:RefSeq peptide;Acc:NP_501805]	protein_coding	5.39141	4.24496	3.91886	15.1146	15.3944	15.7563	4.51841	15.4218	1.77108	1.1268e-10	8.46402e-17
C24G6.7	grl-1	Protein GRL-1 [Source:RefSeq peptide;Acc:NP_504460]	protein_coding	0.555208	0.379067	0.600686	1.45357	1.40782	2.37654	0.511654	1.74598	1.7708	0.0010131	7.64807e-06
F31C3.8	rrn-1.2		rRNA	143.616	103.906	191.922	527.751	269.979	701.54	146.481	499.757	1.77051	0.000910524	4.09371e-07
H20J18.1	scd-1	Protein SCD-1, isoform b [Source:RefSeq peptide;Acc:NP_741911]	protein_coding	10.6319	9.03865	9.3707	32.7391	33.4435	32.8683	9.68042	33.0169	1.77007	5.55324e-14	3.6991e-24
W01D2.2	nhr-61	Nuclear hormone receptor family member nhr-61 [Source:UniProtKB/Swiss-Prot;Acc:O62389]	protein_coding	8.99097	8.55552	11.8733	31.259	30.2481	38.7825	9.80659	33.4299	1.76931	1.24548e-11	2.18232e-16
F07F6.2	F07F6.2	Uncharacterized protein F07F6.2 [Source:UniProtKB/Swiss-Prot;Acc:Q09303]	protein_coding	0.447615	0.406205	0.760723	1.41603	1.39889	2.68348	0.538181	1.8328	1.76789	0.00586283	0.000186888
T04B8.2	T04B8.2	Protein T04B8.2 [Source:RefSeq peptide;Acc:NP_493775]	protein_coding	2.67889	1.52368	2.73338	5.48902	6.27804	11.8465	2.31198	7.8712	1.76745	0.000385445	5.79962e-06
C25B8.1	kqt-1	Protein KQT-1, isoform b [Source:RefSeq peptide;Acc:NP_741819]	protein_coding	3.50879	1.75953	3.49877	9.38609	9.50273	10.9569	2.92236	9.94856	1.76735	1.32348e-05	1.88469e-09
F36H2.5	F36H2.5	Protein F36H2.5 [Source:RefSeq peptide;Acc:NP_001021461]	protein_coding	0.396391	0.193788	0.353148	0.897915	0.820469	1.49107	0.314442	1.06982	1.7665	0.00336004	6.1537e-05
T03F6.4	T03F6.4	Protein T03F6.4 [Source:RefSeq peptide;Acc:NP_499757]	protein_coding	0.6786	0.282865	0.541623	1.48766	1.36569	2.25706	0.501029	1.70347	1.76551	0.00220121	2.38675e-05
M01A8.2	M01A8.2	Uncharacterized protein M01A8.2 [Source:UniProtKB/Swiss-Prot;Acc:P34531]	protein_coding	4.01092	3.20724	4.45272	13.5987	13.931	12.0809	3.89029	13.2035	1.76297	3.02635e-12	4.10025e-15
Y15E3A.4	Y15E3A.4	Protein Y15E3A.4 [Source:RefSeq peptide;Acc:NP_510539]	protein_coding	5.38153	4.69403	5.41614	18.0654	20.2437	14.2516	5.1639	17.5202	1.76249	4.21737e-10	1.15966e-12
F31E8.2	snt-1	Synaptotagmin-1 [Source:UniProtKB/Swiss-Prot;Acc:P34693]	protein_coding	1.51996	1.69283	1.47787	5.34684	6.00757	4.55613	1.56355	5.30351	1.76212	3.87652e-08	1.12039e-10
K08C7.2	fmo-1	Protein FMO-1 [Source:RefSeq peptide;Acc:NP_501968]	protein_coding	0.307198	0.195239	0.38078	0.827849	1.12669	1.04	0.294405	0.99818	1.7615	0.00109113	3.11273e-06
C46H11.11	fhod-1	Protein FHOD-1 [Source:RefSeq peptide;Acc:NP_491513]	protein_coding	7.43902	4.56393	5.78028	19.7106	18.5679	21.9743	5.92775	20.0843	1.76051	4.58907e-08	1.16343e-15
C33A12.4	C33A12.4	Protein C33A12.4 [Source:RefSeq peptide;Acc:NP_501685]	protein_coding	6.88752	7.24676	12.5275	30.3147	29.654	30.3013	8.88725	30.09	1.75948	4.02825e-05	4.97676e-09
T04D1.2	T04D1.2	Protein T04D1.2 [Source:RefSeq peptide;Acc:NP_491425]	protein_coding	2.25839	1.35743	1.91907	5.10315	5.21929	8.39656	1.84496	6.23967	1.75788	8.79563e-07	9.25374e-08
F21H7.2	F21H7.2	Protein F21H7.2 [Source:RefSeq peptide;Acc:NP_507094]	protein_coding	1.13814	0.422002	0.561726	1.94185	2.25687	2.97282	0.70729	2.39052	1.75695	0.0025626	2.24988e-05
[truncated: 1,235 more rows]

## Sheet: DAVID_3000_up-regulated_genes_b
Annotation Cluster 1	Enrichment Score: 12.19498143860126
Category	Term	Count	%	PValue	Genes	List Total	Pop Hits	Pop Total	Fold Enrichment	Bonferroni	Benjamini
GOTERM_BP_ALL	GO:0048858~cell projection morphogenesis	40	1.39909	1.04036e-15	B0024.8, F35D11.11, M28.7, K03E6.4, F18C12.1, F59C6.7, C34E10.7, F28F9.1, ZC247.3, F38G1.1, K08C7.3, R13H4.1, C53D6.2, K07A9.2, C54G7.4, ZK520.3, R148.1, C47G2.2, B0350.2, R31.3, Y41G9A.1, Y75B8A.12, M04C9.5, K11G9.4, Y54G2A.25, F23B2.4, T25F10.5, F25F2.2, F20D12.3, F45E10.1, B0273.4, ZC504.4, T27B1.1, Y105E8A.5, C02H7.1, F10E9.6, K02B12.4, F15A2.6, F46F6.4, Y38F2AL.2	1264	70	8655	3.91275	1.244e-12	3.10973e-13
GOTERM_BP_ALL	GO:0032990~cell part morphogenesis	40	1.39909	7.0877e-15	B0024.8, F35D11.11, M28.7, K03E6.4, F18C12.1, F59C6.7, C34E10.7, F28F9.1, ZC247.3, F38G1.1, K08C7.3, R13H4.1, C53D6.2, K07A9.2, C54G7.4, ZK520.3, R148.1, C47G2.2, B0350.2, R31.3, Y41G9A.1, Y75B8A.12, M04C9.5, K11G9.4, Y54G2A.25, F23B2.4, T25F10.5, F25F2.2, F20D12.3, F45E10.1, B0273.4, ZC504.4, T27B1.1, Y105E8A.5, C02H7.1, F10E9.6, K02B12.4, F15A2.6, F46F6.4, Y38F2AL.2	1264	73	8655	3.75195	8.84626e-12	1.76925e-12
GOTERM_BP_ALL	GO:0000902~cell morphogenesis	40	1.39909	3.52668e-08	B0024.8, F35D11.11, M28.7, K03E6.4, F18C12.1, F59C6.7, C34E10.7, F28F9.1, ZC247.3, F38G1.1, K08C7.3, R13H4.1, C53D6.2, K07A9.2, C54G7.4, ZK520.3, R148.1, C47G2.2, B0350.2, R31.3, Y41G9A.1, Y75B8A.12, M04C9.5, K11G9.4, Y54G2A.25, F23B2.4, T25F10.5, F25F2.2, F20D12.3, F45E10.1, B0273.4, ZC504.4, T27B1.1, Y105E8A.5, C02H7.1, F10E9.6, K02B12.4, F15A2.6, F46F6.4, Y38F2AL.2	1264	110	8655	2.48993	4.39062e-05	2.43928e-06
Annotation Cluster 2	Enrichment Score: 4.267534167041532
Category	Term	Count	%	PValue	Genes	List Total	Pop Hits	Pop Total	Fold Enrichment	Bonferroni	Benjamini
GOTERM_MF_ALL	GO:0016849~phosphorus-oxygen lyase activity	17	0.594614	4.01019e-05	C44F1.5, F22E5.3, C54E4.3, C17F4.6, T07D1.1, C49H3.1, ZK455.2, C10F3.3, C46E1.2, T03D8.5, C06B3.8, M04G12.3, ZK970.6, F57F5.2, ZC239.7, F21H7.9, F17C8.1	1366	39	9556	3.04937	0.021815	0.00076028
GOTERM_BP_ALL	GO:0009190~cyclic nucleotide biosynthetic process	17	0.594614	5.21756e-05	C44F1.5, F22E5.3, C54E4.3, C17F4.6, T07D1.1, C49H3.1, ZK455.2, C10F3.3, C46E1.2, T03D8.5, C06B3.8, M04G12.3, ZK970.6, F57F5.2, ZC239.7, F21H7.9, F17C8.1	1264	39	8655	2.98472	0.0628954	0.00127292
GOTERM_BP_ALL	GO:0009187~cyclic nucleotide metabolic process	17	0.594614	7.52947e-05	C44F1.5, F22E5.3, C54E4.3, C17F4.6, T07D1.1, C49H3.1, ZK455.2, C10F3.3, C46E1.2, T03D8.5, C06B3.8, M04G12.3, ZK970.6, F57F5.2, ZC239.7, F21H7.9, F17C8.1	1264	40	8655	2.91011	0.0894855	0.00164331
Annotation Cluster 3	Enrichment Score: 3.736703614668194
Category	Term	Count	%	PValue	Genes	List Total	Pop Hits	Pop Total	Fold Enrichment	Bonferroni	Benjamini
GOTERM_MF_ALL	GO:0004383~guanylate cyclase activity	13	0.454704	0.000148847	C54E4.3, F22E5.3, C17F4.6, T07D1.1, ZK455.2, C46E1.2, T03D8.5, C06B3.8, M04G12.3, ZK970.6, F57F5.2, ZC239.7, F21H7.9	1366	27	9556	3.36826	0.0786102	0.00255523
GOTERM_BP_ALL	GO:0046068~cGMP metabolic process	13	0.454704	0.00018295	C54E4.3, F22E5.3, C17F4.6, T07D1.1, ZK455.2, C46E1.2, T03D8.5, C06B3.8, M04G12.3, ZK970.6, F57F5.2, ZC239.7, F21H7.9	1264	27	8655	3.29685	0.203711	0.00366735
GOTERM_BP_ALL	GO:0006182~cGMP biosynthetic process	13	0.454704	0.00018295	C54E4.3, F22E5.3, C17F4.6, T07D1.1, ZK455.2, C46E1.2, T03D8.5, C06B3.8, M04G12.3, ZK970.6, F57F5.2, ZC239.7, F21H7.9	1264	27	8655	3.29685	0.203711	0.00366735
GOTERM_MF_ALL	GO:0009975~cyclase activity	13	0.454704	0.000226871	C54E4.3, F22E5.3, C17F4.6, T07D1.1, ZK455.2, C46E1.2, T03D8.5, C06B3.8, M04G12.3, ZK970.6, F57F5.2, ZC239.7, F21H7.9	1366	28	9556	3.24796	0.117321	0.00377448
Annotation Cluster 4	Enrichment Score: 3.5754038468977036
Category	Term	Count	%	PValue	Genes	List Total	Pop Hits	Pop Total	Fold Enrichment	Bonferroni	Benjamini
GOTERM_BP_ALL	GO:0010556~regulation of macromolecule biosynthetic process	160	5.59636	0.000244954	F38A6.1, F44C8.6, F28B12.2, F16B3.1, F44C8.5, F59B1.7, F44C8.4, F44C8.3, C18H9.8, Y41D4B.27, Y41D4B.26, C04F1.3, C05D9.5, T24H10.7, C34E10.7, F21D12.1, C12D5.8, F09F3.10, C12D5.2, F46F3.1, F28H6.2, W03A3.1, E03H4.6, D1005.3, F31E3.1, C47G2.2, C16C2.1, C03G6.8, ZC410.1, W09C2.1, F10G2.9, C07E3.5, C09G12.1, R11G11.2, W01D2.2, C30A5.7, T26H2.9, F56A12.1, F14F3.1, B0414.2, F57A10.6, F16B4.9, R53.3, T…	1264	846	8655	1.295	0.262881	0.00454197
GOTERM_BP_ALL	GO:0031326~regulation of cellular biosynthetic process	160	5.59636	0.000276918	F38A6.1, F44C8.6, F28B12.2, F16B3.1, F44C8.5, F59B1.7, F44C8.4, F44C8.3, C18H9.8, Y41D4B.27, Y41D4B.26, C04F1.3, C05D9.5, T24H10.7, C34E10.7, F21D12.1, C12D5.8, F09F3.10, C12D5.2, F46F3.1, F28H6.2, W03A3.1, E03H4.6, D1005.3, F31E3.1, C47G2.2, C16C2.1, C03G6.8, ZC410.1, W09C2.1, F10G2.9, C07E3.5, C09G12.1, R11G11.2, W01D2.2, C30A5.7, T26H2.9, F56A12.1, F14F3.1, B0414.2, F57A10.6, F16B4.9, R53.3, T…	1264	848	8655	1.29195	0.291646	0.00491376
GOTERM_BP_ALL	GO:0009889~regulation of biosynthetic process	160	5.59636	0.000276918	F38A6.1, F44C8.6, F28B12.2, F16B3.1, F44C8.5, F59B1.7, F44C8.4, F44C8.3, C18H9.8, Y41D4B.27, Y41D4B.26, C04F1.3, C05D9.5, T24H10.7, C34E10.7, F21D12.1, C12D5.8, F09F3.10, C12D5.2, F46F3.1, F28H6.2, W03A3.1, E03H4.6, D1005.3, F31E3.1, C47G2.2, C16C2.1, C03G6.8, ZC410.1, W09C2.1, F10G2.9, C07E3.5, C09G12.1, R11G11.2, W01D2.2, C30A5.7, T26H2.9, F56A12.1, F14F3.1, B0414.2, F57A10.6, F16B4.9, R53.3, T…	1264	848	8655	1.29195	0.291646	0.00491376
Annotation Cluster 5	Enrichment Score: 3.311667037834592
Category	Term	Count	%	PValue	Genes	List Total	Pop Hits	Pop Total	Fold Enrichment	Bonferroni	Benjamini
GOTERM_BP_ALL	GO:0007409~axonogenesis	16	0.559636	0.000401422	K11G9.4, Y54G2A.25, F25F2.2, F45E10.1, B0273.4, ZC504.4, C34E10.7, F28F9.1, ZC247.3, K08C7.3, K02B12.4, F10E9.6, C53D6.2, F15A2.6, C47G2.2, B0350.2	1264	41	8655	2.67212	0.393391	0.00673224
GOTERM_BP_ALL	GO:0048667~cell morphogenesis involved in neuron differentiation	16	0.559636	0.000401422	K11G9.4, Y54G2A.25, F25F2.2, F45E10.1, B0273.4, ZC504.4, C34E10.7, F28F9.1, ZC247.3, K08C7.3, K02B12.4, F10E9.6, C53D6.2, F15A2.6, C47G2.2, B0350.2	1264	41	8655	2.67212	0.393391	0.00673224
GOTERM_BP_ALL	GO:0000904~cell morphogenesis involved in differentiation	16	0.559636	0.000720771	K11G9.4, Y54G2A.25, F25F2.2, F45E10.1, B0273.4, ZC504.4, C34E10.7, F28F9.1, ZC247.3, K08C7.3, K02B12.4, F10E9.6, C53D6.2, F15A2.6, C47G2.2, B0350.2	1264	43	8655	2.54784	0.592487	0.0110213
Annotation Cluster 6	Enrichment Score: 2.7317994121939093
Category	Term	Count	%	PValue	Genes	List Total	Pop Hits	Pop Total	Fold Enrichment	Bonferroni	Benjamini
GOTERM_BP_ALL	GO:0031644~regulation of neurological system process	8	0.279818	0.00185439	F31E8.2, T14A8.1, C11D2.6, C32E8.7, Y51A2D.19, T10A3.1, C17D12.2, C16C2.2	1264	14	8655	3.91275	0.900824	0.0253494
GOTERM_BP_ALL	GO:0050804~regulation of synaptic transmission	8	0.279818	0.00185439	F31E8.2, T14A8.1, C11D2.6, C32E8.7, Y51A2D.19, T10A3.1, C17D12.2, C16C2.2	1264	14	8655	3.91275	0.900824	0.0253494
GOTERM_BP_ALL	GO:0051969~regulation of transmission of nerve impulse	8	0.279818	0.00185439	F31E8.2, T14A8.1, C11D2.6, C32E8.7, Y51A2D.19, T10A3.1, C17D12.2, C16C2.2	1264	14	8655	3.91275	0.900824	0.0253494
Annotation Cluster 7	Enrichment Score: 2.3109453381967135
Category	Term	Count	%	PValue	Genes	List Total	Pop Hits	Pop Total	Fold Enrichment	Bonferroni	Benjamini
GOTERM_MF_ALL	GO:0015269~calcium-activated potassium channel activity	5	0.174886	0.00488714	F08A10.1, F08B12.3, Y51A2D.19, C03F11.1, C53A5.5	1366	6	9556	5.82967	0.932425	0.0636069
GOTERM_MF_ALL	GO:0022839~ion gated channel activity	5	0.174886	0.00488714	F08A10.1, F08B12.3, Y51A2D.19, C03F11.1, C53A5.5	1366	6	9556	5.82967	0.932425	0.0636069
GOTERM_MF_ALL	GO:0005227~calcium activated cation channel activity	5	0.174886	0.00488714	F08A10.1, F08B12.3, Y51A2D.19, C03F11.1, C53A5.5	1366	6	9556	5.82967	0.932425	0.0636069
Annotation Cluster 8	Enrichment Score: 2.151298993842447
Category	Term	Count	%	PValue	Genes	List Total	Pop Hits	Pop Total	Fold Enrichment	Bonferroni	Benjamini
GOTERM_BP_ALL	GO:0045664~regulation of neuron differentiation	10	0.349773	0.00656621	F45B8.4, F28F9.1, C52E12.2, C07A12.1, K07A9.2, F55C7.7, F15A2.6, R53.3, F45E10.1, B0273.4	1264	25	8655	2.73892	0.999726	0.0751403
GOTERM_BP_ALL	GO:0051960~regulation of nervous system development	10	0.349773	0.00656621	F45B8.4, F28F9.1, C52E12.2, C07A12.1, K07A9.2, F55C7.7, F15A2.6, R53.3, F45E10.1, B0273.4	1264	25	8655	2.73892	0.999726	0.0751403
GOTERM_BP_ALL	GO:0050767~regulation of neurogenesis	10	0.349773	0.00656621	F45B8.4, F28F9.1, C52E12.2, C07A12.1, K07A9.2, F55C7.7, F15A2.6, R53.3, F45E10.1, B0273.4	1264	25	8655	2.73892	0.999726	0.0751403
GOTERM_BP_ALL	GO:0060284~regulation of cell development	10	0.349773	0.00876719	F45B8.4, F28F9.1, C52E12.2, C07A12.1, K07A9.2, F55C7.7, F15A2.6, R53.3, F45E10.1, B0273.4	1264	26	8655	2.63358	0.999983	0.0965296
Annotation Cluster 9	Enrichment Score: 2.0101560954732225
Category	Term	Count	%	PValue	Genes	List Total	Pop Hits	Pop Total	Fold Enrichment	Bonferroni	Benjamini
GOTERM_BP_ALL	GO:0018988~molting cycle, protein-based cuticle	51	1.78384	0.00952281	K04A8.6, H04M03.4, T25B9.10, F09D12.1, H19M22.2, W01F3.3, F46H5.6, ZC101.2, C53C11.3, E03H4.8, F09B12.1, ZC13.3, F52B11.3, C38C6.6, C24B5.3, M03F4.7, C45B2.7, K06A4.6, K12H4.1, ZK783.1, M88.6, C34G6.6, F13E6.2, T05C12.10, F56F3.6, Y80D3A.7, R08B4.1, Y38F1A.3, T21H3.2, F55F8.1, C09G5.6, C42D8.5, T23G11.6, F52E4.6, C42D8.8, T23F2.1, T01B7.7, C23F12.1, F53G12.3, W08F4.6, F29D11.1, W06B11.4, C52E12.2…	1264	248	8655	1.40812	0.999993	0.10353
GOTERM_BP_ALL	GO:0018996~molting cycle, collagen and cuticulin-based cuticle	51	1.78384	0.00952281	K04A8.6, H04M03.4, T25B9.10, F09D12.1, H19M22.2, W01F3.3, F46H5.6, ZC101.2, C53C11.3, E03H4.8, F09B12.1, ZC13.3, F52B11.3, C38C6.6, C24B5.3, M03F4.7, C45B2.7, K06A4.6, K12H4.1, ZK783.1, M88.6, C34G6.6, F13E6.2, T05C12.10, F56F3.6, Y80D3A.7, R08B4.1, Y38F1A.3, T21H3.2, F55F8.1, C09G5.6, C42D8.5, T23G11.6, F52E4.6, C42D8.8, T23F2.1, T01B7.7, C23F12.1, F53G12.3, W08F4.6, F29D11.1, W06B11.4, C52E12.2…	1264	248	8655	1.40812	0.999993	0.10353
GOTERM_BP_ALL	GO:0042303~molting cycle	51	1.78384	0.0102802	K04A8.6, H04M03.4, T25B9.10, F09D12.1, H19M22.2, W01F3.3, F46H5.6, ZC101.2, C53C11.3, E03H4.8, F09B12.1, ZC13.3, F52B11.3, C38C6.6, C24B5.3, M03F4.7, C45B2.7, K06A4.6, K12H4.1, ZK783.1, M88.6, C34G6.6, F13E6.2, T05C12.10, F56F3.6, Y80D3A.7, R08B4.1, Y38F1A.3, T21H3.2, F55F8.1, C09G5.6, C42D8.5, T23G11.6, F52E4.6, C42D8.8, T23F2.1, T01B7.7, C23F12.1, F53G12.3, W08F4.6, F29D11.1, W06B11.4, C52E12.2…	1264	249	8655	1.40246	0.999997	0.107608
Annotation Cluster 10	Enrichment Score: 1.9069098612520219
Category	Term	Count	%	PValue	Genes	List Total	Pop Hits	Pop Total	Fold Enrichment	Bonferroni	Benjamini
GOTERM_BP_ALL	GO:0045773~positive regulation of axon extension	4	0.139909	0.0110498	F28F9.1, F55C7.7, F45E10.1, B0273.4	1264	4	8655	6.84731	0.999999	0.114274
GOTERM_BP_ALL	GO:0010720~positive regulation of cell development	4	0.139909	0.0110498	F28F9.1, F55C7.7, F45E10.1, B0273.4	1264	4	8655	6.84731	0.999999	0.114274
GOTERM_BP_ALL	GO:0031346~positive regulation of cell projection organization	4	0.139909	0.0110498	F28F9.1, F55C7.7, F45E10.1, B0273.4	1264	4	8655	6.84731	0.999999	0.114274
GOTERM_BP_ALL	GO:0045597~positive regulation of cell differentiation	4	0.139909	0.0110498	F28F9.1, F55C7.7, F45E10.1, B0273.4	1264	4	8655	6.84731	0.999999	0.114274
GOTERM_BP_ALL	GO:0050772~positive regulation of axonogenesis	4	0.139909	0.0110498	F28F9.1, F55C7.7, F45E10.1, B0273.4	1264	4	8655	6.84731	0.999999	0.114274
GOTERM_BP_ALL	GO:0050769~positive regulation of neurogenesis	4	0.139909	0.0110498	F28F9.1, F55C7.7, F45E10.1, B0273.4	1264	4	8655	6.84731	0.999999	0.114274
GOTERM_BP_ALL	GO:0030307~positive regulation of cell growth	4	0.139909	0.0246317	F28F9.1, F55C7.7, F45E10.1, B0273.4	1264	5	8655	5.47785	1	0.216898
Annotation Cluster 11	Enrichment Score: 1.8405976293036943
Category	Term	Count	%	PValue	Genes	List Total	Pop Hits	Pop Total	Fold Enrichment	Bonferroni	Benjamini
GOTERM_BP_ALL	GO:0035177~larval foraging behavior	4	0.139909	0.0110498	R13H4.1, K03E6.4, R148.1, Y38F2AL.2	1264	4	8655	6.84731	0.999999	0.114274
GOTERM_BP_ALL	GO:0060756~foraging behavior	4	0.139909	0.0110498	R13H4.1, K03E6.4, R148.1, Y38F2AL.2	1264	4	8655	6.84731	0.999999	0.114274
GOTERM_BP_ALL	GO:0030537~larval behavior	4	0.139909	0.0246317	R13H4.1, K03E6.4, R148.1, Y38F2AL.2	1264	5	8655	5.47785	1	0.216898
Annotation Cluster 12	Enrichment Score: 1.7368977705622373
Category	Term	Count	%	PValue	Genes	List Total	Pop Hits	Pop Total	Fold Enrichment	Bonferroni	Benjamini
GOTERM_BP_ALL	GO:0040002~collagen and cuticulin-based cuticle development	22	0.7695	0.0155928	Y57A10A.11, F59E12.12, F52B10.1, F54D8.1, T14B4.6, T14B4.7, F46H5.6, Y47D3B.10, Y57G11C.31, C09G5.4, C09G5.6, F23H12.4, C46A5.3, T01B7.7, F53G12.3, B0491.2, R31.1, F46C8.6, R53.3, C31H2.2, R08B4.1, F58A4.11	1264	89	8655	1.69259	1	0.151614
GOTERM_BP_ALL	GO:0007592~protein-based cuticle development	22	0.7695	0.0198697	Y57A10A.11, F59E12.12, F52B10.1, F54D8.1, T14B4.6, T14B4.7, F46H5.6, Y47D3B.10, Y57G11C.31, C09G5.4, C09G5.6, F23H12.4, C46A5.3, T01B7.7, F53G12.3, B0491.2, R31.1, F46C8.6, R53.3, C31H2.2, R08B4.1, F58A4.11	1264	91	8655	1.65539	1	0.182502
GOTERM_BP_ALL	GO:0042335~cuticle development	22	0.7695	0.0198697	Y57A10A.11, F59E12.12, F52B10.1, F54D8.1, T14B4.6, T14B4.7, F46H5.6, Y47D3B.10, Y57G11C.31, C09G5.4, C09G5.6, F23H12.4, C46A5.3, T01B7.7, F53G12.3, B0491.2, R31.1, F46C8.6, R53.3, C31H2.2, R08B4.1, F58A4.11	1264	91	8655	1.65539	1	0.182502
Annotation Cluster 13	Enrichment Score: 1.6324873917642213
Category	Term	Count	%	PValue	Genes	List Total	Pop Hits	Pop Total	Fold Enrichment	Bonferroni	Benjamini
GOTERM_BP_ALL	GO:0048332~mesoderm morphogenesis	7	0.244841	0.0100219	K04A8.6, F10E9.6, F55C7.7, F45E10.1, F56A12.1, B0273.4, K01B6.1	1264	14	8655	3.42366	0.999996	0.107744
GOTERM_BP_ALL	GO:0001707~mesoderm formation	7	0.244841	0.0100219	K04A8.6, F10E9.6, F55C7.7, F45E10.1, F56A12.1, B0273.4, K01B6.1	1264	14	8655	3.42366	0.999996	0.107744
GOTERM_BP_ALL	GO:0001704~formation of primary germ layer	7	0.244841	0.126078	K04A8.6, F10E9.6, F55C7.7, F45E10.1, F56A12.1, B0273.4, K01B6.1	1264	24	8655	1.99713	1	0.627287
Annotation Cluster 14	Enrichment Score: 1.6085048174845469
Category	Term	Count	%	PValue	Genes	List Total	Pop Hits	Pop Total	Fold Enrichment	Bonferroni	Benjamini
GOTERM_BP_ALL	GO:0031646~positive regulation of neurological system process	4	0.139909	0.0246317	T14A8.1, C11D2.6, T10A3.1, C17D12.2	1264	5	8655	5.47785	1	0.216898
GOTERM_BP_ALL	GO:0050806~positive regulation of synaptic transmission	4	0.139909	0.0246317	T14A8.1, C11D2.6, T10A3.1, C17D12.2	1264	5	8655	5.47785	1	0.216898
GOTERM_BP_ALL	GO:0051971~positive regulation of transmission of nerve impulse	4	0.139909	0.0246317	T14A8.1, C11D2.6, T10A3.1, C17D12.2	1264	5	8655	5.47785	1	0.216898
Annotation Cluster 15	Enrichment Score: 1.0456835845611636
Category	Term	Count	%	PValue	Genes	List Total	Pop Hits	Pop Total	Fold Enrichment	Bonferroni	Benjamini
GOTERM_BP_ALL	GO:0016539~intein-mediated protein splicing	5	0.174886	0.0308701	ZK377.1, T05C12.10, R08B4.1, C29F3.2, ZK1290.12	1264	9	8655	3.80406	1	0.259404
GOTERM_BP_ALL	GO:0030908~protein splicing	5	0.174886	0.0308701	ZK377.1, T05C12.10, R08B4.1, C29F3.2, ZK1290.12	1264	9	8655	3.80406	1	0.259404
GOTERM_BP_ALL	GO:0051604~protein maturation	5	0.174886	0.262479	ZK377.1, T05C12.10, R08B4.1, C29F3.2, ZK1290.12	1264	18	8655	1.90203	1	0.856851
GOTERM_BP_ALL	GO:0016485~protein processing	5	0.174886	0.262479	ZK377.1, T05C12.10, R08B4.1, C29F3.2, ZK1290.12	1264	18	8655	1.90203	1	0.856851
Annotation Cluster 16	Enrichment Score: 0.9259895025912077
Category	Term	Count	%	PValue	Genes	List Total	Pop Hits	Pop Total	Fold Enrichment	Bonferroni	Benjamini
GOTERM_BP_ALL	GO:0030516~regulation of axon extension	6	0.209864	0.0715434	F28F9.1, C52E12.2, F55C7.7, F15A2.6, F45E10.1, B0273.4	1264	16	8655	2.56774	1	0.457758
GOTERM_BP_ALL	GO:0048638~regulation of developmental growth	6	0.209864	0.0715434	F28F9.1, C52E12.2, F55C7.7, F15A2.6, F45E10.1, B0273.4	1264	16	8655	2.56774	1	0.457758
GOTERM_BP_ALL	GO:0010769~regulation of cell morphogenesis involved in differentiation	6	0.209864	0.109911	F28F9.1, C52E12.2, F55C7.7, F15A2.6, F45E10.1, B0273.4	1264	18	8655	2.28244	1	0.586834
GOTERM_BP_ALL	GO:0010975~regulation of neuron projection development	6	0.209864	0.109911	F28F9.1, C52E12.2, F55C7.7, F15A2.6, F45E10.1, B0273.4	1264	18	8655	2.28244	1	0.586834
GOTERM_BP_ALL	GO:0050770~regulation of axonogenesis	6	0.209864	0.109911	F28F9.1, C52E12.2, F55C7.7, F15A2.6, F45E10.1, B0273.4	1264	18	8655	2.28244	1	0.586834
GOTERM_BP_ALL	GO:0001558~regulation of cell growth	6	0.209864	0.181918	F28F9.1, C52E12.2, F55C7.7, F15A2.6, F45E10.1, B0273.4	1264	21	8655	1.95637	1	0.748709
GOTERM_BP_ALL	GO:0031344~regulation of cell projection organization	6	0.209864	0.266643	F28F9.1, C52E12.2, F55C7.7, F15A2.6, F45E10.1, B0273.4	1264	24	8655	1.71183	1	0.860531
Annotation Cluster 17	Enrichment Score: 0.8553598709433482
Category	Term	Count	%	PValue	Genes	List Total	Pop Hits	Pop Total	Fold Enrichment	Bonferroni	Benjamini
GOTERM_BP_ALL	GO:0055002~striated muscle cell development	6	0.209864	0.109911	C09D1.1, ZC101.2, F13C5.6, F30A10.8, Y51A2D.19, F47G6.1	1264	18	8655	2.28244	1	0.586834
GOTERM_BP_ALL	GO:0051146~striated muscle cell differentiation	6	0.209864	0.109911	C09D1.1, ZC101.2, F13C5.6, F30A10.8, Y51A2D.19, F47G6.1	1264	18	8655	2.28244	1	0.586834
GOTERM_BP_ALL	GO:0055001~muscle cell development	6	0.209864	0.132151	C09D1.1, ZC101.2, F13C5.6, F30A10.8, Y51A2D.19, F47G6.1	1264	19	8655	2.16231	1	0.643688
GOTERM_BP_ALL	GO:0042692~muscle cell differentiation	6	0.209864	0.237358	C09D1.1, ZC101.2, F13C5.6, F30A10.8, Y51A2D.19, F47G6.1	1264	23	8655	1.78625	1	0.830609
Annotation Cluster 18	Enrichment Score: 0.8032950627361015
Category	Term	Count	%	PValue	Genes	List Total	Pop Hits	Pop Total	Fold Enrichment	Bonferroni	Benjamini
GOTERM_BP_ALL	GO:0019935~cyclic-nucleotide-mediated signaling	3	0.104932	0.157291	C44F1.5, F17C8.1, C10F3.3	1264	5	8655	4.10839	1	0.69993
GOTERM_BP_ALL	GO:0019933~cAMP-mediated signaling	3	0.104932	0.157291	C44F1.5, F17C8.1, C10F3.3	1264	5	8655	4.10839	1	0.69993
GOTERM_BP_ALL	GO:0007187~G-protein signaling, coupled to cyclic nucleotide second messenger	3	0.104932	0.157291	C44F1.5, F17C8.1, C10F3.3	1264	5	8655	4.10839	1	0.69993
GOTERM_BP_ALL	GO:0007188~G-protein signaling, coupled to cAMP nucleotide second messenger	3	0.104932	0.157291	C44F1.5, F17C8.1, C10F3.3	1264	5	8655	4.10839	1	0.69993
Annotation Cluster 19	Enrichment Score: 0.6696844184587178
Category	Term	Count	%	PValue	Genes	List Total	Pop Hits	Pop Total	Fold Enrichment	Bonferroni	Benjamini
GOTERM_BP_ALL	GO:0030855~epithelial cell differentiation	3	0.104932	0.213952	C29E6.1, F35H8.5, R31.1	1264	6	8655	3.42366	1	0.800389
GOTERM_BP_ALL	GO:0002064~epithelial cell development	3	0.104932	0.213952	C29E6.1, F35H8.5, R31.1	1264	6	8655	3.42366	1	0.800389
GOTERM_BP_ALL	GO:0035150~regulation of tube size	3	0.104932	0.213952	C29E6.1, F35H8.5, R31.1	1264	6	8655	3.42366	1	0.800389
Annotation Cluster 20	Enrichment Score: 0.6364882226186165
Category	Term	Count	%	PValue	Genes	List Total	Pop Hits	Pop Total	Fold Enrichment	Bonferroni	Benjamini
GOTERM_BP_ALL	GO:0034728~nucleosome organization	8	0.279818	0.175982	F22F1.1, C01B10.5, F55G1.3, M163.3, T23D8.5, B0035.8, F45E1.6, Y73B6A.1, ZK131.5	1264	32	8655	1.71183	1	0.737844
GOTERM_BP_ALL	GO:0031497~chromatin assembly	8	0.279818	0.175982	F22F1.1, C01B10.5, F55G1.3, M163.3, T23D8.5, B0035.8, F45E1.6, Y73B6A.1, ZK131.5	1264	32	8655	1.71183	1	0.737844
GOTERM_BP_ALL	GO:0006334~nucleosome assembly	8	0.279818	0.175982	F22F1.1, C01B10.5, F55G1.3, M163.3, T23D8.5, B0035.8, F45E1.6, Y73B6A.1, ZK131.5	1264	32	8655	1.71183	1	0.737844
GOTERM_BP_ALL	GO:0065004~protein-DNA complex assembly	8	0.279818	0.289938	F22F1.1, C01B10.5, F55G1.3, M163.3, T23D8.5, B0035.8, F45E1.6, Y73B6A.1, ZK131.5	1264	37	8655	1.4805	1	0.8826
GOTERM_BP_ALL	GO:0006323~DNA packaging	8	0.279818	0.415763	F22F1.1, C01B10.5, F55G1.3, M163.3, T23D8.5, B0035.8, F45E1.6, Y73B6A.1, ZK131.5	1264	42	8655	1.30425	1	0.954202
Annotation Cluster 21	Enrichment Score: 0.5939613264454555
Category	Term	Count	%	PValue	Genes	List Total	Pop Hits	Pop Total	Fold Enrichment	Bonferroni	Benjamini
GOTERM_MF_ALL	GO:0008271~secondary active sulfate transmembrane transporter activity	3	0.104932	0.206792	ZK287.2, F41D9.5, K12G11.1	1366	6	9556	3.4978	1	0.772728
GOTERM_MF_ALL	GO:0015116~sulfate transmembrane transporter activity	3	0.104932	0.206792	ZK287.2, F41D9.5, K12G11.1	1366	6	9556	3.4978	1	0.772728
GOTERM_BP_ALL	GO:0008272~sulfate transport	3	0.104932	0.386411	ZK287.2, F41D9.5, K12G11.1	1264	9	8655	2.28244	1	0.941666
Annotation Cluster 22	Enrichment Score: 0.5406921211029514
Category	Term	Count	%	PValue	Genes	List Total	Pop Hits	Pop Total	Fold Enrichment	Bonferroni	Benjamini
GOTERM_MF_ALL	GO:0019825~oxygen binding	7	0.244841	0.2765	C36E8.2, R90.5, W01C9.5, C18C4.9, Y58A7A.6, F46C8.7, T06A1.4	1366	31	9556	1.57965	1	0.843433
GOTERM_BP_ALL	GO:0015669~gas transport	7	0.244841	0.293842	C36E8.2, R90.5, W01C9.5, C18C4.9, Y58A7A.6, F46C8.7, T06A1.4	1264	31	8655	1.54617	1	0.884097
GOTERM_BP_ALL	GO:0015671~oxygen transport	7	0.244841	0.293842	C36E8.2, R90.5, W01C9.5, C18C4.9, Y58A7A.6, F46C8.7, T06A1.4	1264	31	8655	1.54617	1	0.884097
Annotation Cluster 23	Enrichment Score: 0.45038610239317417
Category	Term	Count	%	PValue	Genes	List Total	Pop Hits	Pop Total	Fold Enrichment	Bonferroni	Benjamini
GOTERM_BP_ALL	GO:0033692~cellular polysaccharide biosynthetic process	4	0.139909	0.169239	C14F11.6, F08F3.4, F53B1.4, D2045.9	1264	10	8655	2.73892	1	0.72462
GOTERM_BP_ALL	GO:0000271~polysaccharide biosynthetic process	4	0.139909	0.208836	C14F11.6, F08F3.4, F53B1.4, D2045.9	1264	11	8655	2.48993	1	0.795053
GOTERM_BP_ALL	GO:0044264~cellular polysaccharide metabolic process	4	0.139909	0.37797	C14F11.6, F08F3.4, F53B1.4, D2045.9	1264	15	8655	1.82595	1	0.939272
GOTERM_BP_ALL	GO:0034637~cellular carbohydrate biosynthetic process	4	0.139909	0.575282	C14F11.6, F08F3.4, F53B1.4, D2045.9	1264	20	8655	1.36946	1	0.987113
GOTERM_BP_ALL	GO:0016051~carbohydrate biosynthetic process	4	0.139909	0.728494	C14F11.6, F08F3.4, F53B1.4, D2045.9	1264	25	8655	1.09557	1	0.997149
Annotation Cluster 24	Enrichment Score: 0.43986800624491823
Category	Term	Count	%	PValue	Genes	List Total	Pop Hits	Pop Total	Fold Enrichment	Bonferroni	Benjamini
GOTERM_BP_ALL	GO:0043066~negative regulation of apoptosis	4	0.139909	0.335337	F45B8.4, M79.1, C33D12.7, C44B11.1	1264	14	8655	1.95637	1	0.915305
GOTERM_BP_ALL	GO:0060548~negative regulation of cell death	4	0.139909	0.37797	F45B8.4, M79.1, C33D12.7, C44B11.1	1264	15	8655	1.82595	1	0.939272
GOTERM_BP_ALL	GO:0043069~negative regulation of programmed cell death	4	0.139909	0.37797	F45B8.4, M79.1, C33D12.7, C44B11.1	1264	15	8655	1.82595	1	0.939272
Annotation Cluster 25	Enrichment Score: 0.42254260720238773
Category	Term	Count	%	PValue	Genes	List Total	Pop Hits	Pop Total	Fold Enrichment	Bonferroni	Benjamini
GOTERM_BP_ALL	GO:0045859~regulation of protein kinase activity	4	0.139909	0.37797	F08B1.1, F33E2.2, F46H6.2, C09E10.2	1264	15	8655	1.82595	1	0.939272
GOTERM_BP_ALL	GO:0043549~regulation of kinase activity	4	0.139909	0.37797	F08B1.1, F33E2.2, F46H6.2, C09E10.2	1264	15	8655	1.82595	1	0.939272
GOTERM_BP_ALL	GO:0051338~regulation of transferase activity	4	0.139909	0.37797	F08B1.1, F33E2.2, F46H6.2, C09E10.2	1264	15	8655	1.82595	1	0.939272
Annotation Cluster 26	Enrichment Score: 0.41985972428117563
Category	Term	Count	%	PValue	Genes	List Total	Pop Hits	Pop Total	Fold Enrichment	Bonferroni	Benjamini
GOTERM_MF_ALL	GO:0016728~oxidoreductase activity, acting on CH or CH2 groups, disulfide as acceptor	3	0.104932	0.320119	F54H12.2, F19G12.2, F58F9.1	1366	8	9556	2.62335	1	0.877678
GOTERM_MF_ALL	GO:0004748~ribonucleoside-diphosphate reductase activity	3	0.104932	0.320119	F54H12.2, F19G12.2, F58F9.1	1366	8	9556	2.62335	1	0.877678
GOTERM_BP_ALL	GO:0009186~deoxyribonucleoside diphosphate metabolic process	3	0.104932	0.32991	F54H12.2, F19G12.2, F58F9.1	1264	8	8655	2.56774	1	0.912082
GOTERM_MF_ALL	GO:0016725~oxidoreductase activity, acting on CH or CH2 groups	3	0.104932	0.375637	F54H12.2, F19G12.2, F58F9.1	1366	9	9556	2.33187	1	0.917172
GOTERM_BP_ALL	GO:0009132~nucleoside diphosphate metabolic process	3	0.104932	0.440704	F54H12.2, F19G12.2, F58F9.1	1264	10	8655	2.05419	1	0.960997
GOTERM_BP_ALL	GO:0009262~deoxyribonucleotide metabolic process	3	0.104932	0.54064	F54H12.2, F19G12.2, F58F9.1	1264	12	8655	1.71183	1	0.982024
Annotation Cluster 27	Enrichment Score: 0.4077219173130899
Category	Term	Count	%	PValue	Genes	List Total	Pop Hits	Pop Total	Fold Enrichment	Bonferroni	Benjamini
GOTERM_BP_ALL	GO:0042325~regulation of phosphorylation	5	0.174886	0.367915	T20G5.5, F08B1.1, F33E2.2, F46H6.2, C09E10.2	1264	21	8655	1.63031	1	0.934953
GOTERM_BP_ALL	GO:0019220~regulation of phosphate metabolic process	5	0.174886	0.403221	T20G5.5, F08B1.1, F33E2.2, F46H6.2, C09E10.2	1264	22	8655	1.55621	1	0.948971
GOTERM_BP_ALL	GO:0051174~regulation of phosphorus metabolic process	5	0.174886	0.403221	T20G5.5, F08B1.1, F33E2.2, F46H6.2, C09E10.2	1264	22	8655	1.55621	1	0.948971
Annotation Cluster 28	Enrichment Score: 0.37676268315320194
Category	Term	Count	%	PValue	Genes	List Total	Pop Hits	Pop Total	Fold Enrichment	Bonferroni	Benjamini
GOTERM_BP_ALL	GO:0010927~cellular component assembly involved in morphogenesis	4	0.139909	0.419988	C09D1.1, ZC101.2, F13C5.6, Y51A2D.19	1264	16	8655	1.71183	1	0.954158
GOTERM_BP_ALL	GO:0030239~myofibril assembly	4	0.139909	0.419988	C09D1.1, ZC101.2, F13C5.6, Y51A2D.19	1264	16	8655	1.71183	1	0.954158
GOTERM_BP_ALL	GO:0031032~actomyosin structure organization	4	0.139909	0.419988	C09D1.1, ZC101.2, F13C5.6, Y51A2D.19	1264	16	8655	1.71183	1	0.954158
Annotation Cluster 29	Enrichment Score: 0.35673722533577784
Category	Term	Count	%	PValue	Genes	List Total	Pop Hits	Pop Total	Fold Enrichment	Bonferroni	Benjamini
GOTERM_BP_ALL	GO:0009165~nucleotide biosynthetic process	24	0.839454	0.379382	R07B7.4, C44F1.5, F22E5.3, C54E4.3, C06G3.5, T07D1.1, C17F4.6, K07E3.7, C49H3.1, ZK455.2, C10F3.3, W06B3.1, C46E1.2, T03D8.5, C06B3.8, ZK970.6, M04G12.3, C17H12.9, F57F5.2, C02E7.1, ZC239.7, F21H7.9, R05G6.5, F17C8.1	1264	146	8655	1.12559	1	0.938476
GOTERM_BP_ALL	GO:0034654~nucleobase, nucleoside, nucleotide and nucleic acid biosynthetic process	24	0.839454	0.473539	R07B7.4, C44F1.5, F22E5.3, C54E4.3, C06G3.5, T07D1.1, C17F4.6, K07E3.7, C49H3.1, ZK455.2, C10F3.3, W06B3.1, C46E1.2, T03D8.5, C06B3.8, ZK970.6, M04G12.3, C17H12.9, F57F5.2, C02E7.1, ZC239.7, F21H7.9, R05G6.5, F17C8.1	1264	153	8655	1.07409	1	0.969904
GOTERM_BP_ALL	GO:0034404~nucleobase, nucleoside and nucleotide biosynthetic process	24	0.839454	0.473539	R07B7.4, C44F1.5, F22E5.3, C54E4.3, C06G3.5, T07D1.1, C17F4.6, K07E3.7, C49H3.1, ZK455.2, C10F3.3, W06B3.1, C46E1.2, T03D8.5, C06B3.8, ZK970.6, M04G12.3, C17H12.9, F57F5.2, C02E7.1, ZC239.7, F21H7.9, R05G6.5, F17C8.1	1264	153	8655	1.07409	1	0.969904
Annotation Cluster 30	Enrichment Score: 0.3341119001663935
Category	Term	Count	%	PValue	Genes	List Total	Pop Hits	Pop Total	Fold Enrichment	Bonferroni	Benjamini
[truncated: 183 more rows]

## Sheet: DAVID_230_down-regulated_genes_
Annotation Cluster 1	Enrichment Score: 3.040508522142867
[truncated: 169 more rows]

## Sheet: TGF-beta
KEGG TGF-beta signaling pathway (cel04350)
[truncated: 35 more rows]
